# Supplementary material for: A Customizable Suite of Methods to Sequence and Annotate Cattle Antibodies
Source: Vaccines (Basel). 2023 Jun 14;11(6):1099. doi: 10.3390/vaccines11061099 (PMC10302312; doi:10.3390/vaccines11061099)
Supplement: Supplementary file 1 [file vaccines-11-01099-s001.zip]

Archive with 2 entries (2 files):
- Supplementary Figures.pdf
- Supplementary Tables-proofreaded.xlsx
