# Supplementary material for: A Customizable Suite of Methods to Sequence and Annotate Cattle Antibodies
Source: Vaccines (Basel). 2023 Jun 14;11(6):1099. doi: 10.3390/vaccines11061099 (PMC10302312; doi:10.3390/vaccines11061099)
Supplement: Supplementary file 1 [file vaccines-11-01099-s001.zip › Supplementary Tables-proofreaded.xlsx]

## Sheet: S1-Markers
Table S1: Markers used for staining bovine B cells in the three strategies.
Specificity	Clone	Vendor	Catalogue No.
CD3	MM1A	Bio-Rad	MCA6080
CD8a	CC63	ITBX*	ITB00316
CD40	IL-A158	Bio-Rad	MCA2431GA
S-Ig(L)	IL-A58	ITBX	ITB00514
ER-trackerTM Green	NA	Thermo Fisher Scientific	E34251
* Immunological Toolbox, The Pirbright Institute, UK. NA: not applicable.

## Sheet: S2-PCRcond
Table S2A: PCR cycling conditions for amplification of bovine antibody amplicons used in strategy I					Table S2B: PCR cycling conditions for amplification of bovine antibody amplicons used in strategy II							Table S2C: Conditions for cDNA amplification and PCR cycling used in strategy III
PCR	Chain	No	Ta				First cycles		Next cycles			Trial	Step	Chain / Sample	No	Ta
RT-PCR	IgG, IgM, IgL	15	58		PCR	Chain	No	Ta	No	Ta			cDNA Amplification	1	16 x	67
2	IgG, IgM, IgL	49	58		1	IgG, IgM, IgL, IgK	5 x	63 +	20 x	58				2	14 x	67
					3	IgG	5 x	58 +	30 x	63				3	13 x	67
					3	IgM	5 x	58 +	25 x	63		1	1	IgG, IgM, IgL, IgK	6 x	67
					3	IgL	5 x	58 +	27 x	63			2	IgG, IgM, IgL, IgK	8 x	67
					3	IgK	5 x	58 +	28 x	63		2	1	IgG, IgM, IgL, IgK	8 x	67
					4	IgM, IgM, IgL, IgK	8 x	58					2	IgG, IgM, IgL, IgK	12 x	67

## Sheet: S3-Bioinfo tools
Table S3: Bioinformatic tools used for the analysis of antibody NGS data
Section	Function	Tool	Strategy II	Strategy III
Pre-processing	Demultiplexing	Cellranger mkfastq		X
	Group by cell/QC	Cellranger vdj		X
	QC trimming	trimgalore	X
	Read merging	FLASH	X
Analysis	Gene usage/ distances	IgBLASTn	X	X
	Ab sequence annotation	IgMAT	X	X
	Clustering	USEARCH (UCLUST)	X	X
	CDRH3 length/ HL pairing/ Ultralongs...	Bash	X	X

## Sheet: S4-Bovine C primers
Table S4: Comparative primer specificity in bovine assemblies shown as pairwise identity
	Hereford (ARS-UCD1.2)																		Highland (ARS_UNL_Btau-highland_paternal_1.0_alt)												Yak (ARS_UNL_BGru_maternal_1.0_p)												Water Buffalo (UOA_WB_1)
Primer	IGHM1	IGHM2	IGHD	IGHG3	IGHG1	IGHG2	IGLC1	IGLC2	IGLC3	IGLC4	IGLC5	IGLC6	IGLC7	IGLC8	IGLC9	IGLC10	IGLC11	IGKC	IGHM1	IGHM2	IGHD	IGHG3	IGHG1	IGHG2	IGLC1	IGLC2	IGLC3	IGLC4	IGLC5	IGKC	IGHM1	IGHM2	IGHD	IGHG3	IGHG1	IGHG2	IGLC1	IGLC2	IGLC3	IGLC4	IGLC5	IGKC	IGHM1	IGHM2	IGHD	IGHG3	IGHG1	IGHG2	IGLC1
IgG_C3				1	1	1																1	1	1										1	1	1										1	1	1
IgG_C2				1	1	1																1	1	1										1	1	0.83*										1	1	1
IgG_C1				1	1	1																1	1	1										1	1	1										0.96	0.96	0.96
IgM_C3	1	1	1																1	1	1										1	1	1										1	1	1
IgM_C2	0.9	1	0.9																0.9	1	0.95*										1	1	0.95*										0.95*	0.95*	0.95*
IgM_C1	0.35	0.85*	0.45																0.45	0.85*	0.7										0.85*	0.85*	0.85*										0.3	0.3	0.4
IgL_C4							0.95	1	1	1	1	1	1	1	1	1	1								0.95	1	1	1	1								1	1	1	1	1								1
IgL_C2							0.67	0.76	0.76	1	0.76	1	1	0.76	0.76	1	0.76								0.67	0.76	0.76	1	0.76								0.67	0.81*	0.81*	0.81*	0.76								0.95
IgL_C1							1	1	1	1	0.83*	1	1	1	0.83*	1	1								1	1	1	1	0.96								1	1	1	0.96	1								1
Ig? chain inner-Reverse							1	1	1	1	1	0.8	1	1	1	1	1								1	1	1	1	1								0.95*	1	1	1	1								1
IgK_C3																		1												1												1
IgK_C2																		1												1												1
* differences concentrated at 5' end of primer sequence. As these differences are distal from the point of extension, the effect on primer efficiency is likely minimised.
[truncated: 3 more columns]

## Sheet: S5A-Strategy I
Table S5A: Isotype, gene segment usage, CDR3 sequence and length of heavy and light antibody chains obtained from bovine B cells using strategy I
		HEAVY CHAIN								LIGHT CHAIN
Status	Heavy chain ID	Heavy chain isotype	Vgene	Dgene	Jgene	CDRH3 sequence	CDRH3 length	Heavy chain sequence		Light chain ID	VGene	JGene	CDRL3 sequence	CDRL3 length	Light chain sequence
1H-1L	A02	IgM	IGHV1-20*01	IGHD7-3*01,IGHD7-4*01	IGHJ2-4*01	AKEYGGGGISTYGCYGSGYGHVDA	24	QVQLRESGPSLVKPSQTLSLTCTVSGFSLSSYDVGWVRQAPGKALEWLGGIGSGGKIYYNPALKSRLSITKDNSKSQVSLSVSSVTPEDTATYYCAKEYGGGGISTYGCYGSGYGHVDAWGQGLLVTVSS		A02	IGLV3-2*01	IGLJ/OR17-2*01,IGLJ4*01,IGLJ7*01,IGLJ8*01	QSADISAV	8	QAVLAQPPAVSVSLGQTASITCQGDDLELLSAHWYQQKPGQAPVLVIYADDNLASGIPDRFSGSKSDTTATLTIRGAQAEDEADYYCQSADISAVFGSGTTLTVL
1H->1L	A04	IgG	IGHV1-10*01,IGHV1-20*01	IGHD6-2*01,IGHD6-3*01,IGHD6-4*01,IGHD8-2*01	IGHJ2-4*01	AKQYYEGWLDDACGVKGGGFLDA	23	QVQLRESGPGLVKPSQTLSLTCSVSGFSLSTYAVNWVRQAPGKALECLGGIGRSGDTHYNPTLKSRLSIMKDNSKSQVSLSLSSVTPEDTATYYCAKQYYEGWLDDACGVKGGGFLDAWGPGILVTVSS		A04a	IGLV1-21*01,IGLV1-67*02	IGLJ/OR17-2*01,IGLJ4*01,IGLJ7*01,IGLJ8*01	AAYDSSSSTAV	11	QGVLTQPSSVSGSLGQRVSITCSGSSNNIGTYGVGWYQQVPGSGLRTIIYGSSSRPSGVPDRFSGPKSGNTATLTISSLQAEDEADYFCAAYDSSSSTAVFGSGTTLTVL
										A04b	IGLV1-67*02	IGLJ/OR17-2*01,IGLJ4*01,IGLJ7*01,IGLJ8*01	VAYDSSSSNAV	11	QAVLTQPSSVSGSLGQRVSITCSGSSSNIGSYNVGWYQQVPGSGLRTIIYGSSSRPSGVPDRFSGSKSGNTATLTISSLQAEDEADYFCVAYDSSSSNAVFGSGTTLTVL
1H-1L	A06	IgM	IGHV1-14*01	IGHD1-3*01	IGHJ2-4*01	ATWRT	5	QVQLRESGPSLVKPSQTLSLTCTVSEFSLSDQNVRWVRQAPGKALEWLGTIYTGGSTNYNPALKSRLSITKDNSKSLVSLSLSSVATEDTATYYCATWRTWGQGLLVTVSS		A06	IGLV1-21*01	IGLJ/OR17-2*01,IGLJ4*01,IGLJ7*01,IGLJ8*01	ATVDYSSSTAV	11	QGVLTQPSSVSGSLGQRVSITCSGSSNNIGSYGVGWYQQVPGSGLRTIIYGSSSRPSGVPDRFSGSKSGNTATLTISSLQAEDEADYFCATVDYSSSTAVFGSGTTLTVL
1H-1L	A07	IgG	IGHV1-10*01,IGHV1-20*01	IGHD5-3*01,IGHD5-4*01	IGHJ2-4*01	AKQYYEGWLDDACGVKGGGFLDA	23	QVQLRESGPGLVKPSQTLSLTCSVSGFSLSTYAVNWVRQAPGKALECLGGIGRSGDTHYNPTLKSRLSIMKDNSKSQVSLSLSSVTPEDTATYYCAKQYYEGWLDDACGVKGGGFLDAWGPGILVTVSS		A07	IGLV1-67*01,IGLV5-60	IGLJ/OR17-2*01,IGLJ4*01,IGLJ7*01,IGLJ8*01	ATGDYSSSTAV	11	QSGFSHSSAACGSLGQTTSITCSGSSNNIGAFGVGWYQQVPGSGLRTIIYGSSSRPSGVPDRFSGSKSGNTATLTISSLQAEDEADYFCATGDYSSSTAVFGSGTTLTVL
1H-1L	A08	IgM	IGHV1-14*01	IGHD1-3*01	IGHJ2-4*01	ATWRT	5	QVQLRESGPSLVKPSQTLSLTCTVSEFSLSDQNVRWVRQAPGKALEWLGTIYTGGSTNYNPALKSRLSITKDNSKSLVSLSLSSVATEDTATYYCATWRTWGQGLLVTVSS		A08	IGLV3-2*01	IGLJ/OR17-2*01,IGLJ4*01,IGLJ7*01,IGLJ8*01	QSADISGVAV	10	SSQLTQPPAVSVSLGQTASITCQGDDLELLSAHWYQQKPGQAPVLVIYADDNLASGIPDRFSGSKSDTTATLTIRGAQAEDEADYYCQSADISGVAVFGSGTTLTVL
1H-1L	A09	IgG	IGHV1-27*01	IGHD6-2*01	IGHJ2-4*01	ARSYFGDSCYSAYEYGGGGHYGVNVDT	27	QVQLRESGPSLVKPSQTLSLTCTVSGFSLSHYDVSWVRQAPGKALEWVGAIGDTGTTCYNSALKSRLSITKDNSKSQVSLLVSSVTAEDTATYYCARSYFGDSCYSAYEYGGGGHYGVNVDTWGPGILVTVSS		A09	IGLV1-21*01	IGLJ/OR17-2*01,IGLJ4*01,IGLJ7*01,IGLJ8*01	ATVDYSSSTAV	11	QGVLTQPSSVSGSLGQRVSITCSGSSNNIGSYGVGWYQQVPGSGLRTIIYGSSSRPSGVPDRFSGSKSGNTATLTISSLQAEDEADYFCATVDYSSSTAVFGSGTTLTVL
>1H-1L	A11	IgG	IGHV1-10*01,IGHV1-20*01	IGHD6-2*01,IGHD6-3*01,IGHD6-4*01,IGHD8-2*01	IGHJ2-4*01	AKQYYEGWLDDACGVKGGGFLDA	23	QVQLRESGPSLVKPSQTLSLTCTVSGFSLSSYAVGWVRQASGKAPEWVGDISSSGRTCLNPALKSRLGITKDNSKSQVSLSVSSVTPEDTATYYCAKGGISEYCGYVGDYDAWGQGLLVTVSS		A11	IGLV1-12*01	IGLJ/OR17-2*01,IGLJ4*01,IGLJ7*01,IGLJ8*01	ASADLSLTSAV	11	QGVLTQPPSVSGSLGQTVTISCTGSSNNIGILGVSWYQQIPGSAPRTLIYNSDKRPSGVPDRFSGTKSGNTGTLTIASLQAEDEADYYCASADLSLTSAVFGSGTTLTVL
	A11	IgM	IGHV1-21*01,IGHV1-33*01	IGHD3-1*01,IGHD3-3*01,IGHD3-4*01	IGHJ2-4*01	AKGGISEYCGYVGDYDA	17	QVQLRESGPGLVKPSQTLSLTCSVSGFSLSTYAVNWVRQAPGKALECLGGIGRSGDTHYNPTLKSRLSIMKDNSKSQVSLSLSSVTPEDTATYYCAKQYYEGWLDDACGVKGGGFLDAWGPGILVTVSS
0H-1L										A12	IGLV1-12*01	IGLJ/OR17-2*01,IGLJ4*01,IGLJ7*01,IGLJ8*01	ASADLSLTSPFFV	13	QDVLTQPSSVSGSLGQRVSITCSGSSNNIGRHGVGWYQQIPGSAPRTLIYNSNKRPSGVPDRFSGTKSGNTGTLTIASLQAEDEADYYCASADLSLTSPFFVFGSGTTLTVL
1H-1L	B01	IgM	IGHV1-10*01	IGHD6-3*01,IGHD6-4*01	IGHJ2-4*01	VKGYSGYGGDYGCDDGYVDA	20	QVQLRESGPSLVKPSQTLSLTCTVSGFSLSSYGVGWVRQAPGKALECLGGERSGGSTYYNPALKSRLSITKDNSKSQVSLSLSSVTTEDTATYYCVKGYSGYGGDYGCDDGYVDAWGQGLLVTVSS		B01a	IGLV3-2*01	IGLJ/OR17-2*01,IGLJ4*01,IGLJ7*01,IGLJ8*01	QSADISGVV	9	QDMLTQPPAVSVSLGQTASITCQGDDLELLSAHWYQQKPGQAPVLVIYADDNLASGIPDRFSGSKSDTTATLTIRGAQAEDEADYYCQSADISGVVFGSGTTLTVL
0H-1L										B01b	IGLV3-2*01	IGLJ/OR17-2*01,IGLJ4*01,IGLJ7*01,IGLJ8*01	QSADISGAV	9	QGVLTQPPAVSVSLGQTASIACQGDDLELLSAHWYQQKPGQAPVLVIYADDNLASGIPDRFSGSKSDTTATLTIRGAQAEDEADYYCQSADISGAVFGSGTTLTVL
1H-1L	B03	IgM	IGHV1-21*01,IGHV1-33*01	IGHD3-1*01,IGHD3-3*01,IGHD3-4*01	IGHJ2-4*01	AKGGISEYCGYVGDYDA	17	QVQLRESGPSLVKPSQTLSLTCTVSGFSLSSYAVGWVRQASGKALEWVGDISSSGRTCLNPALKSRLGITKDNSKSQVSLSVSSVTPEDTATYYCAKGGISEYCGYVGDYDAWGQGLLVTVSS		B03	IGLV1-67*01,IGLV5-60	IGLJ/OR17-2*01,IGLJ4*01,IGLJ7*01,IGLJ8*01	ATGDYSSSTAV	11	QGVLTQPSSVSGSLGQRVSITCSGSSNNIGTYGVGWYQQVPGSGLRTIIHGSSSRPSGVPDRFSGSKSGNTATLTISSLQAEDEADYFCATGDYSSSTAVFGSGTTLTVL
1H-1L	B09	IgM	IGHV1-14*01	IGHD1-3*01	IGHJ2-4*01	QRNSGSA	7	QVQLRESGPSLVKPSQTLSLTCTVSGFSLSENFVGWVRQAPGKPLQWLGVIYSGGTTGYNPALKSRLSITKDNSKSQVSLSLSSVTTEDTATYYCQRNSGSAWGQGLLVTVSS		B09	IGLV3-2*01	IGLJ/OR17-2*01,IGLJ4*01,IGLJ7*01,IGLJ8*01	QSADISGAV	9	QGVLTQPPAVSVSLGQTASITCQGDDLELLSAHWYQQKPGQAPVLVIYADDSLASGIPDRFSGSKSDTTATLTIRGAQAEDEADYYCQSADISGAVFGSGTTLTVL
1H-1L	B12	IgM	IGHV1-30*01	IGHD3-1*01,IGHD3-3*01,IGHD3-4*01,IGHD8-2*01	IGHJ2-4*01	TSCSWISSYYHGCFHNGGGVDD	22	QVQLRESGPSLVKPSQTLSLTCTVSGFSLSSYAVSWVRQAPGKALEWVGGICSGGSTAFNPALKSRLSITKDNSKSQVSLSMSSVTPEDTATYYCTSCSWISSYYHGCFHNGGGVDDWGQGLLVTVSS		B12	IGLV1-21*01,IGLV1-67*01,IGLV1-67*02,IGLV5-60	IGLJ/OR17-2*01,IGLJ4*01,IGLJ7*01,IGLJ8*01	VARDNSSSTAV	11	QGVLTQPSSVSGSLGQRVSITCSGSSSNIGSYNVGWYQQVPGSGLRTIIYGSSSRPSGVPDRFSGSKSGSTATLTISSLQAEDEADYFCVARDNSSSTAVFGSGTTLTVL
1H-0L	C01	IgM	IGHV1-21*01,IGHV1-33*01	IGHD3-1*01,IGHD3-3*01,IGHD3-4*01	IGHJ2-4*01	AKGGISEYCGYVGDYDA	17	QVQLQESGPSLVKPSQTLSLTCTVSGFSLSSYAVGWVRQASGKALEWVGDISSSGRTCLNPALKSRLGITKDNSKSQVSLSVSSVTPEDTATYYCAKGGISEYCGYVGDYDAWGRGLLVTVSS
1H-1L	C04	IgM	IGHV1-21*01,IGHV1-33*01	IGHD3-1*01,IGHD3-3*01,IGHD3-4*01	IGHJ2-4*01	AKGGISEYCGYVGDYDA	17	QVQLRESGPSLVKPSQTLSLTCTVSGFSLSSYAVGWVRQASGKALEWVGDISSSGRTCLNPALKSRLGITKDNSKSQVSLSVSSVTPEDTATYYCAKGGISEYCGYVGDYDAWGQGLLVTVSS		C04	IGLV3-2*01	IGLJ/OR17-2*01,IGLJ4*01,IGLJ7*01,IGLJ8*01	QSADISGVAV	10	QGVLTQPPAVSVSLGQTASITCQGDDLELLSAHWYQQKPGQAPVLVIYADDNLASGIPDRFSGSKSDTTATLTIRGAQAEDEADYYCQSADISGVAVFGSGTTLTVL
1H-0L	C05	IgM	IGHV1-21*01,IGHV1-33*01	IGHD4-1*01,IGHD8-2*01	IGHJ2-4*01	AKDNGRSNRDCYIYGYDA	18	QVQLRGSGPNLVKPSQTLSLTCTISGFSLSSYAVGWVRQAPGKALEWVGGISGGGSTCLNPALKSRLSITKDNSKSQVSLSVSSVTTEDAATYYCAKDNGRSNRDCYIYGYDAWGQGLLVTVSS
0H->1L										C06a	IGLV1-21*01,IGLV1-67*01,IGLV5-60	IGLJ/OR17-2*01,IGLJ4*01,IGLJ7*01,IGLJ8*01	AAGDSSSSTAV	11	QGVLTQPSSVSGSLGQRVSITCSGSSNNIGSYGVGWYQQVPGSGLRTIIYGSSSRPSGVPDRFSGSKSGNTATLTISSLQAEDEADYFCAAGDSSSSTAVFGSGTTLTVL
										C06b	IGLV1-67*01,IGLV5-60	IGLJ/OR17-2*01,IGLJ4*01,IGLJ7*01,IGLJ8*01	ATGDYDSETAV	11	QDVLTQPSSVSGSLGQRISITCSGNSQNISRYGVGWYQQVPGSGLKTIIYATSSRPSGVPDRFSGSKSGNTATLTLSSLQTEDEADYFCATGDYDSETAVFGSGTTVTVL
1H-0L	C09	IgM	IGHV1-14*02	IGHD1-3*01,IGHD9-1*01,IGHD9-4*01	IGHJ2-4*01	LKSTWNF	7	QVQLRESGPSLVKPSQTLSLTCTVSGFSLSGNGVVWVRQAPGKALEWLGATYSTGRTGYNPALKSRLSITKDNSKSQVSLSLSSVTTEDTATYYCLKSTWNFWGQGLMVTVSS
1H-1L	C11	IgM	IGHV1-27*01	IGHD1-3*01	IGHJ2-4*01	ARNWASNA	8	QVQLRESGPSLVKPSQTLSLTCTVSGFSLSRSPVNWVRQAPGKVMEWLALIGSSGDTYYHPALKSRLSITKDNSKNQFYLSVSSVTPDDTATYYCARNWASNAWGQGLLVTVSS		C11	IGLV1-40*01	IGLJ/OR17-2*01,IGLJ4*01,IGLJ7*01,IGLJ8*01	ASPDSSSSSLAV	12	QGVLTQPSSVSGSLGQRVSITCSGSSSNVGLGNYVSWFQQILGSAPRTLIYGATSRASGVPDRFSGSRSGNTATLTISSLQAEDEADYFCASPDSSSSSLAVFGSGTTLTVL
0H-1L										D03	IGLV1-47*01,IGLV1-52*01	IGLJ/OR17-2*01,IGLJ4*01,IGLJ7*01,IGLJ8*01	ASAEDSSSNAV	11	QAVLTQPSSVSGSLGQRVSITCSGSSSNVGNGYVSWYQLIPGSAPGTLIYGDTSRASGVPDRFSGSRSGNTATLTISSLQAEDEADYFCASAEDSSSNAVFGSGTTLTGL
0H-1L										D04	IGLV1-40*01	IGLJ/OR17-2*01,IGLJ4*01,IGLJ7*01,IGLJ8*01	ASPDTINNAV	10	QGVLTQPSSVSGSLGQRVSITCSGSSSNVGLGNYVGWFQQIPGSAPRVLIYGATSRTSGVPDRFSGSRSGNTATLTISSLQAEDEADYFCASPDTINNAVFGSGTTLTVL
0H-1L										D05	IGLV1-21*01,IGLV1-67*01,IGLV5-60	IGLJ/OR17-2*01,IGLJ4*01,IGLJ7*01,IGLJ8*01	AAGDSSSSTGV	11	QGVLTQPSSVSGSLGQRVSITCSGSSSNIGSYNVGWYQQVPGSGLRTIIYGSSSRPSGVPDRFSGSKSGNTATLTISSLQAEDEADYFCAAGDSSSSTGVFGSGTTLTVL
1H-0L	D06	IgG	IGHV1-20*01	IGHD3-1*01,IGHD3-3*01,IGHD3-4*01	IGHJ2-4*01	ATGGYCGT	8	QVQLRESGPSLVKPSQTLSLTCTVSGFSLSSYAVCWVRQAPGKALEWVGSISSGGSTYYNPALKSRLSITKDNSKSQVSLSVSSVTPEDTATYYCATGGYCGTWGQGLLVTVSS
1H-1L	D08	IgG	IGHV1-7*02	IGHD8-2*01	NoneAssigned	ATVHQETHQTCPDGYNSGDDCGRGNWDCGTLDCWRCDWGGFCRASTDYRSVTATYTYEWYIDT	63	QVQLRESGPSLVKPSQTLSLTCTASGSSLSDEAVGWVRQAPGKSLEWLGSIDTGGNTGYNPNLKTRLSITKDNSKSQVSLSMSSVTPEDSATYFCATVHQETHQTCPDGYNSGDDCGRGNWDCGTLDCWRCDWGGFCRASTDYRSVTATYTYEWYIDTWGQGLLVTVSS		D08	IGLV1-47*01,IGLV1-52*01	IGLJ/OR17-2*01,IGLJ4*01,IGLJ7*01,IGLJ8*01	ASAEGSSSNAV	11	QGVLTQPSSVSGSLGQRVSITCSGSSSNVGRGYVSWYQMTPGSAPRTLIYGDTNRASGVPDRFSASRSGNTATLTISSLQAEDEADYFCASAEGSSSNAVFGSGTTLTVL
>1H-0L	D09	IgG	IGHV1-10*01,IGHV1-20*01	IGHD6-2*01,IGHD6-3*01,IGHD6-4*01,IGHD8-2*01	IGHJ2-4*01	AKQYYEGWLDDACGVKGGGFLDA	23	QVQLRGSGPGLVKPSQTLSLTCSVSGFSLSTYAVNWVRQAPGKALECLGGIGRSGDTHYNPTLKSRLSIMKDNSKSQVSLSLSSVTPEDTATYYCAKQYYEGWLDDACGVKGGGFLDAWGPGILVTVSS
	D09	IgM	IGHV1-20*01	IGHD3-1*01,IGHD3-3*01,IGHD3-4*01	IGHJ2-4*01	ARGSGVDA	8	QVQLRESGPSLVKPSQTLSLTCTVSGFSLTSYAVNWVRQAPGKALEWVGRISSRGSTYYNQAPKSRLSITKDNSKSQVSLSVSSVTPEDTATYYCARGSGVDAWGQGLLVTVSS
0H-1L										E02	IGLV1-21*01	IGLJ/OR17-2*01,IGLJ4*01,IGLJ7*01,IGLJ8*01	ATVDYCSSTAV	11	QGVLTQPSSVSGSLGQRVSITCSGSSNNIGSYGVGWYQQVPGSGLRTIIYGSSSRPSGVPDRFSGSKSGNTATLTISSLQAEDEADYFCATVDYCSSTAVFGSGTTLTVL
>1H-0L	E06a	IgM	IGHV1-21*01,IGHV1-33*01	IGHD6-3*01,IGHD6-4*01	IGHJ2-4*01	AKDWYNDYGVGGGCSYDYGYISDA	24	QVQLRESGPSLVKPSQTLSLTCTISGFSLSNYAVGWVRQAPGKALGWVGGIGSDGSTCLNPALKSRLSITKDNSKSQVSLSVSSVTTEDTATYYCAKDWYNDYGVGGGCSYDYGYISDAWGQGLQVSVSS
	E06b	IgM	IGHV1-21*01,IGHV1-33*01	IGHD6-3*01,IGHD6-4*01	IGHJ2-4*01	AKDWYNDYGVGGGCSYNYGYIIDA	24	QVQLRESGPSLVKPSQTLSLTCTISGFSLSNYAVGWVRQAPGKALEWVGGIGSDGSTCLNPALKSRLSITKDNSKSQVSLSVSSVTTEDTATYYCAKDWYNDYGVGGGCSYNYGYIIDAWGQGLLVTVSS
0H-1L										E07	IGLV1-21*01	IGLJ/OR17-2*01,IGLJ4*01,IGLJ7*01,IGLJ8*01	SAEESSRRTI	10	QGVLTQPSSVSGSLGQRVNITCSGSSNNLGRYGGGWYQQVPGSGLRTIIYAGSIRPSGVPDRFSGSKSGNTATLTITSLQAEDEADYFCSAEESSRRTIFGSGTTLTVL
1H-1L	E08	IgM	IGHV1-21*01,IGHV1-33*01	IGHD3-1*01,IGHD3-3*01,IGHD3-4*01	IGHJ2-4*01	AKGGISEYCGYVGDYDA	17	QVQLRESGPGLVKPSQTLSLTCTVSGFSLSSYAVGWVRQASGKALEWVGDISSSGRTCLNPVLKSRLGITKDNSKSQVSLSVSSVTPEDTATYYCAKGGISEYCGYVGDYDAWGQGLLVTVSS		E08	IGLV3-2*01	IGLJ/OR17-2*01,IGLJ4*01,IGLJ7*01,IGLJ8*01	QSADISAV	8	SSQLTQPPAVSVSLGQTASITCQGDDLELLSAHWYQQKPGQAPVLVIYADDNLASGIPDRFSGSKSDTTATLTIRGAQAEDEADYYCQSADISAVFGSGTTLTVL
0H-1L										E11	IGLV3-2*01	IGLJ/OR17-2*01,IGLJ4*01,IGLJ7*01,IGLJ8*01	QSADISGVAV	10	QGVLTQPPAVSVSLGQTASITCQGDDLELLSAHWYQQKPGQAPVLVIYADDNLASGIPDRFSGSKSDTTATLTIRGAQAEDEADYYCQSADISGVAVFGSGTTLTVL
0H->1L										E12a	IGLV1-40*01	IGLJ/OR17-2*01,IGLJ4*01,IGLJ7*01,IGLJ8*01	ASPDTINNAV	10	QDVLTQPSSVSGSLGQRVSITCSGSSSNVGLGNYVSWFQQIPGSAPRVLIYGATSRTSGVPDRFSGSRSGNTATLTISSLQAEDEADYFCASPDTINNAVFGSGTTLTVL
										E12b	IGLV1-31*01	IGLJ/OR17-2*01,IGLJ4*01,IGLJ7*01,IGLJ8*01	ASYQSGNTAV	10	QGVLTQPSSVSGSLGQRVSITCSGSSSNVGLGNYVSWFQQIPGSAPRVLIYGATSRTSGVPDRFSGSRSGNTATLTISSLQAEDEADYFCASYQSGNTAVFGSGTTLTVR
1H-1L	F01	IgM	IGHV1-10*01	IGHD7-3*01,IGHD7-4*01	IGHJ2-4*01	AKLGGDGYDSYGCYTYDYRYDYYVDA	26	QVQLRESGPSLVKPSQTLSLTCTISGFSLSGYAVDWVRQAPGKALECLGGISPDGRTGYNLALKSRLSIIKDNSKSQVSLSVSSVTTEDTATYYCAKLGGDGYDSYGCYTYDYRYDYYVDAWGQGLLVTVSS		F01	IGLV1-58*01,IGLV5-51	IGLJ/OR17-2*01,IGLJ4*01,IGLJ7*01,IGLJ8*01	AAGGSSSSNVVV	12	QAVLTQPSSVSGSLGQRVSITCTGSSSNVGNGYVSWFQQIPGSAPRTLIYGDTSRASGVPDRFSGSRSGNTATLTISSLQAEDEADYFCAAGGSSSSNVVVFGSGTTLTVL
1H-1L	F04	IgG	IGHV1-10*01,IGHV1-20*01	IGHD6-2*01,IGHD6-3*01,IGHD6-4*01,IGHD8-2*01	IGHJ2-4*01	AKQYYEGWLDDACGVKGGGFLDA	23	QVQLRESGPGLVKPSQTLSLTCSVSGFSLSTYAVNWVRQAPGKALECLGGIGRSGDTHYNPTLKSRLSIMKDNSKSQVSLSLSSVTPEDTATYYCAKQYYEGWLDDACGVKGGGFLDAWGPGILVTVSS		F04	IGLV1-40*01	IGLJ/OR17-2*01,IGLJ4*01,IGLJ7*01,IGLJ8*01	ASPDSSSSGYAV	12	QGVLTQPSSVSGSLGQRVSITCSGSSSNVGYGNYVSWFQQIPGSAPRMLIYGATSRASGVPDRFSGSRSGNTATLTISSLQAEDEADYFCASPDSSSSGYAVFGSGTTLTVL
0H->1L										F06a	IGLV1-67*02	IGLJ/OR17-2*01,IGLJ4*01,IGLJ7*01,IGLJ8*01	VAYDSSNSIAV	11	QGVLTQPSSVSGSLGQRVSITCSGSSSNIGSYNVGWYQQVPGSGLRTIIYGSSSRPSEVTDRFSGSKSGNTATLTISSLQAEDEADYFCVAYDSSNSIAVFGSGTTLTVL
										F06b	IGLV1-58*01,IGLV5-51	IGLJ/OR17-2*01,IGLJ4*01,IGLJ7*01,IGLJ8*01	AAGDSSSTNAL	11	QGVLTQPSSVSGSLGQRVSITCTGSSSNVGNGHVSWFQQIPGSAPRTLIYGDTSRASGVPDRFSGSRSGNTATLTISSLQAEDEADYFCAAGDSSSTNALFGSGTTLTVL
1H-1L	F07	IgM	IGHV1-21*01,IGHV1-33*01	IGHD3-1*01,IGHD3-3*01,IGHD3-4*01	IGHJ2-4*01	AKGGISEYCGYVGDYDA	17	QVQLRESGPSLVKPSQTLSLTCTVSGFSLSSYAVGWVRQASGKALEWVGDISSSGRTCLNPALKSRLGITKDNSKSQVSLSVSSVTPEDTATYYCAKGGISEYCGYVGDYDAWGQGLLVTVSS		F07	IGLV1-67*02	IGLJ/OR17-2*01,IGLJ4*01,IGLJ7*01,IGLJ8*01	VGYDGGSSATV	11	QAVLAQPSSVSGSLGQRVSITCSGSSSNIGRNNVGWYQQVPGSGLRTIIYGSRVRPSGVPDRFSGSKSDNTATLTITSLQAEDEADYFCVGYDGGSSATVFGSGTTLTVL
0H-1L										F08	IGLV1-67*02	IGLJ/OR17-2*01,IGLJ4*01,IGLJ7*01,IGLJ8*01	VTYDSSTWIPV	11	QGVLTQPSSVSGSLGQSVSITCSGSSVNIGKWNVAWYQQVPGSGLRTIIRGTDRRPSGVPDRFSGSKSGNTATLTITSLQAEDEADYFCVTYDSSTWIPVCGSGTTLTVL
1H-1L	F11	IgM	IGHV1-10*01	IGHD1-3*01	IGHJ2-4*01	YCGRGDFDA	7	QVQLRESGPSLVKPSQTLSLTCTVSGFSLSSYGVGWVRQAPGKALECLGGISSGGSTGYNPALKSRLSITKDNSKSQVSLSLSSVTTEDTATYYCGRGDFDAWGQGLLVTVSS		F11	IGLV1-31*01	IGLJ/OR17-2*01,IGLJ4*01,IGLJ7*01,IGLJ8*01	ASYQSGNTAV	10	QAVLTQPSSVSGSLGQRVSITCSGSSSNVGTGNYVSWFQQIPGSAPRTLIYGATSRASGVPDRFSGSRSGNTATLTISSLQAEDEADYFCASYQSGNTAVFGSGTTLTVL
1H-1L	F12	IgM	IGHV1-17*01,IGHV1-20*01	IGHD5-2*01,IGHD5-3*01,IGHD5-4*01	IGHJ2-4*01	TACSGYCSAGVDA	13	QVQLRESGPSLVKPSQTLSLTCTVSGFSSSSYAVNWVRQAPGKALEWVGDIWSSGNTYYNPALKSRLSITKDNSKSQVSLSVSSVTPEDTATYYCTACSGYCSAGVDAWGQGHLVTVSS		F12	IGLV1-67*02	IGLJ/OR17-2*01,IGLJ4*01,IGLJ7*01,IGLJ8*01	TTWDSSSSRTV	11	QGVLTQPSSVSGSLGQRVSITCSGSSSNIGAYNVGWYQQVPGSGLRTIIYGSSSRPSGVPDRFSDSKSGNTATLTISSLQAEDEADYFCTTWDSSSSRTVFGSGTTLTVL
0H-1L										G01	IGLV1-67*01,IGLV5-60	IGLJ/OR17-2*01,IGLJ3*01,IGLJ4*01,IGLJ7*01,IGLJ8*01	ATGHYDNNGI	10	QGVLTQPSSVSGSLGQRVSITCSGSRDNIGRYGVGWYQQVPGSGLKTIIYNSSKRPPGVPDRFSGSKSGNTATLIISSLQAEDEADYFCATGHYDNNGICGSGTTVTVL
1H-0L	G02	IgG	IGHV1-10*01,IGHV1-20*01	IGHD6-2*01,IGHD6-3*01,IGHD6-4*01,IGHD8-2*01	IGHJ2-4*01	AKQYYEGWLDDACGVKGGGFLDA	23	QVQLRESGPGLVKPSQTLSLTCSVSGFSLSTYAVNWVRQAPGKALECLGGIGRSGDTHYNPTLKSRLSIMKDNSKSQVSLSLSSVTPEDTATYYCAKQYYEGWLDDACGVKGGGFLDAWGPGILVTVSS
1H-1L	G04	IgM	IGHV1-21*01,IGHV1-33*01	IGHD3-1*01,IGHD3-3*01,IGHD3-4*01	IGHJ2-4*01	ASPDTINNAV	10	QVQLRESGPSLVKPSQTLSLTCTVSGFSLSSYAVGWVRQASGKALEWVGDISSSGRT*LNPALKSRLGITKDNSKSQVSLSVSSVTPEDTATYYCAKGGISEYCGYVGDYDAWGQGLLVTVSS		G04	IGLV1-40*01	IGLJ/OR17-2*01,IGLJ4*01,IGLJ7*01,IGLJ8*01	ASPDTINNAV	10	QGVLTQPSSVSGSLGQRVSITCSGSSSNVGTGNYVSWFQQIPGSAPRVLIYGATSRTSGVPDRFSGSRSGNTATLTISSLQAEDEADYFCASPDTINNAVFGSGTTLTVL
1H-1L	G05	IgM	IGHV1-30*01	IGHD6-2*01,IGHD6-3*01,IGHD6-4*01	IGHJ2-4*01	ARASGYDYLWGCVFGGNVDA	20	QVQLRESGPSLVKPSQTLSLTCTVSGFSLSSNAVVWVRQAPGKALEWLGGICSGGDTSFNPALKSRLSITKDNSKSQVSLSVSSVTPEDTATYYCARASGYDYLWGCVFGGNVDAWGQGLLVTVSS		G05	IGLV1-40*01	IGLJ/OR17-2*01,IGLJ4*01,IGLJ7*01,IGLJ8*01	ASPDTINNAV	10	QGVLTQPSSVSGSLGERVSITCSGSSSNVGLGNYVGWFQQIPGSAPRVLIYGATSRTSGVPDRFSGSRSGNTATLTISSLQAEDEADYFCASPDTINNAVFGSGTTLTAL
1H-1L	G06	IgG	IGHV1-10*01,IGHV1-20*01	IGHD6-2*01,IGHD6-3*01,IGHD6-4*01,IGHD8-2*01	IGHJ2-4*01	AKQYYEGWLDDACGVKGGGFLDA	23	QVQLRESGPGLVKPSQTLSLTCSVSGFSLSTYAVNWVRQAPGKALECLGGIGRSGDTHYNPTLKSRLSIMKDNSKSQVSLSLSSVTPEDTATYYCAKQYYEGWLDDACGVKGGGFLDAWGPGILVTVSS		G06	IGLV1-12*01	IGLJ/OR17-2*01,IGLJ4*01,IGLJ7*01,IGLJ8*01	ASTEITLPSRITV	13	QGVLTQPPSVSGSLGQTVTISCTGNSNNIGILGVSWYQQIPGSAPTTLIYNNNKRPSGVPDRFSGTKSGNTGTLTIASLQAEDEADYYCASTEITLPSRITVFGSGTTLTVL
1H-1L	G07	IgG	IGHV1-10*01	IGHD6-2*01,IGHD6-3*01,IGHD6-4*01,IGHD8-2*01	IGHJ2-4*01	AKQYYEGWLDDACGVKGGGFLDA	23	QVQLRESGPSLVKPSQTLSLTCTVSGFSLSSYSVGWVRQAPGKALECLGGISSSGSTVYNPALKSRLSITKDNSKSQVSLSLSSVTTEDTATYYCAKQYYEGWLDDACGVKGGGFLDAWGPGILVTVSS		G07	IGLV1-12*01	IGLJ/OR17-2*01,IGLJ4*01,IGLJ7*01,IGLJ8*01	ASTEITLPSRITV	13	QGVLTQPPSVSGSLGQTVTISCTGNSNNIGILGVSWYQQIPGSAPTTLTYNNNKRPSGVPDRFSGTKSGNTGTLTIASLQAEDEADYYCASTEITLPSRITVFGSGTTLTVL
1H-1L	G08	IgM	IGHV1-14*01	NoneAssigned	IGHJ2-4*01	VRETYA	6	QVQLRESGPSLVKPSQTLSLTCTVSGFSLSDNNVGWVRQAPGKALEWLGDIYRGGSTDYNSALKSRLSITKDNSKSQVSLSLSSVTTEDTATYWCVRETYAWGQGLLVTVSS		G08	IGLV1-67*01,IGLV5-60	IGLJ/OR17-2*01,IGLJ4*01,IGLJ7*01,IGLJ8*01	ATGDYSSSTVV	11	QGVLTQPSSVSGSLGQRVSITCSGSSNNIGRYGVGWY*QVPGSGLRTIIYGSSSRPSGVPDRFSGSKSGNTATLTISSLQAEDEADYSCATGDYSSSTVVFGNGTTLTVL
0H->1L	-									G09a	IGLV1-12*01	IGLJ/OR17-2*01,IGLJ4*01,IGLJ7*01,IGLJ8*01	ASADLSLTI	9	QGVLTQPPSVSGSLGQTVTISCTGSSNNIGILGVSWYQQIPGSAPRTLIYNSNKRPSGVPDRFSGTKSGNTGTLTIASLQAEDEADYYCASADLSLTIFGSGTTLTVL
										G09b	IGLV1-21*01	IGLJ/OR17-2*01,IGLJ4*01,IGLJ7*01,IGLJ8*01	ATVDYSSSTAV	11	QGVLTQPSSVSGSLGQRVSITCSGSSNNIGSYGVGWYQQVPGSGLRTIIYGSSSRPSGVPDRFSGSKSGNTATLTISSLQAEDEADYFCATVDYSSSTAVFGSGTTLTVL
0H-1L	-									G11	IGLV1-67*01,IGLV5-60	IGLJ/OR17-2*01,IGLJ4*01,IGLJ7*01,IGLJ8*01	ATGDYSSSTAV	11	QAVLTQPSSVSGSLGRRVSITRSGSSNIGAFGVGWYQQVPGSGLRTIIYGSSSRPSGVPDRFSGSKSGNTATLTIGSLQAEDEADYFCATGDYSSSTAVFGSGTTLTVL
1H-1L	G12	IgM	IGHV1-21*01,IGHV1-33*01	IGHD3-1*01,IGHD3-3*01,IGHD3-4*01	IGHJ2-4*01	AKGGISEYCGYVGDYDA	17	QVQLRESGPSLVKPSQTLSLTCTVSGFSLSSYAVGWVRQASGKALEWVGDISSSGRTCLNPALKSRLGITKDNSKSQVSLSVSSVTPEDTATYYCAKGGISEYCGYVGDYDAWGQGLLVTVSS		G12	IGLV3-2*01	IGLJ/OR17-2*01,IGLJ4*01,IGLJ7*01,IGLJ8*01	QSADISAV	8	SSQLTQPPAVSVSLGQTASITCQGDDLELLSAHWYQQKPGQAPVLVIYADDNLASGIPDRFSGSKSDTTATLTIRGAQAEDEADYYCQSADISAVFGSGTTLTVL
											46

## Sheet: S5B-Strategy II
Table S5B: Isotype, gene segment usage, CDR3 sequence and length of heavy and light chains obtained from bovine B cells using strategy II
		HEAVY CHAIN								LIGHT CHAIN
Status	Heavy chain ID	Isotype	Vgene	Dgene	Jgene	CDRH3 sequence	CDRH3 length	Heavy chain sequence		Light chain ID		VGene	JGene	CDRL3 sequence	CDRL3 length	Light chain sequence
1H-0L	A2	IgM	IGHV1-10*01	IGHD7-3*01,IGHD7-4*01	IGHJ2-4*01	AKTTYDDVYDAGASCYALVNAYYYIDA	27	QVQLRESGPSLVKPSQTLSLTCTISGFSLSNYAVNWVRQAPGKALECLGGISSSGSRAYNPALKSRLSITKDNFKSQVSLSVSSVTTEDTATYYCAKTTYDDVYDAGASCYALVNAYYYIDAWGQGLLVTVS
1H-0L	A4	IgM	IGHV1-30*02	IGHD4-1*01,IGHD6-2*01,IGHD6-3*01,IGHD6-4*01,IGHD7-3*01	IGHJ2-4*01	AKRSGGLYMTGSYGCLYNHYAYGYVDS	27	QVQLRESGPSLVKPSQTLSLTCTVSGFSLSSYGVDWVRQAPGKALECLGGINSGGSTGYNPALKSRLSISKDNSKNQVSLSVSSVIPEDTATYYCAKRSGGLYMTGSYGCLYNHYAYGYVDSWGQGLLVTVS
1H-0L	A5	IgM	IGHV1-10*01	IGHD6-2*01,IGHD6-3*01,IGHD6-4*01,IGHD8-2*01	IGHJ2-4*01	AKFALSSGGSYGCDHGRDLDYVDA	24	QVQLRESGPSLVKPSQTLSLTCTISGFSLSSYAVDWVRQAPGKALECLGGVSGGGGLDYNPALKSRLRITKDNSKSQVSLSVSSVTTEDTATYYCAKFALSSGGSYGCDHGRDLDYVDAWGQGLLVTVS
1H-1L	A6	IgM	IGHV1-10*01	IGHD7-3*01,IGHD7-4*01,IGHD8-2*01	IGHJ2-4*01	AKSTSGGYGRGSYPCIDTGYVDA	23	QVQLRESGPSLVKPSQTLSLTCTMSGFSLSSYDVAWIRQAPGKALESLGCISSRGSTDYNPALKSRLSITKDNSKSQVSLSVSSVTTEDTATYYCAKSTSGGYGRGSYPCIDTGYVDAWGQGLLVTVS		A6	IgL	IGLV1-21*01,IGLV1-67*01,IGLV5-60	IGLJOR17-3*01,IGLJ2*01	AAGDSSSSTGL	11	QGVLTQPSSVSGSLGQRVSITCSGSSNNIGSYGVGWYQQVPGSGLRTIIYGSVSRPSGVPDRFSGSKSGNTATLTISSLQAEDEADYFCAAGDSSSSTGLFGGGTRVTV
1H->1L	A7	IgM	IGHV1-21*01,IGHV1-33*01	IGHD8-2*01	IGHJ2-4*01	AKFRFGNWDYVCNDVRHYAYVDA	23	QVQLRESGPSLVKPSQTLSLTCTTSGFSLSSYGVAWVRQAPGKALEWVGDINNFGSTCLNSALKSRLSITKDNSKSQVSLSVSSVTTEDTATYYCAKFRFGNWDYVCNDVRHYAYVDAWGQGLLVTVF		A7a	IgK	IGKV8-3*01	IGKJ2*01	QQDYALPT	8	QAVLAQPSSVSGSLGQRVSITCTGSSSNVGRGYVSWFQQIPGSAPRTLIYGDTSRASGVPDRFSGSRSGNTATLTISSLQAEDEADYFCAAGDSSSSNAVFGSGTTLTV
										A7b	IgL	IGLV1-58*01,IGLV5-51	IGLJOR17-2*01,IGLJ4*01,IGLJ7*01,IGLJ8*01	AAGDSSSSNAV	11	EAVLYQTPSYIAASIGESISITCRANQSISDYLSWYKQKPGQAPMILIYDADNRYNGVPERFTATQSETEFVFTISQVEADDAAMYYCQQDYALPTFGQGTKVEI
>1H-1L	A9a	IgM	IGHV1-21*01,IGHV1-33*01	IGHD8-2*01	IGHJ2-4*01	AKSYYYQYNGNCDWGYIYSFDA	22	QVQLRESGPSLVKPSQTLSLTCTTSGFSLSNYAVGWVRQAPGKALEWVGTISSGGSTCLNPALKSRLGITKDNSKSQVSLSVSSVTTEDTATYYCAKSYYYQYNGNCDWGYIYSFDAWGQGLLVTVS		A9	IgL	IGLV1-67*02	IGLJOR17-3*01,IGLJ2*01	AVYDSSSNTDL	11	SSHLTQPSSVSGSLGQRVSITCSGSSSNIGNYNVGWYQQVPGSGLRTIIYATTSRPSGVPDRFSGSKSGSTATLTISSLQAEDEADYFCAVYDSSSNTDLFGGGTRVTV
	A9b	IgM	IGHV1-20*01	IGHD1-1*01,IGHD1-2*01,IGHD1-3*01,IGHD1-4*01,IGHD5-2*01	IGHJ2-4*01	ARDYDGDRRGCDDIDA	16	QVQLRESGPSLVKPLQTLSLTCTVSGFSLSSYTITWVRQAPGKALECLGSIVSGGKTYYNSALKSRLSITKDNSKSQVSLSVSSVTPEDTATYYCARDYDGDRRGCDDIDAWGQGLLVTVS
1H-1L	A10	IgM	IGHV1-21*01,IGHV1-33*01	IGHD8-2*01	IGHJ2-4*01	AKSIYGTADGCSVGNGGFEA	20	QVQLRESGPSLVKPSQTLSLTCTTSGFSLGIYAVGWVRQAPGKALEWVGEISRRGTTCLNPALKSRLGITKDNSKSQVSLSVSSVTVEDTATYYCAKSIYGTADGCSVGNGGFEAWGQGLLVTVS		A10	IgL	IGLV1-31*01	IGLJOR17-2*01,IGLJ4*01,IGLJ7*01,IGLJ8*01	ASYQSGNTAV	10	QAVLTQPSSVSGSLGQRVSITCSGSSSNVGTGNYVSWFQQIPGSAPRTLIYGATNRASGVPDRFSGSRSGNTATLTISSLQAEDEADYFCASYQSGNTAVFGSGTTLTV
0H-1L	-									B1	IgL	IGLV1-67*01,IGLV5-60	IGLJOR17-2*01,IGLJ4*01,IGLJ7*01,IGLJ8*01	AIGDYSSSTVV	11	GVLTQPTSVSGSLGPRVSITCSGSSNNIGRYDVGWYQQVPESGLRTIIYGSGSRPSGVPDRFSGSKSGNTATLTISSLQAEDEADYFCAIGDYSSSTVVFGSGTTLTV
>1H-1L	B4a	IgM	IGHV1-17*01,IGHV1-20*01	IGHD8-2*01	IGHJ2-4*01	AKYSGDSIGGGDGCSSYAGTYGYYVDA	27	QVQLRESGPSLVKPSQTLSLTCTVSGFSLSNYAVGWVRQAPGKALECLGGINKGGATGYNPALKSRLSITKDNSKSQVSLSVSSVTPEDTATYYCAKYSGDSIGGGDGCSSYAGTYGYYVDAWGQGLLVTVS
	B4b	IgM	IGHV1-10*02,IGHV1-17*01,IGHV1-20*01	IGHD8-2*01	IGHJ2-4*01	GTYGYYVDA	9	QVQLRESGPSLVKPSQTLSLTCTVSGFSLSNYAVGWVRQAPGKALECLGGINKGGATGYNPALKSRLSITKDNYSGDSIGGGDGCSSYAGTYGYYVDAWGQGLLVTVS
1H-1L	B7	IgM	IGHV1-10*01	IGHD8-2*01	IGHJ2-4*01	AKSTFDGGTLSAYGCSGFGSSYYVDA	26	QVQLRESGPSLVKPSQTLSLTCTISGFSLSSYAVNWVRQAPGKALECLGGISSTGSTGYNPALKSRLRITKDNSKSQVSLSVSSVTTEDTATYYCAKSTFDGGTLSAYGCSGFGSSYYVDAWGQGLLVTVS		B7	IgL	IGLV1-58*01,IGLV5-51	IGLJOR17-2*01,IGLJ4*01,IGLJ7*01,IGLJ8*01	AAGDSGSSMIV	11	SSQLTQPSSVSGSLGQRVSITCTGSSSNVGNGYVSWFQQIPGSAPRTLIYDDTSRASGVPDRFSGSRSGNTATLTISSLQTEDEADYFCAAGDSGSSMIVFGSGTTLTV
1H->1L	B9	IgM	IGHV1-27*01	IGHD7-3*01,IGHD7-4*01	IGHJ2-4*01	AKYNGRYGYGAYSYYSAITTYYVDA	25	QVQLRESGPSLVKPSQTLSLTCTTSGFSLNNYAVGWVRQAPGKALEWVGDVDTYGDTYYNPALKSRLSITKDNSKSQVSLSVSSVTTDDTATYYCAKYNGRYGYGAYSYYSAITTYYVDAWGQGVLVTVS		B9a	IgL	IGLV1-67*01,IGLV5-60	IGLJOR17-2*01,IGLJ4*01,IGLJ7*01,IGLJ8*01	AAGDSSSSAV	10	QAMLTQPSSVSGSLGQRVSITCSGSSSNIGRYGVGWYQQVPGSGLRTIIYGSSSRPSGVPDRFSGSKSGNTATLTISSLQAEDEADYFCAAGDSSSSAVFGSGTTLTV
										B9b	IgL	IGLV1-47*01,IGLV1-52*01	IGLJOR17-2*01,IGLJ4*01,IGLJ7*01,IGLJ8*01	ASAEDSSSNAV	11	QGVLTQPSSVSGSLGQRVSITCSGSSSNVGNGYVSWYQLIPGSAPRTLIYSDTSRASGVPDRFSGSRSGNTATLTISSLQAEDEADYFCASAEDSSSNAVFGSGTTLTV
1H-1L	B10	IgM	IGHV1-10*01	IGHD7-3*01,IGHD7-4*01	IGHJ2-4*01	AKYSAGSFYGGDGCYLYLVGIGNDYVDA	28	QVQLRESGPSLVKPSQTLSLTCTISGFSLSSYGVTWVRQAPGKALECLGGISSGGGAGYNPALKSRLSITKDNSKSQVSLSVSSVTAEDTATYYCAKYSAGSFYGGDGCYLYLVGIGNDYVDAWGQGLLVTVS		B10	IgL	IGLV1-67*02	IGLJOR17-2*01,IGLJ4*01,IGLJ7*01,IGLJ8*01	VAYDSSRSTV	10	QAVLTQPSSVSGSLGQRVSITCSGSSSNIGSYNVGWYQQVPGSGLRTIIYGSSSRPSGVPDRFSGSKSGNTATLTISSLQAEDEADYFCVAYDSSRSTVFGSGTTLTV
1H-1L	C2	IgM	IGHV1-10*01	IGHD4-1*01,IGHD6-2*01,IGHD6-3*01,IGHD6-4*01	IGHJ2-4*01	AKSRYSDYGGACSNVDA	17	QVQLRESGPSLVKPSQTLSLTCTISGFSLSSYAIGWVRQAPGKALECLGGIRSSGSTGYNPALKSRLSITKDNSESQVSLSVSSVTTEDTATYYCAKSRYSDYGGACSNVDAWGQGLLVTVS		C2	IgL	IGLV1-67*02	IGLJOR17-2*01,IGLJ4*01,IGLJ7*01,IGLJ8*01	VAYDSSSSNAV	11	QDLLTQPSSVSGSLGQRVSITCSGSSSNIGSYNVGWYQQVPGSGLRTIIYGSSSRPSGVPDRFSGSKSGNTATLTISSLQAEDEADYFCVAYDSSSSNAVFGSGTTLTV
1H-1L	C3	IgM	IGHV1-20*01	IGHD8-2*01	IGHJ2-4*01	VGCYGTYGSSCPSSNDNA	18	QVQLRESGPSLVKPSQTLSLTCTVSGFSLSSYAVGWVRQAPGKALEWIGGISSDRRATYDPALKSRLSITKDNSKSQVSLSVNSVTPEDTATYYCVGCYGTYGSSCPSSNDNAWGQGLLVTVS		C3	IgL	IGLV2-6*01	IGLJOR17-2*01,IGLJ4*01,IGLJ7*01,IGLJ8*01	SSYKSTGSTV	10	QAVLTQPSSVSGNLGQTVTISCAGTSSDVGAYNDVGWYQQLPGSAPKTLIYNLNKRSSGIPARFSGSKSGNTATLTISGLQAEDEADYYCSSYKSTGSTVFGSGTTLTV
1H-1L	C4	IgM	IGHV1-10*01	IGHD7-3*01,IGHD7-4*01	IGHJ2-4*01	AKTYDAYDYGGDGCYDWLHGYYYVDT	26	QVQLRESGPSLVKPSQTLSLTCTISGFSLSSYGVSWVRQAPGKALECLGGIGSGGSTGYNPALKPRLSITKDNSKSQVSLSLSSATTEDTATYYCAKTYDAYDYGGDGCYDWLHGYYYVDTWGQGLLVTVS		C4	IgL	IGLV1-67*01,IGLV5-60	IGLJOR17-2*01,IGLJ4*01,IGLJ7*01,IGLJ8*01	ATGDYSSSTSI	11	QAVLTQPSSVSGSLGQRVSITCSGSSNNIGRYGVGWYQQVPGSGLRTIIYGSDSRPSGVPDRFSGSKSGNTATLTISSLQAEDEADYFCATGDYSSSTSIFGSGTTLTV
>1H->1L	C5a	IgM	IGHV1-7*02	IGHD8-2*01	IGHJ1-2*01,IGHJ1-2*02,IGHJ1-2*03,IGHJ1-5*01,IGHJ2-2*01	TTVHQKTTRNCPDGYSAGCTCASPYDCRSYDCSCWGFCGTGRYACYGSHASGVTYEHYVES	61	QVQLRESGPSLVKPSQTLSLTCTASGFSLSDKAVGWVRQAPGKALEWLGSIDTGGNTGYNPGLKSRLSITKDHSKSQVSLSVSSVTTEDSATYYCTTVHQKTTRNCPDGYSAGCTCASPYDCRSYDCSCWGFCGTGRYACYGSHASGVTYEHYVESWGQGLLVTVS		C5a	IgL	IGLV1-47*01,IGLV1-52*01	IGLJOR17-2*01,IGLJ4*01,IGLJ7*01,IGLJ8*01	ASAEDSSSNAV	11	QDMLTQPSSMSGSLGQRVSITCSGSSSNVGNGYVSWYQLIPGSAPRTLIYGDTSRASGVPDRFSGSRSGNTATLTISSLQAEDEADYFCASAEDSSSNAVFGSGTTLTV
	C5b	IgM	IGHV1-20*01	IGHD8-2*01	IGHJ2-4*01	VGCYGTYGSSCPSSNDNA	18	QVQLRESGPSLVKPSQTLSLTCTVSGFSLSSYAVGWVRQAPGKALEWIGGISSDRRATYDPALKSRLSITKDNSKSQVSLSVNSVTPEDTAIYYCVGCYGTYGSSCPSSNDNAWGQGLLVTVS		C5b	IgL	IGLV3-4*01	IGLJOR17-2*01,IGLJ4*01,IGLJ7*01,IGLJ8*01	QSADSGDNTF	10	QAGLTQPTSVSVALGQTAKITCSGDPLDKKYTRWYQQKPGQGPVSVITRDGERPSGIPDRFSGSSSGKTATLTISGAQTEDEADYYCQSADSGDNTFFGSGTTLTV
>1H->1L	C6a	IgM	IGHV1-20*01	IGHD8-2*01	IGHJ2-4*01	AKQTFGTYNRDYGCSGGFVDA	21	QVQLRESGPSLVKPSQTLSLTCTVSGFSLSSYAVGWVRQAPGKALEWIGGISSDRRATDDPALKSRLSITKDNSKSQVSLSVNSVTPEDTATYYCVGCYGTYGSSCPSSNDNAWGQGLLVTVS		C6a	IgL	IGLV1-67*01,IGLV5-60	IGLJOR17-2*01,IGLJ4*01,IGLJ7*01,IGLJ8*01	ATGDSSSNTAV	11	QALLTQPSSVSGSLGQRVSITCSGSSSNIGRCGVGWYQQVPGSGLRTIIYDTGSRPSGVPDRFSGSKSGNTATLTISSLQAEDEADYFCATGDSSSNTAVFGSGTTLTV
	C6b	IgM	IGHV1-21*01,IGHV1-33*01	IGHD8-2*01	IGHJ2-4*01	AKQTFGTYNRDYGCSGGFVDA	21	QVQLRESGPSLVKPSQTLSLICTTSGFSLSSYAVGWVRQAPGKALEWVGGISSGGSTCLNPVLKSRLGITKDNSKSQVSLSVNSVTTEDTATYYCAKQTFGTYNRDYGCSGGFVDACGQGLLVTVS		C6b	IgL	IGLV3-4*01	IGLJOR17-2*01,IGLJ4*01,IGLJ7*01,IGLJ8*01	QSVDNSDNPV	10	QGVLTQPTSVSVALGQTAKITCSGDLLDKKYTRWYQQKPGQGPVSVIYKDSERPSGIPDRFSGSSSGKTATLTISGAQTEDEADYYCQSVDNSDNPVFGSGTTLTV
	C6c	IgM	IGHV1-21*01,IGHV1-33*01	IGHD7-3*01,IGHD7-4*01	IGHJ2-4*01	AKFYGRYDYNSFGCNGYDYTYVHA	24	QVQLRESGPSLVKPSQTLSLTCTTSGFSLSSYAVGWVRQAPGKALEWLGGISSGGSTCLNPALKSRLGITNDNSKSQVSLSVSSVTTEDTATYYCAKFYGRYDYNSFGCNGYDYTYVHAWGQGLLVTVS		C6c	IgL	IGLV1-67*01,IGLV5-60	IGLJOR17-2*01,IGLJ4*01,IGLJ7*01,IGLJ8*01	AAGDSSSSSAV	11	QAVLTQPSSVSGSLGQRVSITCSGSSSNIGRCGVGWYQQVPGSGLRTIIYDTGSRPSGVPDRFSGSKSGNTATLTISSLQAEDEADYFCAAGDSSSSSAVFGSGTTLTV
1H-0L	C7	IgM	IGHV1-27*01	IGHD7-3*01,IGHD7-4*01	IGHJ2-4*01	AKSSCSGYWPCIYFANYDYVDA	22	QVQLRESGPSLVKPSQTLSLTCTVSGFSLSSYAVGWVRQAPGKALEWIGAIDNDADTDYNPALKSRLSITKDNSKSQVSLSVSSVTPEDTATYYCAKSSCSGYWPCIYFANYDYVDAWGQGLLVTVS		C7
1H-1L	C8	IgM	IGHV1-27*01	IGHD8-2*01	IGHJ2-4*01	AKSIYRDAPYVIQCDA	16	QVQLRESGPNLVKPSQTLSLTCTVSGFSLSNYAVGWVRQAPGKALEWVGGIENDGDTYYNPALKSRLSITRDTSLSQVSLSMNSVTTEDTATYYCAKSIYRDAPYVIQCDAWGQGLLVTVS		C8	IgL	IGLV1-67*01,IGLV5-60	IGLJOR17-2*01,IGLJ4*01,IGLJ7*01,IGLJ8*01	ATGDYSSSTAV	11	QDVLTQPSSVSGSLGQRVSITCSGSSNNIGRYGVGWYQQVPGSGLRTIIYGSSSRPSGVPDRFSGSKSGNTATLTISSLQAEDEADYFCATGDYSSSTAVFGSGTTLTV
0H->1L	-									C9a	IgL	IGLV1-58*01,IGLV5-51	IGLJOR17-2*01,IGLJ4*01,IGLJ7*01,IGLJ8*01	AAGDSSSSNFV	11	QDMLTQPSSVSGSLGQRVSITCTGSSSNVGNGYVNWFQQIPGSAPRTLIYGDTSRASGVPDRFSGSRSGNTATLTISSLQAEDEADYFCAAGDSSSSNFVFGSGTTLTV
										C9b	IgL	IGLV1-67*01,IGLV5-60	IGLJOR17-2*01,IGLJ4*01,IGLJ7*01,IGLJ8*01	AAGDSSISTVV	11	QGVLTQPSSVSGSLGQRVSITCSGSSSNIGRYNVGWYQQVPGSGLRTIISGSSSRPSAVPDRFSGSKSGNTATLTISSLQAEDEADYFCAAGDSSISTVVCGSGTTLTV
>1H-1L	C10a	IgM	IGHV1-20*01	IGHD8-2*01	IGHJ2-4*01	VGCYGTYGSSCPSSNDNA	18	QVQLRESGPSLVKPSQTLSLTCTVSGFSLSSYAVGWVRQAPGKALEWIGGISSDRRATYDPALKSRLSITKDNSKSQVSLSVNSVTPEDTATYYCVGCYGTYGSSCPSSNDNAWGQGLLVTVS		C10	IgL	IGLV1-67*01,IGLV5-60	IGLJOR17-2*01,IGLJ4*01,IGLJ7*01,IGLJ8*01	TTGDYSSSTILAI	13	QGVLTQPSSVSGSLGQRVSITCSGSSNNIGRYGVGWYQQVPGSGLRTIIYGSSSRPSGVPDRFSGSKSGNTATLTISSLQAEDEADYFCTTGDYSSSTILAIFGSGTTLTV
	C10b	IgM	IGHV1-21*01,IGHV1-33*01	IGHD7-3*01,IGHD7-4*01	IGHJ2-4*01	AKFYGRYDYNSFGCNGYDYTYVHA	24	QVQLRESGPSLVKPSQTLSLTCTTSGFSLSSYAVGWVRQAPGKALEWLGVISSGGSTCLNPALKSRLGITNDNSKSQVSLSVSSVTTEDTATYYCAKFYGRYDYNSFGCNGYDYTYVHAWGQGLLVTVS
1H-1L	C12	IgM	IGHV1-21*01,IGHV1-33*01	IGHD7-3*01,IGHD7-4*01	IGHJ2-4*01	AKFYGRYDYNSFGCNGYDYTYVHA	24	QVQLRESGPSLVKPSQTLSLTCTTSGFSLSSYAVGWVRQAPGKALEWLGVISSGGSTCLNPALKSRLGITNDNSKSQVSLSVSSVTTEDTATYYCAKFYGRYDYNSFGCNGYDYTYVHAWGQGLLVTVS		C12	IgL	IGLV1-67*02	IGLJOR17-2*01,IGLJ4*01,IGLJ7*01,IGLJ8*01	VAYDSSSSIAV	11	QAVLAQPSSVSGSLGQRVSITCSGSSSNIGSSNVGWYQQVPGSGLRTIIYGSSSRPSRVPDRFSGSKSGNTATLTIRSLQAADEADYFCVAYDSSSSIAVFGSGTTLTV
1H-1L	D1	IgM	IGHV1-20*01	IGHD6-2*01	IGHJ2-4*01	AKGNRGSGSGCHYYSDDYIHA	21	QVQLRESGPSLVKPSQTLSLTCTVSGFSLSSYAVSWVRQAPGKAPECLGGISSGGDTYYNLALKSRLSITKENSKSQVSLSVSSVTPEDTATYYCAKGNRGSGSGCHYYSDDYIHAWGQGLLVTVS		D1	IgL	IGLV1-21*01	IGLJOR17-2*01,IGLJ4*01,IGLJ7*01,IGLJ8*01	AAAGASSNTAA	11	QALLTQPSSVSGSLGQRVSITCSGSSNNIGAYGVGWYQQVPGSGLRTIIYGSSSRPSGVPDRFSGSKSGNTATLTISSLQAEDEADYFCAAAGASSNTAAFGSGTTLTV
0H->1L	-									D2a	IgL	IGLV1-67*02	IGLJOR17-2*01,IGLJ4*01,IGLJ7*01,IGLJ8*01	VGYDSSSSTAV	11	QAVLTQPSSVSGSLGQRVSITCSGSSSNIGSYNVGWYQQVPGSGLRTIIYGSSSRPSGVPDRFSGSKSGNTATLTISSLQAEDEADYFCVGYDSSSSTAVFGSGTTLTV
										D2b	IgL	IGLV1-67*01,IGLV5-60	IGLJOR17-2*01,IGLJ4*01,IGLJ7*01,IGLJ8*01	ATGDYSSSTAV	11	QAVLTQPSSVSGSLGQRVSITCSGSSNNIGRYGVGWYQQVPGSGLRTIIYGSSSRPSGVPDRFSGSKSGNTATLTISSLQAEDEADYFCATGDYSSSTAVFGSGTTLTV
>1H-1L	D3a	IgM	IGHV1-10*01	IGHD6-2*01	IGHJ2-4*01	AKGYSGTGHGCDYGNIYDYFDA	22	QVQLRESGPSLVKPSQTLSLTCTISGFSLSNYAVGWVRQAPGKTLECLGGLTNGGSTAYNPALKSRLSITKDNSKSQVSLSVSSVTTEDTATYYCAKGYSGTGHGCDYGNIYDYFDAWGQGLLVTVS		D3	IgK	IGKV8-3*01	IGKJ2*01	QQDYTLPT	8	EAVLYQTPAYIAASLGESISITCRANQSISDYLSWYKQKPGQAPMILIYDADNRYNGVPERFTATQSETEFVFTISQVEADDAAMYYCQQDYTLPTFGQGTTVEI
	D3b	IgM	IGHV1-27*01	IGHD6-3*01,IGHD6-4*01	IGHJ2-4*01	AKDSISCSWGSRLLSCYAYGHAGGDVDA	28	QVQLRESGPSLVKPSQTLSLTCTVSGFSLSSYAVGWVRQAPGKALEWVGGIEHDGDTYYNPALKSRLSITRDTSKSQVSLSVSSVTAEDTATYYCAKDSISCSWGSRLLSCYAYGHAGGDVDAWGQGLLVTVS
1H-0L	D4	IgM	IGHV1-27*01	IGHD6-2*01,IGHD6-3*01,IGHD6-4*01	IGHJ2-4*01	AKSCYGSYGWFYNANCGSGHTSTTVDA	27	QVQLRESGPSLVKPSQTLSLTCTVSGFSLNSYTVGWVRQAPGKALEWVGGIDNDGESHYNPALKSRLSITRDTSKSQVSLSVSSVTTEDTATYYCAKSCYGSYGWFYNANCGSGHTSTTVDAWGQGLMVTVS
1H-1L	D5	IgM	IGHV1-10*01	IGHD8-2*01	IGHJ2-4*01	AKSSGGYTYSSSGCYIAVNGGTYYVDA	27	QVQLRESGPSLVKPSQTLSLTCTISGFSLSSYAVGWVRQAPGKALECLGSISSSGVTGYNPALKSRLSITKDNSKSQVSLSVSSVTTEDTAAYYCAKSSGGYTYSSSGCYIAVNGGTYYVDAWGQGLLVTVS		D5	IgL	IGLV1-21*01,IGLV1-67*02	IGLJOR17-2*01,IGLJ4*01,IGLJ7*01,IGLJ8*01	STYDSSKSTGV	11	QDVLTQPSSVSGSLGQRVSITCSGSSSNIGTYNVNWYQQVPGSGLRTIIYGSSSRPSGVPDRFSGSKSGNTATLTISSLQAEDEADYFCSTYDSSKSTGVFGSGTTLTV
1H-0L	D6	IgM	IGHV1-21*01,IGHV1-33*01	IGHD7-3*01,IGHD7-4*01	IGHJ2-4*01	AKDAYSGGSRYGGSGCYGIGSGWGYYVDA	29	QVQLRESGPSLVKPSQTLSLTCTTSGFSLSSYAVGWVRQAPGKALEWIGGIYNDGNICYNPALKSRLTITKDNSKSQVSLSVSSVTTEDTATYYCAKDAYSGGSRYGGSGCYGIGSGWGYYVDAWGQGLLVTVS
1H-1L	D7	IgM	IGHV1-21*01,IGHV1-33*01	IGHD6-3*01,IGHD6-4*01	IGHJ2-4*01	AKYDSNYPYYYGWGYNYQSYVDA	23	QVQLRESGPSLVKPSQTLSLTCTTSGFSLSSYAVDWVRQAPGKALEWVGGIDIEGNTYYNPALKSRLSITKDNSKNQVSLSLSSVTTEDTATYYCAKYDSNYPYYYGWGYNYQSYVDAWGQGLLVTVS		D7	IgL	IGLV1-67*01,IGLV5-60	IGLJOR17-2*01,IGLJ4*01,IGLJ7*01,IGLJ8*01	AIGDYSSSTAV	11	QAALTQPSSVSGSLGQRVSITCSGSSNNIGRYDVGWYQQVPGSGLRTIIYGSSSRPSGVPDRFSGSKSGNTATLTISSLQAEDEADYFCAIGDYSSSTAVFGSGTTLTV
>1H-1L	D10a	IgG	IGHV1-14*02	IGHD7-3*01,IGHD7-4*01	IGHJ2-4*01	ARDGGYALELGGCYGAVYGWRFVFCNVDA	29	QVQLRESGPSLVKPSQTLSLTCTVSGFSLSERNVGWVRHVPGKALQWLGSIYIGGTTAYHPSLKSRLSITKNNSNTQISLTLSNVTTEDMATYYCARDGGYALELGGCYGAVYGWRFVFCNVDAWGQGLLVTVS		D10	IgL	IGLV1-67*01,IGLV5-60	IGLJOR17-2*01,IGLJ4*01,IGLJ7*01,IGLJ8*01	ATGDYSSSTTV	11	QAVLTQPSSVSGSLGQRVSITCSGSSNNIVRYGVGWYQQVPGSGLRTIIYGSSSRPSGVPDRFSGSKSGNTATLTISSLQAEDEADYFCATGDYSSSTTVFGSGTTLTV
	D10b	IgM	IGHV1-27*01	IGHD6-3*01,IGHD6-4*01	IGHJ2-4*01	AKDSISCSWGSRLLSCYAYGHAGGYVDA	28	QVQLRESGPSLVKPSQTLSLTCTVSGFSLSSYAVGWVRQAPGKALEWVGGIEHDGDTYYNPALKSRLSITRDTSKSQVSLSVSSVTAEDTATYYCAKDSISCSWGSRLLSCYAYGHAGGYVDAWGQGLLVTVS
	D10c	IgM	IGHV1-21*01,IGHV1-33*01	IGHD7-3*01,IGHD7-4*01	IGHJ2-4*01	AKFYGRYDYNSFGCNGYDYTYVHA	24	QVQLRESGPSLVKPSQTLSLTCTTSGFSLSSYAVGWVRQAPGKALEWLGVISSGGSTCLNPALKSRLGITNDNSKSQVSLSVSSVTTEDTATYYCAKFYGRYDYNSFGCNGYDYTYVHAWGQGLLVTVS
1H-1L	D11	IgM	IGHV1-10*01	IGHD6-2*01	IGHJ2-4*01	AKGYSGTGHGCDYGNIYDYFDA	22	QVQLRESGPSLVKPSQTLSLTCTISGFSLSNYAVGWVRQAPGKTLECLGGLTNGGRTDYNPALKSRLSITKDNSKSQVSLSVSSVTTEDTATYYCAKGYSGTGHGCDYGNIYDYFDAWGQGLLVTVS		D11	IgL	IGLV1-67*01,IGLV5-60	IGLJOR17-2*01,IGLJ4*01,IGLJ7*01,IGLJ8*01	ATGDYSSRTAI	11	QGVLTQPSSVSGSLGQRVSITCSGSSNNIGRYGVVWYQQVPGSGLRTIIYGSSSRPSGVPDRFSGSKSGNTATLTISSLQAEDEADYFCATGDYSSRTAIFGSGTTLTV
1H-1L	D12	IgM	IGHV1-27*01	IGHD4-1*01,IGHD8-2*01	IGHJ2-4*01	ARFNGYSVPVWGVWGGRHGYAYWNYVDA	28	QVQLRESGPSLVKPSQTLSLTCTVSGFSLSSYAVGWVRQAPGKALEWVGVINDDGDTSYNPALKSRLSITRDTSKSQVSLSVSSVTTEDTATYYCARFNGYSVPVWGVWGGRHGYAYWNYVDAWGQGLLVTVS		D12	IgL	IGLV1-40*01	IGLJOR17-2*01,IGLJ4*01,IGLJ7*01,IGLJ8*01	ASPDSSSSSYAV	12	QGVLTQPSSVSGSLGQRVSITCSGSSSNVGLGNYVSWFQQIPGSAPRTLIYGATSRASGVPDRFSGSRSGNTATLTISSLQAEDEADYFCASPDSSSSSYAVFGSGTTLTV
1H-1L	E1	IgM	IGHV1-21*01,IGHV1-33*01	IGHD8-2*01	IGHJ2-4*01	AKYSAGGYGSTNCYDYGSFLVDA	23	QVQLRESGPSLVKPSQTLSLTCTTSGFSLSSYAVGWVRQPPGKALEWVGAISTDGSTCLNPALKSRLGITKDNSRNQVSLSVSSVTSEDTATYYCAKYSAGGYGSTNCYDYGSFLVDAWGQGLLVTVS		E1	IgL	IGLV1-67*02	IGLJOR17-2*01,IGLJ4*01,IGLJ7*01,IGLJ8*01	VAGDSSGSVV	10	QAVLTQPSSVSGSLGQRVSITCSGSSSNIGRYGVGWYQQVPGSGLKTIIYGSSSRPSGVPDRFSGSKSGNTATLTISSLQAEDEADYFCVAGDSSGSVVFGSGTTLTV
1H-1L	E2	IgM	IGHV1-17*01,IGHV1-20*01	IGHD7-3*01,IGHD7-4*01	IGHJ2-4*01	ARIYGNGVCGGCGCYGYVGGHTYIDA	26	QVQLRESGPSLVKPSQTLSLTCTVSGFSLSSYPVGWVRQAPGKALECLGGINSGGNTGYNPALKSRLSITKDNSKSQVSLSVTSVTPEDTATYYCARIYGNGVCGGCGCYGYVGGHTYIDAWGQGLLVTVS		E2	IgL	IGLV1-67*02	IGLJOR17-2*01,IGLJ4*01,IGLJ7*01,IGLJ8*01	VAYDSSSSNAV	11	SSQLTQPSSVSGSLGQRVSITCSGSSSNIGSYNVGWYQQVPGSGLRTIIYDSNTRPSGVPDRFSGSKSGNTATLTISSLQAEDEADYFCVAYDSSSSNAVFGSGTTLTV
1H-0L	E3	IgM	IGHV1-27*01	IGHD7-3*01,IGHD7-4*01	IGHJ2-4*01	ARNIWYGYGVYGCYDYGYTCKYVDA	25	QVQLRESGPSLVKPSQTLSLTCTVSGFSLSSYDVGWVRQAPGKALEWVGGIDNDGDTYYNPALKSRLSITRDTSKSQVSLSVNSVTTEDTATYYCARNIWYGYGVYGCYDYGYTCKYVDAWGQGLLVTVS
1H-1L	E5	IgM	IGHV1-20*01	IGHD3-1*01,IGHD3-3*01,IGHD3-4*01	IGHJ2-4*01	AKDFYGINYYGSSCADNRNYIHA	23	QVQLRESGPSLVKPSQTLSLTCTVSGFSLNSYAVSWVRQAPGKALECLGGISGGGSTYYNPALKSRLSITKDNSKSQVSLSVSSVTPEDTATYYCAKDFYGINYYGSSCADNRNYIHAWGQGLLVTVS		E5	IgL	IGLV1-67*02	IGLJOR17-2*01,IGLJ4*01,IGLJ7*01,IGLJ8*01	VAYDSSSSIAV	11	QDMLTQPSSVSGSLGQRVSITCSGSSSNIGSYNVGWYQQVPGSGLRTIIYGSSNRPSGVPDRFSGSKSGNTATLTISSLQAEDEADYFCVAYDSSSSIAVFGSGTTLTV
>1H-1L	E6a	IgM	IGHV1-21*01,IGHV1-33*01	IGHD7-3*01	IGHJ2-4*01	AKYGDYDYADTGCDIWGYGAGYNYVDS	27	QVQLRESGPSLVKPSQTLSLTCTTSGFSLSSYAVGWVRQAPGKALEWVGSISRGESTCLNPALKSRLGITRDNSKSQVSLSVSSVTTEDTATYYCAKYGDYDYADTGCDIWGYGAGYNYVDSWGQGLLVTVS
	E6b	IgM	IGHV1-21*01,IGHV1-33*01	IGHD7-3*01	IGHJ2-4*01	AKYGDYDYADTGCDI	15	QVQLRESGPSLVKPSQTLSLTCTTSGFSLSSYAVGWVRQAPGKALEWVGSISRGESTCLNPALKSRLGITRDNSKSQVSLSVSSVTTEDTATYYCAKYGDYDYADTGCDIWGY
1H-0L	E7	IgM	IGHV1-27*01	IGHD4-1*01,IGHD6-2*01,IGHD6-3*01,IGHD6-4*01	IGHJ2-4*01	AKSYSGGSLGYWRYVNYRSSNVYYIDT	27	QVQLRESGPSLVKPSQTLSLTCTTSGFSLSSYAVDWVRQAPGKALEWVGGIDNNGDTYYNPTLKSRLSITKENSKSQVSLSVSSVTTEDTATYYCAKSYSGGSLGYWRYVNYRSSNVYYIDTWGQGLLVTVS
0H-1L	-									E8	IgL	IGLV1-58*01,IGLV5-51	IGLJOR17-2*01,IGLJ4*01,IGLJ7*01,IGLJ8*01	AAGDSSSSNAV	11	QAVLTQPSSVSGSLGQRVSITCTGSSSNVGNGYVSWFQQIPGSAPRTLIYGDTSRASGVPDRFSGSRSGNTATLTISSLQAEDEADYFCAAGDSSSSNAVFGSGTTLTV
1H-1L	E10	IgM	IGHV1-20*01	IGHD7-3*01,IGHD7-4*01	IGHJ2-4*01	AKCYGGTGYGYAGCFGGGGRYGHVDA	26	QVQLRESGPSLVKPSQTLSLTCTVSGFSLSSYAVDWVRQAPGKALEWVGAIDDSGRTYYNPALKSRLSITRDTSTNQVSLSVSSVTTEDTATYYCAKCYGGTGYGYAGCFGGGGRYGHVDAWGQGFLVTVS		E10	IgL	IGLV1-67*01,IGLV5-60	IGLJOR17-2*01,IGLJ4*01,IGLJ7*01,IGLJ8*01	ATGDDSGSTAV	11	QGVLTQPSSVSGSLGQRVSITCSGSSNNIGKYGVVWYQQVPGSGLRTIIYDSSSRPSGVPDRFSGSKSGNTATLTISSLQAEDEADYFCATGDDSGSTAVFGSGTTLTV
1H-1L	E12	IgM	IGHV1-27*01	IGHD7-3*01,IGHD7-4*01	IGHJ2-4*01	AKCGGGDYCGRGCVGWGVDYGYDA	24	QVQLRESGPSLVKPSQTLSLTCTTSGFSLSSYAVNWVRQAPGKALEWVGGIDNDGDTYYNPALKSRLSITKDNSKSQVSLSVSSVTTEDTATYYCAKCGGGDYCGRGCVGWGVDYGYDAWGQGLPVTVS		E12	IgL	IGLV1-31*01	IGLJOR17-2*01,IGLJ4*01,IGLJ7*01,IGLJ8*01	ASYQNDNTAV	10	QAVLTQPTSVSGSLGQRVSITCSGSSSNVGTGNYVSWFQQIPGSAPRTLIYGATSRASGVPDRFSGSRSGNTATLTIRSLLAEDEADYFCASYQNDNTAVFGSGTTLTV
1H-1L	F2	IgM	IGHV1-21*01,IGHV1-33*01	IGHD7-3*01,IGHD7-4*01	IGHJ2-4*01	AKHAGGRGYGYYSTVIAHLYAHVDT	25	QVQLRESGPSLVKPSQTLSLTCTTSGFSLSNCAVDWVRQAPGKALEWVGGIDFDGDIWYNPALKSRLSITKDNSKSQFSLSVGSVTTEDTATYYCAKHAGGRGYGYYSTVIAHLYAHVDTWGQGLLVTVS		F2	IgL	IGLV1-67*02	IGLJOR17-2*01,IGLJ4*01,IGLJ7*01,IGLJ8*01	VAYDSSSSAV	10	QGVLTQPSSVSGSLGQRVSITCSGSSSNIGSYNVGWYQQVPGSGLRTIIYGSSSRPSGVPDRFSGSKSGNTATLTISSLQAEDEADYFCVAYDSSSSAVFGSGTTLTV
1H-1L	F4	IgM	IGHV1-20*01	IGHD7-3*01,IGHD7-4*01	IGHJ2-4*01	VKNSGSIYCAYGCCAGGSSYAYEDV	25	QVQLRESGPSLVKPSQTLSLTCTVSGFSLSSYAVNWIRQAPGKAPECLGAVNSGGSTYYNPALKSRLSITKDNSKSQVSLSVSSVTPEDTATDYCVKNSGSIYCAYGCCAGGSSYAYEDVWGQGLLVTVS		F4	IgL	IGLV1-67*01,IGLV5-60	IGLJOR17-2*01,IGLJ4*01,IGLJ7*01,IGLJ8*01	ATGDYSSSTAV	11	QAVLTQPSSVSGSLGQRVSITCSGSSNDIGRYEVGWYQQVPGSGLRTIIYGSSSRPSGVPDRFSGSKSGNTATLTINSLQAEDEADYFCATGDYSSSTAVFGSGTTLTV
1H-0L	F5	IgM	IGHV1-10*01	IGHD7-3*01,IGHD7-4*01	IGHJ2-4*01	AKINLGGYAYDTYGFCGIYYPNGFPYVDA	29	QVQLRESGPSLVKPSQTLSLTCTISGFSLSSYAVVWVRQAPGKALECLGGISRGGNTGYNPALKSRLSITKDNSKSQVSLSVSSVTTEDTATYYCAKINLGGYAYDTYGFCGIYYPNGFPYVDAWGQGLLVTVS
1H-0L	F6	IgM	IGHV1-21*01,IGHV1-33*01	IGHD3-1*01,IGHD3-3*01,IGHD3-4*01,IGHD6-2*01,IGHD6-3*01	IGHJ2-4*01	AKKGFSTYSGSCGSGYVDA	19	QVQLRESGPSLVKPSQTLSLTCTTSGFSLSSWAVGWVRQTPGKALEWVGGIDTVGRTCLNPALKSRLSITKDNSRSQVSLSVSSVTTEDTATYYCAKKGFSTYSGSCGSGYVDAWGQGLLVTVS
1H-1L	F7	IgM	IGHV1-20*01,IGHV1-27*01	IGHD6-2*01,IGHD6-3*01,IGHD6-4*01,IGHD8-2*01	IGHJ2-4*01	VGTCWSSGLYGCVFAV	16	QVQLRESGPSLVKPSQTLSLTCTVSGFSLSSEPVAWVRQAPGKALEWVGTINSAGNTYYSPALKSRLSITKDNSKSQVSLSVSSVASEDTATYYCVGTCWSSGLYGCVFAVGGAWGQRLLVTVS		F7	IgL	IGLV1-40*01	IGLJOR17-2*01,IGLJ4*01,IGLJ7*01,IGLJ8*01	ASPDISSSGAV	11	QAPLTQPSSVSGSLGQRVSITCSGSSSNVGYDNYVSWFQQIPGSAPRILIYGATSRASGVPDRFSGSRSGNTATLTISSLQAEDEADYFCASPDISSSGAVFGSGTTLTV
1H->1L	F8	IgM	IGHV1-17*01,IGHV1-20*01	IGHD8-2*01	IGHJ2-4*01	AKSSSDYRCGGCGGCYDYSFGSYIHA	26	QVQLRESGPSLVKPSQTLSLTCTVSGFSLSSYAVGWVRQAPGKALECLGGVSSNGNTGYNPALKSRLSICKDNSKSQVSLSVTGVTPEDTATYYCAKSSSDYRCGGCGGCYDYSFGSYIHAWGQGLLVTVS		F8a	IgL	IGLV1-40*01	IGLJOR17-2*01,IGLJ4*01,IGLJ7*01,IGLJ8*01	ASPDSSSSSAV	11	QGVLTQPSSVSGSLGQRVSITCSGSSSNVGLGNYVSWFQQIPGSAPRTLIYGATSRASGVPDRFSGSRSGNTATLSISSLQAEDEADYFCASPDSSSSSAVFGSGTTLTV
										F8b	IgL	IGLV1-31*01	IGLJOR17-2*01,IGLJ4*01,IGLJ7*01,IGLJ8*01	ASYQSGNTVV	10	QAALTQPSSVSGSLGQRVSITCSGSSSNVGTGHYVSWFPQIPGSAPRTLIYGATSRAAGVPDRFSGSRSGKTATLTISSLQAEDEADYFCASYQSGNTVVFGSGTTLTV
1H-1L	F9	IgM	IGHV1-20*01	IGHD6-2*01	IGHJ2-4*01	ARYDAFSFGNDDCHYYNEYLWNYGCYYIDA	30	QVQLRESGPSLVKPSQTLSLTCTISGFSLSNYAVSWVRQAPGKALEWVGGISSGGITYYNRALKSRLSITKDNSKSQVSLSVSGVTPEDTATYYCARYDAFSFGNDDCHYYNEYLWNYGCYYIDAWGQGLLVTVS		F9	IgL	IGLV1-21*01,IGLV1-67*01,IGLV5-60	IGLJOR17-2*01,IGLJ4*01,IGLJ7*01,IGLJ8*01	AAGDSSSSTAV	11	GVLTQPSSVSGSLGQRVSITCSGSSNNIGNYAVGWYQQVPGSGLRTIIYGSSSRPSGVPDRFSGSKSGNTATLTISSLQAEDEADYFCAAGDSSSSTAVFGSGTTLTV
1H-1L	F10	IgM	IGHV1-21*01,IGHV1-33*01	IGHD8-2*01	IGHJ2-4*01	ARDIGADGCITETYRPDHLT	20	QVQLRESGPSLVKPSQTLSLTCTTSGFSLSSYAVGWVRQAPGKALEWIGHINNNGYTCYNPSLKSRLSITKDNSKSQVSLSVSSVTTEDTATYYCARDIGADGCITETYRPDHLTWGHGLLVTVS		F10	IgL	IGLV1-67*01,IGLV5-60	IGLJOR17-2*01,IGLJ4*01,IGLJ7*01,IGLJ8*01	ATGDYNSKTAV	11	QAVLTQPSSVSGSLGQRVSITCSGSSNNIGRYNVDWYQQFPGSGLRTIIYGSSSRPSGVPDRFSGSKSGNTATLTISSLQAEDEADYFCATGDYNSKTAVFGSGTILTV
1H-1L	F11	IgM	IGHV1-27*01	IGHD4-1*01,IGHD6-2*01,IGHD6-3*01,IGHD6-4*01	IGHJ2-4*01	AKAYSGYRITHNNEA	15	QVQLRESGPSLVKPSQTLSLTCTVSGFSLSSYAVGWVRQAPGKALEWVGNIDKNGNTYYNSALKSRLSITRDTSKSQVSLSVSSVTTEDTATYYCAKAYSGYRITHNNEAWGQGLLVTVS		F11	IgL	IGLV1-55*01	IGLJOR17-2*01,IGLJ4*01,IGLJ7*01,IGLJ8*01	ASWQSDDTAV	10	QALLTQPSSVSGSLGQRVSITCSGSSSNVGTGNDVGWFQQIPGSAPRTLIYGATSRASGVPDRFSGSRSGNTATLTISSLQAEDEADYFCASWQSDDTAVFGSGTTLTV
1H-1L	F12	IgM	IGHV1-21*01,IGHV1-33*01	IGHD4-1*01	IGHJ2-4*01	AKYYSGDGYGDSGCIGTFTHYVHT	24	QVQLRESGPSLVKPSQTLSLTCTTSGFSLSNYAVGWVRQAPGKALQWVGGISSGGSTCLNPALKSRLGITKDNSKSQVSLSVSSVTTEDTATYYCAKYYSGDGYGDSGCIGTFTHYVHTWGQGLLVTVS		F12	IgL	IGLV1-67*02	IGLJOR17-2*01,IGLJ4*01,IGLJ7*01,IGLJ8*01	VAYDSSSSTV	10	QGVLTQPSSVSGSLGQRVSITCSGSSSNIGSNGVGWYQQVPGSGLRTIIYGSSSRPSGVPDRFSGSKSGNTATLTISSLQAEDEADYFCVAYDSSSSTVFGSGTTLTV
0H->1L	-									G2a	IgL	IGLV1-67*01,IGLV5-60	IGLJOR17-2*01,IGLJ4*01,IGLJ7*01,IGLJ8*01	ATGDYSSSTAV	11	QAVLTQPSSVSGSLGQRVSITCSGSSNNIGGYGVGWYQQVPGSGLRTIIYGSSSRPSGVPDRFSGSKSGNTATLTISSLQAEDEADYFCATGDYSSSTAVFGSGTTLTV
										G2b	IgL	IGLV1-21*01	IGLJOR17-2*01,IGLJ4*01,IGLJ7*01,IGLJ8*01	ATADSSRTTV	10	QALLTQPSSVSGSLGQRVSITCSGSSNNIGSWSVGWYQQVPGSGLRTIIYGSDRRPSGVPDRFSGSKSGNTATLTITSLQAEDETDYFCATADSSRTTVFGSGTTLTV
										G2c	IgL	IGLV1-67*01,IGLV5-60	IGLJOR17-2*01,IGLJ4*01,IGLJ7*01,IGLJ8*01	ATGDDISGTVV	11	QAVLTQPSSVSGSLGQRVSITCSGSSSNIGRYDVAWYQQVPGSGLRPIIYGSGSRPSGVPDRISGSRSGNTATLTISSLQAEDEADYFCATGDDISGTVVFGSGTTLTV
1H-1L	G3	IgM	IGHV1-17*01	IGHD6-2*01,IGHD6-3*01,IGHD6-4*01	IGHJ2-4*01	AKYNSYYIGVGCGVGEGHYLDA	22	QVQLRESGPSLVKPSQTLSLTCTVSGFSLSSYAVGWVRQAPGKALECLGDINGGGATAYNPALKSRLSITKDNSKSQVSLSVSSVTPEDTATYYCAKYNSYYIGVGCGVGEGHYLDAWGQGLLVTVS		G3	IgL	IGLV1-67*02	IGLJOR17-2*01,IGLJ4*01,IGLJ7*01,IGLJ8*01	VAYDSSSSTAV	11	QAVLTQPSSVSGSLGQRVSITCSGSSSNIGSYNVGWYQQVPGSGLRTIIYGSSSRPSGVPDRFSGSKSGNTATLTISSLQAEDEADYFCVAYDSSSSTAVFGSGTTLTV
1H-0L	G4	IgM	IGHV1-27*01	IGHD3-1*01,IGHD3-3*01,IGHD3-4*01,IGHD6-2*01,IGHD6-3*01	IGHJ2-4*01	AKVLRSWVCGRTYTYIDIDA	20	QVQLRESGPSLVKPSQTLSLTCTTSGFSLSSYAVVWVRQAPGKALEWVGSIDNNRVACYNPALKSRLSITKDNSKSQVSLSVSSVKPEDTATYYCAKVLRSWVCGRTYTYIDIDAWGQGLLVTVS
1H-1L	G6	IgM	IGHV1-7*02	IGHD8-2*01	IGHJ1-6*01	ATVWQKTNQNTKSCYEGIGCTLYGCRPYGSGSSGSRVTFGQTCYVYNYEFYVDA	54	QVQLRESGPSLVKPSQTLSLTCTASGFSLSDKAVGWVRQAPGKALEWLGSIDTGGSTGYNPGLKSRLSITKDNSKSQVSLSVSSVTTEDSATYYCATGWQKTNQNTKSCYEGIGCTLYGCRPYGSGSSGSRVTFGQTCYVYNYEFYVDAWGQGLLVTVS / QVQLRESGPSLVKPSQTLSLTCTASGFSLSDKAVGWVRQAPGKALEWLGSIDTGGSTGYNPGLKSRLSITKDNSKSQVSLSVSSVTTEDSATYYCATVWQKTNQNTKSCYEG		G6	IgL	IGLV1-47*01,IGLV1-52*01	IGLJOR17-2*01,IGLJ4*01,IGLJ7*01,IGLJ8*01	ASAEDSSSNAV	11	QAVLTQPSSVSGSLGQRVSITCSGSSSNVGNGYVSWYQLIPGSAPRTLIYGDTSRASGVPDRFSGSRSGNTATLTISSLQAEDEADYFCASAEDSSSNAVFGSGTTLTV
0H-1L	-									G8	IgL	IGLV1-67*02	IGLJOR17-2*01,IGLJ4*01,IGLJ7*01,IGLJ8*01	VAYDSSSNTAV	11	QAVLTQPSSVSGSLGQRVSITCSGSNSNIGTYNVGWYQQVPGSGLRTIIYGSNSRPSGVPDRFSGSKSGNTATLTISSLQAEDEADYFCVAYDSSSNTAVFGSGTTLTV
1H-1L	G9	IgM	IGHV1-17*01	IGHD6-2*01,IGHD6-3*01,IGHD6-4*01	IGHJ2-4*01	AKYNSYYIGVGCGVGEGHYLDA	22	QVQLRESGPSLVKPSQTLSLTCTVSGFSLSSYAVGWVRQAPGKALECLGDINGGGATAYNPALKSRLSITKDNSKSQVSLSVSSVTPEDTATYYCAKYNSYYIGVGCGVGEGHYLDAWGQGLLVTVS		G9	IgL	IGLV1-58*01,IGLV5-51	IGLJOR17-2*01,IGLJ4*01,IGLJ7*01,IGLJ8*01	AASDRSSSNAV	11	QAVLTQPSSVSGSLGQRVSITCTGSSSNVGNGYVSWFQQIPGSAPRTLIYGDTSRASGVPDRFSGSRSGNTATLTISSLQAEDEADYFCAASDRSSSNAVFGSGTTLTV
1H-1L	G10	IgM	IGHV1-21*01,IGHV1-33*01	IGHD6-2*01	IGHJ2-4*01	ARLFRFGGYSDNCGYAVGYFDA	22	QVQLRESGPSLVKPSQTLSLTCTTSGFSLINYAVDWVRQAPGKALEWIGGIDSNGNTCYNPALKSRLSITKDNSKSQVSLSVSSVTTEDTATYYCARLFRFGGYSDNCGYAVGYFDALGQGLLVTVS		G10	IgL	IGLV1-67*01,IGLV5-60	IGLJOR17-2*01,IGLJ4*01,IGLJ7*01,IGLJ8*01	AAGDSSSTTAV	11	QAVLTQPSSVSGSLGQRVSITCSGSSSNIGRYGVGWYQQVPGSGLRTIIYGSSSRPSGVPDRFSGSKSGNTATLTISSLQAEDEADYFCAAGDSSSTTAVFGSGTTLTV
1H->1L	G11	IgM	IGHV1-10*01	IGHD4-1*01,IGHD6-2*01,IGHD6-3*01,IGHD6-4*01,IGHD8-2*01	IGHJ2-4*01	AKSGSTSAYLFSYLTGNVDA	20	QVQLRESGPSLVKPSQTLSLTCTISGFSLNSYAVGWVRQAPGKALEYLGGINIRGNTDYNPALKSRLSITKDNSKSQVSLSVSSVTTEDTATYYCAKSGSTSAYLFSYLTGNVDAWGQGLLVTVS		G11a	IgL	IGLV1-21*01,IGLV1-67*01,IGLV5-60	IGLJOR17-2*01,IGLJ4*01,IGLJ7*01,IGLJ8*01	AAGDSSSSTGV	11	QDMLTQPSSVSGSLGQRVSITCSGSSNNIGSYSVGWYQQVPGSGLRTIIYSSSSRPSGVPDRFSGSKSGNTATLTISSLQAEDEADYFCAAGDSSSSTGVFGSGTTLTV
										G11b	IgL	IGLV1-55*01	IGLJOR17-2*01,IGLJ4*01,IGLJ7*01,IGLJ8*01	ASYQSDNTAV	10	QAPLTQPSSVSGSLGQRVSITCSGSSSNVGTGNYVGWYQQIPGSAPRTLIYGATSRASGVPDRFSGSRSGNTATLTISSLQAEDEADYFCASYQSDNTAVFGSGTTLTV
1H->1L	G12	IgM	IGHV1-10*01	IGHD7-3*01,IGHD7-4*01	IGHJ2-4*01	AKTTLSGNDYANYGCAGISWIDA	23	QVQLRESGPSLVKPSQTLSLTCTISGFSLSSYAVNWVRQAPGKALECLGGIGSSGSTTYNPVLKSRLSITKDNSKSQVSLSVSSVTTEDTATYYCAKTTLSGNDYANYGCAGISWIDAWGQGLLVTVS		G12a	IgL	IGLV1-67*01,IGLV5-60	IGLJOR17-2*01,IGLJ4*01,IGLJ7*01,IGLJ8*01	AAGDSSSTTAV	11	QAVLTQPSSVSGSLGQRVSITCSGSSSNIGRYGVGWYQQVPGSGLRTIIYGSSSRPSGVPDRFSGSKSGNTATLTISSLQAEDEADYFCAAGDSSSTTAVFGSGTTLTV
										G12b	IgL	IGLV1-67*02	IGLJOR17-2*01,IGLJ4*01,IGLJ7*01,IGLJ8*01	VAYDSSSSTAV	11	QAVLTQPSSVSGSLGQRVSITCSGSNSNIGTYNVGWYQQVPGSGLRTIIYGSNSRPSGVPDRFSGSKSGNTATLTISSLQAEDEADYFCVAYDSSSNTAVFGSGTTLTV
										G12c	IgL	IGLV1-21*01,IGLV1-67*01,IGLV5-60	IGLJOR17-2*01,IGLJ4*01,IGLJ7*01,IGLJ8*01	AAGDSSSSTAV	11	QAVLTQPSSVSGSLGQRVSITCSGSSSNVGSGYVSWYQLIPGSAPRTIIYGGTSRASGVPDRFSGSRSGNTATLTISSLQAEDEADYFCASAEDSSSNAVFGSGTTLTV
>1H-1L	H1a	IgM	IGHV1-27*01	IGHD1-3*01	IGHJ2-4*01	GRSHNWNHDF	10	QVQLRESGPSLVKPSQTLSLTCTVSGFSLNTFGVNWVRQAPGKALEWVGAIGAAGERFYNPALKSRLFFTKDNSKSQVSLSVSSVTPEDTATYYCGRSHNWNHDFWGQGLLVTVS		H1	IgK	IGKV2-12*01	IGKJ2*01	FQATHDPNT	9	DAVLTQTPLSLSVIPGETVSISCKSTQSLNHAGGSTYFYWLQHKSGHSPRLLIYSASTRVTGVPDRFTGSGSETDFTLTINSVQAEDVGVYYCFQATHDPNTFGQGTRVEI
	H1b	IgM	IGHV1-21*01,IGHV1-33*01	IGHD1-3*01	IGHJ2-4*01	AVHTGVGSAWVCFGRANIV	19	QVQLRESGPSLVKPSQTLSLTCTVSGFSLSSDSYLVGWVRQAPGKALEWVGSINSGGKSCLNPGLKSRLRITKDNSKSQVPLSVSDVTPEDTATYYCAVHTGVGSAWVCFGRANIVWGQGLLVTVS
1H-0L	H2	IgM	IGHV1-27*01	IGHD6-2*01	IGHJ2-4*01	VRSSGWGYGCGVDDSSDCDA	20	QVQLRESGPSLVKPSQTLSLTCTVSGFSLSNYGVTWVRQAPGKALEWVGDINYGGSTYYNLALKSRLSITKDNSESQVSLSVSSVTPQDTATYYCVRSSGWGYGCGVDDSSDCDAWGQGLLVTVS
1H-0L	H3	IgM	IGHV1-17*01	IGHD7-3*01,IGHD7-4*01	IGHJ2-4*01	TKSNVGSVGDGGKSCDDYRYRDAYVDA	27	QVQLRESGPSLVKPSQTLSLTCTVSGFSLSTYAVSWVRQAPGKALECLGSIASGGITGYNPALKSRLSITKDNSKSQVSLSVNSMTPEDTATYYCTKSNVGSVGDGGKSCDDYRYRDAYVDAWGQGLLVIVS
>1H->1L	H5a	IgM	IGHV1-10*01	IGHD7-3*01,IGHD7-4*01	IGHJ2-4*01	LKYSGNTNGDWGCIVSGYDGNYVDA	25	QVQLRESGPSLVKPSQTLSLTCTISGFSLSSYAVAWVRQAPGKALECLGGMSSGGSTSYNPALKSRLSITKDNSKSQVSLSMNSVTTEDTATYYCLKYSGNTNGDWGCIVSGYDGNYVDAWGQGLLVTVS		H5a	IgL	IGLV1-67*01,IGLV5-60	IGLJOR17-2*01,IGLJ4*01,IGLJ7*01,IGLJ8*01	GAGDDSSRTAL	11	QGVLTQPSSVSGSLGQRVSITCSGSSNNIGRYGVGWYQQVPGSGLRTIIYGSSSRPSGVPDRFSGSKSGNTATLTISSLQAEDEADYFCGAGDDSSRTALFGSGTTLTV
	H5b	IgM	IGHV1-20*01,IGHV1-27*01	IGHD6-2*01,IGHD6-3*01,IGHD6-4*01,IGHD8-2*01	IGHJ2-4*01	VGTCWSSGLYGCVFAVGGA	19	QVQLRESGPSLVKPSQTLSLTCTVSGFSLSSEPVAWVRQAPGKALEWVGTINSAGNTYYSPALKSRLSITKDNSKSQVSLSVSSVASEDTATYYCVGTCWSSGLYGCVFAVGGAWGQGLLVTVS		H5b	IgL	IGLV1-67*02	IGLJOR17-2*01,IGLJ4*01,IGLJ7*01,IGLJ8*01	VAYDSSSDTAV	11	QAVLTQPSSVSGSLGQRVSITCSGSSRNIGSYSVGWYQQVPGSGLRIIIYGSSSRPSGVPDRFSGSKSGNTATLTISSLQAEDEADYFCVAYDSSSDTAVFGSGTTLTV
1H->1L	H6	IgM	IGHV1-21*01,IGHV1-33*01	IGHD8-2*01	IGHJ2-4*01	AKSTYNGGSGCVYPWHYAFVDT	22	QMQLRESGPSLVKPSQTLSLTCTTSGFSLSSYAVGWVRQAPGKALEWVGGISSSGSTCLNPALKSRLSITKDNSKSQVSLSVSSVTTEDTATYYGAKSTYNGGSGCVYPWHYAFVDTWGQGLLVTVS		H6a	IgL	IGLV1-21*01,IGLV1-67*01,IGLV5-60	IGLJOR17-2*01,IGLJ4*01,IGLJ7*01,IGLJ8*01	AAGDVSGSIV	10	QAGLTQPSSVSGSLGQRVSITCSGSSNNIGPYGVGWYQQVPGSGLRTIIYGSSSRPSGVPDRFSGSKSGNTATLTISSLQAEDEADYFCAAGDVSGSIVFGSGTTLTV
										H6b	IgL	IGLV1-67*02	IGLJOR17-2*01,IGLJ4*01,IGLJ7*01,IGLJ8*01	VTHDSSSKIGV	11	QAVLTQPSSVSGSLGQRVSITCSGSSSNIGSYNVGWYQQVPGSGLRTIIYGSSSRPSGVPDRFSGSKSGNTATLTISSLQAEDEADYFCVTHDSSSKIGVFGSGTTLTV
1H-1L	H7	IgM	IGHV1-10*01	IGHD7-3*01,IGHD7-4*01	IGHJ2-4*01	AKFSGAGYSGTGCYLFGDYTGQYVDS	26	QVQLRESGPSLVKPSQTLSLTCTISGFSLSTYGVGWVRQAPGKALECLSGISRGGSATYNPALKSRLSITKDNSKSQVSLSVSSVTTEDTATYYCAKFSGAGYSGTGCYLFGDYTGQYVDSWGQGLLVTVS		H7	IgL	IGLV1-21*01,IGLV1-67*01,IGLV5-60	IGLJOR17-2*01,IGLJ4*01,IGLJ7*01,IGLJ8*01	AAGDSSSGTV	10	QAVLTQPSSVSGSLGQRVSITCSGSSNNIGSYGVGRFQQVPGSGLRTIIYGSSSRPSGVPDRFSGSKSGNTATLTISSLQAEDEADYFCAAGDSSSGTVFGSGTTLTV
1H->1L	H10	IgM	IGHV1-20*01	IGHD3-1*01,IGHD3-3*01,IGHD3-4*01	IGHJ2-4*01	AKCFGSNYPNSYICNDVDA	19	QVQLRESGPSLVKPSQTLSLTCTVSGFSLSGYAVNWIRQAPGKALECLGGVNSGGSTYYNPALKSRLSITKDSSKSQVSLSVSSVTPEDTATYYCAKCFGSNYPNSYICNDVDAWGQGLLVTVS		H10a	IgL	IGLV1-31*01	IGLJOR17-2*01,IGLJ4*01,IGLJ7*01,IGLJ8*01	ASYQSDNTAV	10	QAVLTQPSSVSGSLGQRVSITCSGSSSNVGTGNYVSWFQQIPGSAPRTLIYGATSRASGVPDRFSGSRSGNTATLTISSLQTEDEADYFCASYQSDNTAVFGSGTTLTV
										H10b	IgL	IGLV1-21*01	IGLJOR17-2*01,IGLJ4*01,IGLJ7*01,IGLJ8*01	AVADTSSASAV	11	QAVLTQPSSVSGSLGQRVSITCSGSSNNIGRYNVGWYQQVPGSGLRIIIYASSSRPSGVPDRFSGSKSGNTATLTISSLQAEDEADYFCAVADTSSASAVFGSGTTLTV
>1H-1L	H11a	IgG	IGHV1-10*01	IGHD4-1*01,IGHD6-2*01,IGHD6-3*01,IGHD6-4*01,IGHD7-3*01	IGHJ2-4*01	AKDLWLFGPSSNCGYVDA	18	QVQLRESGPSLVKPSQTLSLTCTISGFSLSNYAVGWVRQAPGKALECLGGISSGGNTDYNPALKSRLSITKDKSKSQVSLSLSSVTTEDTATYYCAKDLWLFGPSSNCGYVDAWGQGLLVTVS		H11	IgL	IGLV1-58*01,IGLV5-51	IGLJOR17-2*01,IGLJ4*01,IGLJ7*01,IGLJ8*01	AAGDRSSSNAV	11	QALLTQPSSVSGSLGQRVSITCTGSSSNVGNGYVSWFQQIPGSAPRTLIYGDTSRASGVPDRFSGSRSGNTATLTISSLQAEDEADYFCAAGDRSSSNAVFGSGTTLTV
	H11b	IgM	IGHV1-10*01	IGHD7-3*01,IGHD7-4*01,IGHD8-2*01	IGHJ2-4*01	AKFSGDAYYAYNFYGCHCSSGGCYLDA	27	QVQLRESGPSLVKPSQTLSLTCTISGFSLSSYAVGWVRQAPGKGLECLGGIRSGGSTGYNPALKSRLSITKDNSKSQVSLSISSVTTEDTATYYCAKFSGDAYYAYNFYGCHCSSGGCYLDAWGQGLLVTVS
0H-1L	H12									H12	IgL	IGLV1-21*01,IGLV1-67*01,IGLV5-60	IGLJOR17-2*01,IGLJ4*01,IGLJ7*01,IGLJ8*01	AAGDSSSSTAV	11	QAVLTQPSSVSGSLGQRVSITCSGSSNNIGSDGVGWYQQVPGSGLRTIIYGSSSRPSGVPDRFSGSKSGNTATLTISSLQAEDEADYFCAAGDSSSSTAVFGSGTTLTV
											67

## Sheet: S5C- Strategy III
Table S5C: Barcode, gene segment usage and mismatches to germline, CDR3 sequence and length, and isotype of heavy and light chains obtained from bovine B cells using strategy III
LineNumber_Barcode	Barcode	HV	mismatches	HD	mismatches	HJ	mismatches	CDRH3	CDRH3 length	CYScount	H_ISO	AA (VDJ Heavy)	Nucleotide (VDJ Heavy)		LV	mismatches	LJ	mismatches	CDRL3	CDRL3length	L_ISO	AA (VDJ Light)	Nucleotide (VDJ Light)	Clonotype_Subclonotype	Sample
1_ATGCGATCACAAGACG-1	ATGCGATCACAAGACG-1	IGHV1-21*01,IGHV1-33*01	9	IGHD6-2*01	5	IGHJ2-4*01	0	VKHYGGSYYDCGLNVDYDH	19	1	IGHD	QVQLRESGPSLVKPSQTLSLTCTTSGFSLSSYAVAWVRQAPGKALEWVGGISSGGTTCLNPALKSRLSVTKDNSKSQVSLTVSSVTTEDTATYYCVKHYGGSYYDCGLNVDYDHWGQGLLVTVSS	CAGGTGCAGCTGCGGGAGTCGGGCCCCAGCCTGGTGAAGCCCTCACAGACCCTCTCCCTCACCTGCACGACCTCTGGATTCTCATTGAGCAGCTATGCTGTAGCCTGGGTCCGCCAGGCTCCGGGGAAGGCGCTGGAGTGGGTTGGTGGTATAAGTAGTGGTGGAACTACATGCCTTAACCCAGCCCTGAAATCCCGGCTCAGCGTCACCAAGGACAACTCCAAGAGCCAAGTTTCTCTGACGGTGAGCAGCGTGACAACTGAGGACACGGCCACATATTACTGTGTAAAACATTATGGTGGTTCTTATTATGATTGTGGTTTAAATGTTGATTATGATCACTGGGGCCAAGGACTCCTGGTCACCGTCTCCTCAG		IGLV1-31*01	4	IGLJ/OR17-2*01,IGLJ4*01,IGLJ7*01,IGLJ8*01	0	ASYQSSNTPV	10	IGLC/OR17-2	QAVLTQPSSVSGSLGQRVSITCSGSSSNVGTGNYVSWFQQIPGSAPRTLIYDATSRASGVPDRFSGSRSGNTATLTISSLQAEDEADYFCASYQSSNTPVFGSGTTLTVL	CAGGCTGTGCTGACTCAGCCGTCCTCCGTGTCCGGGTCCCTGGGCCAGAGGGTCTCCATCACCTGCTCTGGAAGCAGCAGCAACGTTGGAACTGGCAATTATGTGAGCTGGTTCCAACAGATCCCAGGATCGGCCCCCAGAACCCTCATCTATGATGCGACCAGTCGAGCCTCGGGGGTCCCCGACCGATTCTCCGGCTCCAGGTCTGGGAACACAGCCACCCTTACCATCAGCTCGCTCCAGGCTGAGGACGAAGCAGATTATTTCTGTGCATCTTATCAGAGTAGTAACACACCTGTTTTCGGCAGCGGGACCACACTGACCGTCCTGG	clonotype184_1	Sample_1
2_CTGAAGTAGGCTACGA-1	CTGAAGTAGGCTACGA-1	IGHV1-27*01	11	IGHD3-1*01,IGHD3-3*01,IGHD3-4*01,IGHD7-3*01,IGHD7-4*01	1	IGHJ2-4*01	2	AKDNGRWHYGSYACLTWGDACYVDA	25	2	IGHG1	QVQLRESGPSLVKPSQTLSLTCTVSGFSLNSYAVGWVRQAPGKALEWVGGMDNDGDTYYNPALKSRLSITKDNSKSQVSLSVSSVTLEDTATYYCAKDNGRWHYGSYACLTWGDACYVDAWGQGLLVTVSS	CAGGTGCAGCTGCGGGAGTCGGGCCCCAGCCTGGTGAAGCCCTCACAGACCCTCTCCCTCACCTGCACGGTCTCTGGATTCTCACTGAACAGCTATGCCGTAGGCTGGGTCCGCCAGGCTCCGGGGAAGGCGCTGGAGTGGGTTGGTGGTATGGATAATGATGGAGACACATACTATAACCCAGCCCTGAAATCCCGGCTCAGCATCACTAAGGACAACTCCAAGAGCCAAGTCTCTCTGTCAGTGAGCAGCGTGACACTTGAGGACACGGCCACATACTACTGTGCGAAGGATAATGGGCGTTGGCATTATGGTAGTTATGCCTGCCTCACTTGGGGTGATGCCTGCTATGTCGATGCCTGGGGCCAGGGACTCCTGGTCACCGTCTCCTCAG		IGLV1-31*01	2	IGLJ/OR17-2*01,IGLJ4*01,IGLJ7*01,IGLJ8*01	0	ASYQSSNTAV	10	IGLC/OR17-2	QAVLTQPSSVSGSLGQRVSITCSGSSSNVGTGNYVSWFQQIPGSAPRTLIYGATSRASGVPDRFSGSRSGNTATLTISSLQAEDEADYFCASYQSSNTAVFGSGTTLTVL	CAGGCTGTGCTGACTCAGCCGTCCTCCGTGTCCGGGTCCCTGGGCCAGAGGGTCTCCATCACCTGCTCTGGAAGCAGCAGCAACGTTGGAACTGGCAATTATGTGAGCTGGTTCCAACAGATCCCAGGATCGGCCCCCAGAACCCTCATCTATGGTGCGACCAGTCGAGCCTCGGGGGTCCCCGACCGATTCTCCGGCTCCAGGTCTGGGAACACAGCCACCCTGACCATCAGCTCGCTCCAGGCTGAGGACGAGGCAGATTATTTCTGTGCGTCTTATCAGAGTAGTAACACAGCTGTTTTCGGCAGCGGGACCACACTGACCGTCCTGG	clonotype358_1	Sample_1
3_CTTAGGACAGGGAGAG-1	CTTAGGACAGGGAGAG-1	IGHV1-17*01	11	IGHD8-2*01	5	IGHJ2-4*01	0	AKFTRPSTDGYTCGSGGDYHVDA	23	1	IGHM1	QVQLRESGPSLVKPSQTLSLTCTVSGFSLSSFAVGWVRQAPGKALECLGDISVSGSTGYNPALKSRLSITKDNSKSQVSLSVSSVTPEDTATYYCAKFTRPSTDGYTCGSGGDYHVDAWGQGLLVTVSS	CAGGTGCAGCTGCGCGAGTCGGGCCCCAGCCTGGTGAAGCCCTCACAGACCCTCTCCCTCACCTGCACGGTCTCTGGATTCTCATTGAGCAGCTTTGCTGTAGGCTGGGTCCGCCAGGCTCCAGGGAAGGCGCTGGAATGCCTCGGTGATATAAGTGTTAGTGGAAGCACAGGCTATAACCCAGCCCTGAAATCCCGGCTCAGCATCACCAAGGACAACTCCAAGAGCCAAGTCTCTCTGTCAGTGAGCAGCGTGACGCCTGAGGACACGGCCACATACTACTGTGCGAAGTTTACGCGACCTAGTACTGATGGTTATACTTGTGGTAGTGGTGGTGACTACCACGTCGATGCCTGGGGCCAAGGACTCCTGGTCACCGTCTCCTCAG		IGLV1-67*02	14	IGLJ/OR17-2*01,IGLJ4*01,IGLJ7*01,IGLJ8*01	0	VTYDSSSSTAV	11	IGLC/OR17-2	QAVLTQPSSVSGSLGQRVSITCSGSSSNIGSYNVGWYQQVPGSGLRIIIYTSRIRPSGVPDRFSGSKSGNTATLTISSLQAEDEADYFCVTYDSSSSTAVFGSGTTLTVL	CAGGCTGTGCTGACTCAGCCGTCCTCCGTGTCCGGCTCCCTGGGCCAGAGGGTCTCCATCACCTGCTCTGGAAGCAGCAGCAACATCGGTAGTTATAATGTGGGCTGGTACCAACAGGTCCCAGGATCGGGCCTCAGAATTATCATCTATACTAGTAGAATTCGACCCTCGGGGGTCCCCGACCGATTCTCCGGCTCCAAGTCTGGCAACACAGCCACCCTGACCATCAGCTCCCTCCAGGCTGAGGACGAGGCGGATTATTTCTGTGTAACTTATGACAGTAGTAGCAGTACTGCTGTTTTCGGCAGCGGGACCACACTGACCGTCCTGG	clonotype328_1	Sample_1
4_CATGGCGTCCCTAACC-1	CATGGCGTCCCTAACC-1	IGHV1-21*01,IGHV1-33*01	8	IGHD7-3*01,IGHD7-4*01,IGHD8-2*01	1	IGHJ2-4*01	2	AKDFYDREPSDSGPCTGLGAYIEA	24	1	IGHM1	QVQLRESGPSLVKPSQTLSLTCTVSGFSLSSYAVGWVRQTSGKALEWVGVISSGGSTCLNPALKSRLSITKDNSKSQVSLSVSSVTPEDTATYYCAKDFYDREPSDSGPCTGLGAYIEAWGLGLLVTVSS	CAGGTGCAGCTGCGGGAGTCGGGCCCCAGCCTGGTGAAGCCCTCACAGACCCTCTCCCTCACCTGCACGGTCTCTGGATTCTCATTAAGCAGCTACGCTGTAGGCTGGGTCCGCCAGACCTCGGGGAAGGCGCTGGAGTGGGTTGGTGTTATAAGTAGTGGTGGAAGCACATGCCTTAACCCAGCCCTGAAATCCCGGCTCAGCATCACCAAGGACAACTCCAAGAGCCAAGTCTCTCTGTCAGTGAGCAGCGTGACACCTGAGGACACGGCCACATACTACTGTGCGAAGGATTTTTATGATCGTGAGCCTTCTGATTCTGGGCCTTGTACTGGTCTTGGTGCTTATATCGAGGCCTGGGGCCTAGGACTCCTGGTCACCGTCTCCTCAG		IGLV1-40*01	0	IGLJ/OR17-2*01,IGLJ4*01,IGLJ7*01,IGLJ8*01	0	ASPDSSSSSYI	11	IGLC/OR17-2	QAVLTQPSSVSGSLGQRVSITCSGSSSNVGLGNYVSWFQQIPGSAPRTLIYGATSRASGVPDRFSGSRSGNTATLTISSLQAEDEADYFCASPDSSSSSYIFGSGTTLTVL	CAGGCTGTGCTGACTCAGCCGTCCTCCGTGTCCGGGTCCCTGGGCCAGAGGGTCTCCATCACCTGCTCTGGAAGCAGCAGCAACGTTGGGCTTGGTAATTATGTGAGCTGGTTCCAACAGATCCCAGGATCGGCCCCCAGAACCCTCATCTATGGTGCGACCAGTCGAGCCTCGGGGGTCCCCGACCGATTCTCCGGCTCCAGGTCTGGGAACACAGCCACCCTGACCATCAGCTCGCTCCAGGCCGAGGACGAGGCGGATTATTTCTGTGCATCTCCTGACAGTAGTAGCAGTAGTTATATATTCGGCAGCGGGACCACACTGACCGTCCTGG	clonotype321_1	Sample_1
5_GGTGAAGCATGGGAAC-1	GGTGAAGCATGGGAAC-1	IGHV1-20*01	14	IGHD6-2*01,IGHD6-3*01,IGHD6-4*01,IGHD8-2*01	3	IGHJ2-4*01	3	AKVSVNGWAYGCGSSNDYNYLDA	23	1	IGHD	QVQLRESGPSLVKPSQTLSLTCTVSGFSLSTYAVSWVRQAPGKALECLGSTTGGGSTYYKPALKSRLSITKDNSKSQVSLSVSSVTPEDTATYYCAKVSVNGWAYGCGSSNDYNYLDAWGQGLLVTISS	CAGGTGCAGCTGCGCGAGTCGGGCCCCAGCCTAGTGAAGCCCTCACAGACCCTCTCCCTCACCTGCACGGTCTCTGGATTCTCATTGAGCACCTATGCTGTAAGCTGGGTCCGCCAGGCTCCAGGGAAGGCGCTTGAGTGCCTCGGTAGTACTACCGGTGGTGGAAGCACATACTATAAGCCAGCCCTGAAATCCCGGCTCAGCATCACCAAGGACAACTCCAAGAGCCAAGTCTCTCTGTCAGTGAGCAGCGTGACGCCTGAGGACACGGCCACATACTACTGTGCGAAGGTTTCTGTTAATGGTTGGGCTTATGGTTGTGGTTCGAGTAATGATTACAACTACCTCGATGCCTGGGGCCAGGGACTCCTGGTCACCATCTCCTCAG		IGLV1-67*02	8	IGLJ/OR17-2*01,IGLJ4*01,IGLJ7*01,IGLJ8*01	0	VAYDSSSSTGV	11	IGLC/OR17-2	QAVLTQPSSVSGSLGQRVSITCSGSSSNIGSYNVGWYQQVPGSGLRTIIYGSSSRPSGVPDRFSGSKSGNTAALTISSLQAEDEADYFCVAYDSSSSTGVGGSGTTLTVL	CAGGCTGTGCTGACTCAGCCGTCCTCCGTGTCCGGCTCCCTGGGCCAGAGGGTCTCCATCACCTGCTCTGGAAGCAGCAGCAACATCGGTAGTTATAATGTGGGCTGGTACCAACAGGTCCCAGGATCGGGCCTCAGAACCATCATCTATGGTAGTAGCAGTCGACCCTCGGGGGTCCCCGACCGATTCTCCGGCTCCAAGTCTGGCAACACAGCCGCCCTGACCATCAGCTCCCTCCAGGCTGAGGACGAGGCGGATTATTTCTGTGTAGCTTATGACAGTAGTAGCAGTACTGGTGTTGGCGGCAGCGGGACCACACTGACCGTCCTGG	clonotype315_1	Sample_1
6_CTCACACGTAATTGGA-1	CTCACACGTAATTGGA-1	IGHV1-21*01,IGHV1-33*01	16	IGHD8-2*01	1	IGHJ2-4*01	1	AKTMYTDDCDEEVAFMDT	18	1	IGHM1	QVQLRESGPSLVKPSQTLSLTCTTSGFSLSSSTVAWVRQAPGKALEWIGSITKRASTCLNPALKSRLGITKDNSKSQVSLSVSSVTTEDTATYYCAKTMYTDDCDEEVAFMDTWGQGLLVTVSS	CAGGTGCAGCTGCGGGAGTCGGGCCCCAGCCTGGTGAAGCCCTCACAGACCCTCTCCCTCACCTGCACGACCTCTGGATTCTCACTAAGCAGCTCTACTGTAGCCTGGGTCCGCCAGGCTCCGGGGAAGGCGCTGGAGTGGATTGGTAGTATAACCAAGCGTGCAAGCACATGCCTTAACCCAGCCCTGAAATCCCGGCTCGGCATCACCAAGGACAACTCCAAGAGCCAAGTCTCTCTCTCAGTGAGCAGCGTGACAACTGAGGACACGGCCACATACTACTGTGCGAAGACTATGTATACTGATGATTGTGATGAGGAGGTCGCTTTTATGGATACCTGGGGCCAAGGACTCCTGGTCACCGTCTCCTCAG		IGLV1-31*01	4	IGLJ/OR17-2*01,IGLJ4*01,IGLJ7*01,IGLJ8*01	0	ASYQNDVTAV	10	IGLC/OR17-2	QAVLTQPSSVSGSLGQRVSITCSGSSSNVGTGNYVSWFQQIPGSAPRTLIYGATSRASGVPDRFSGSRSGNTATLTISSLQAEDEADYFCASYQNDVTAVFGSGTTLTVL	CAGGCTGTGCTGACTCAGCCGTCCTCCGTGTCCGGGTCCCTGGGCCAGAGGGTCTCCATCACCTGCTCTGGAAGCAGCAGCAACGTTGGAACTGGCAATTATGTGAGCTGGTTCCAACAGATCCCAGGATCGGCCCCCAGAACCCTCATCTATGGTGCGACCAGTCGAGCCTCGGGGGTCCCCGACCGATTCTCCGGCTCCAGGTCTGGGAACACAGCCACCCTGACCATCAGCTCGCTCCAGGCTGAGGACGAGGCAGATTATTTCTGTGCATCTTATCAGAATGATGTCACAGCTGTTTTCGGCAGCGGGACCACACTGACCGTCCTGG	clonotype163_1	Sample_1
7_ATAGACCAGGCTAGCA-1	ATAGACCAGGCTAGCA-1	IGHV1-17*01,IGHV1-20*01	9	IGHD8-2*01	5	IGHJ2-4*01	0	GKIFHDDYGWGSCGGYIYRTGLDYVDA	27	1	IGHM1	QVQLRESGPSLVKPSQTLSLTCTVSGFSLNSYAVSWVRQAPGKALECLGDINTGGSTYYNPALKSRLSITKDNSKSQVSLSVSSVTPEDTATYYCGKIFHDDYGWGSCGGYIYRTGLDYVDAWGQGLLVTVSS	CAGGTGCAGCTGCGCGAGTCGGGCCCCAGCCTGGTGAAGCCCTCACAGACCCTCTCCCTCACCTGCACGGTCTCTGGATTCTCATTGAACAGCTATGCTGTAAGCTGGGTCCGCCAGGCTCCAGGGAAGGCGCTTGAGTGCCTCGGTGATATAAACACTGGTGGAAGCACATACTATAACCCAGCCCTGAAATCCCGGCTCAGCATCACCAAGGACAACTCCAAGAGCCAAGTCTCTCTGTCAGTGAGCAGCGTGACACCTGAGGACACGGCCACATACTACTGTGGAAAAATTTTTCACGATGATTATGGTTGGGGTAGTTGTGGTGGGTATATTTACAGGACCGGCCTCGACTACGTCGATGCCTGGGGCCAAGGACTCCTGGTCACCGTCTCCTCAC		IGLV1-67*02	5	IGLJ/OR17-2*01,IGLJ4*01,IGLJ7*01,IGLJ8*01	0	VTYDSSSSIAV	11	IGLC/OR17-2	QAVLTQPSSVSGSLGQRVSITCSGSSSNIGSYNVGWYQQVPGSGLRTIIYGSSSRPSGVPDRFSGSKSGNTATLTISSLQAEDEADYFCVTYDSSSSIAVFGSGTTLTVL	CAGGCTGTGCTGACTCAGCCGTCCTCCGTGTCCGGCTCCCTGGGCCAGAGGGTCTCCATCACCTGCTCTGGAAGCAGCAGCAACATCGGTAGTTATAATGTGGGCTGGTACCAACAGGTCCCAGGATCGGGCCTCAGAACCATCATCTATGGTAGTAGCAGTCGACCCTCGGGGGTCCCCGACCGATTCTCCGGCTCCAAGTCTGGCAACACAGCCACCCTGACCATCAGCTCGCTCCAGGCTGAGGATGAGGCGGATTATTTCTGTGTAACTTATGACAGTAGTAGCAGTATTGCTGTTTTCGGCAGCGGGACCACACTGACCGTCCTGG	clonotype498_1	Sample_1
8_GGGTCTGGTGAGTATA-1	GGGTCTGGTGAGTATA-1	IGHV1-21*01,IGHV1-33*01	16	IGHD6-2*01,IGHD6-3*01,IGHD6-4*01,IGHD8-2*01	1	IGHJ2-4*01	0	AKNVYGCPSGNCASVDA	17	2	IGHM1	QVQLRESGPSLVKPSQTLSLTCTTSGFSLSSYAVAWIRQAPGKALEWVGFICNSGSTYLNPALKSRLSITKDNSKSQVSLSMSGVTTEDTATYYCAKNVYGCPSGNCASVDAWGQGLLVTVSS	CAAGTGCAGCTGCGGGAGTCGGGCCCCAGCCTGGTGAAGCCCTCACAGACCCTCTCCCTCACCTGCACGACCTCTGGATTCTCATTGAGCAGCTATGCTGTGGCCTGGATCCGCCAGGCTCCGGGGAAGGCGCTGGAGTGGGTTGGTTTTATATGTAATTCTGGAAGCACATACCTTAACCCAGCCCTGAAATCCCGGCTCAGCATCACCAAGGACAACTCCAAGAGTCAAGTCTCTCTGTCAATGAGCGGCGTGACAACTGAGGACACGGCCACATACTACTGTGCAAAAAATGTTTATGGTTGTCCTAGTGGTAATTGTGCTAGCGTCGATGCCTGGGGCCAAGGACTCCTGGTCACCGTCTCCTCAG		IGLV1-31*01	3	IGLJ/OR17-2*01,IGLJ4*01,IGLJ7*01,IGLJ8*01	0	ASYQSGNTAI	10	IGLC/OR17-2	QAVLTQPSSVSGSLGQRVSITCSGSSSNVGTGNYVSWFQQIPGSAPRTLIYAATNRAAGVPDRFSGSRSGNTATLTISSLQAEDEADYFCASYQSGNTAIFGSGTTLTVL	CAGGCTGTGCTGACTCAGCCGTCCTCCGTGTCCGGGTCCCTGGGCCAGAGGGTCTCCATCACCTGCTCTGGAAGCAGCAGCAACGTTGGAACTGGCAATTATGTGAGCTGGTTCCAACAGATCCCAGGATCGGCCCCCAGAACCCTCATCTATGCTGCGACCAATCGAGCCGCGGGGGTCCCCGACCGATTCTCCGGCTCCAGGTCTGGGAACACAGCCACCCTGACCATCAGCTCGCTCCAGGCTGAGGACGAGGCAGATTATTTCTGTGCATCTTATCAGAGTGGTAACACAGCTATTTTCGGCAGCGGGACCACACTGACCGTCCTGG	clonotype22_1	Sample_1
9_AACCATGGTAAAGTCA-1	AACCATGGTAAAGTCA-1	IGHV1-20*01	18	IGHD5-3*01,IGHD5-4*01	2	IGHJ2-4*01	0	AKHADNGLSNYGCWGNSAGNIDA	23	1	IGHM1	QVQLRESGPSLAKPSQTLSLTCTVSGFSLSSYAVSWVRQAPGKALECLGGVHIRGSAYYNPALKSRLSITKDNSKSQVSLSVNTVTPEDTATYYCAKHADNGLSNYGCWGNSAGNIDAWGQGLLVTVSS	CAGGTGCAGCTGCGCGAGTCGGGCCCCAGCCTGGCGAAGCCCTCACAGACCCTCTCCCTCACCTGCACGGTTTCTGGATTCTCATTGAGCAGCTATGCTGTAAGCTGGGTCCGCCAGGCTCCAGGGAAGGCGCTTGAGTGCCTCGGTGGTGTACACATTCGTGGGAGCGCATACTATAACCCAGCCCTGAAATCCCGACTCAGCATCACCAAGGACAACTCCAAGAGCCAGGTCTCTCTGTCAGTGAACACCGTGACACCTGAGGACACGGCCACATACTACTGTGCGAAGCATGCTGATAATGGTTTGAGTAATTACGGTTGTTGGGGTAATAGTGCTGGTAACATCGATGCCTGGGGCCAAGGACTCCTGGTCACCGTCTCCTCAG		IGLV1-21*01	17	IGLJ/OR17-2*01,IGLJ4*01,IGLJ7*01,IGLJ8*01	0	ASVNIGSNAI	10	IGLC/OR17-2	QAVLTQPSSVSGSLGQRVSITCSGSSSNIGSSNLGWYQQVPGSGLRTIIYGSSSRPSGVPDRFSGSRSGNTATLTISSLQAEDEADYFCASVNIGSNAIFGSGTTLTVL	CAGGCTGTGCTGACTCAGCCGTCCTCCGTGTCCGGCTCCCTGGGCCAGAGGGTCTCCATCACCTGCTCTGGAAGCAGCAGCAACATCGGTAGTAGTAATCTGGGCTGGTACCAACAGGTCCCAGGATCGGGCCTCAGAACCATCATCTATGGTAGTAGCAGTCGACCCTCGGGGGTCCCCGACCGATTCTCCGGCTCCAGGTCTGGGAACACAGCCACCCTGACCATCAGCTCGCTCCAGGCCGAGGACGAGGCGGATTATTTCTGTGCATCTGTTAACATTGGTAGCAATGCTATTTTCGGCAGCGGGACCACACTGACCGTCCTGG	clonotype271_1	Sample_1
10_GTAACTGTCCGCAGTG-1	GTAACTGTCCGCAGTG-1	IGHV1-10*01	19	IGHD8-2*01	4	IGHJ2-4*01	2	AKYSNSGSNDRYSCDYYFPYADA	23	1	IGHM1	QVQLRESGPSLVKPSQTLSLTCTISGFSLSSYAVGWVRQAPGKAPEYLGCISAMGGTGYNSALKSRLSITKDNSKSQVSLSVSSVATEDTATYYCAKYSNSGSNDRYSCDYYFPYADAWGQGLLVTVSS	CAGGTGCAGCTGCGGGAGTCGGGCCCCAGCCTGGTGAAGCCCTCACAGACCCTCTCCCTCACCTGCACGATCTCTGGATTCTCATTGAGCAGCTATGCTGTAGGCTGGGTCCGCCAGGCTCCAGGGAAGGCGCCGGAGTATCTTGGTTGTATAAGTGCGATGGGAGGAACAGGCTATAATTCAGCCCTGAAATCCCGACTCAGCATCACCAAGGACAACTCCAAGAGCCAAGTCTCTCTGTCAGTGAGCAGCGTGGCAACTGAGGACACGGCCACATACTACTGTGCGAAGTATTCGAATTCAGGTTCTAATGATCGGTATAGTTGTGATTATTATTTTCCTTATGCCGACGCCTGGGGCCAAGGACTCCTGGTCACGGTCTCCTCAG		IGLV1-21*01,IGLV1-67*01,IGLV5-60	9	IGLJ/OR17-2*01,IGLJ4*01,IGLJ7*01,IGLJ8*01	0	ATGDSSSSTAV	11	IGLC/OR17-2	QAVLTQPSSVSGSLGQRVSITCSGSSNNIGSWGVGWYQQVPGSGLRTIIYGSTGRPSGVPDRFSGSKSGNTATLTISSLQAEDEADYFCATGDSSSSTAVFGSGTTLTVL	CAGGCTGTGCTGACTCAGCCGTCCTCCGTGTCCGGCTCCCTGGGCCAGAGGGTCTCCATCACCTGCTCTGGAAGCAGCAACAATATCGGTAGTTGGGGTGTGGGCTGGTACCAACAGGTCCCAGGATCGGGCCTCAGAACCATCATCTATGGTAGTACCGGTCGACCCTCGGGGGTCCCCGACCGATTCTCCGGCTCCAAGTCTGGCAACACAGCCACCCTGACCATCAGCTCGCTCCAGGCTGAGGACGAGGCGGATTATTTCTGTGCAACTGGTGACAGTAGTAGCAGTACTGCTGTTTTCGGCAGCGGGACCACACTGACCGTCCTGG	clonotype335_1	Sample_1
11_AAAGTAGTCGCAAACT-1	AAAGTAGTCGCAAACT-1	IGHV1-21*01,IGHV1-33*01	12	IGHD7-3*01,IGHD7-4*01	2	IGHJ2-4*01	1	ARFGYGVGVGDCYDYDVIYLDA	22	1	IGHM1	QVQLRESGPSLVKSSQTLSLTCTTSGFSLSSYSVGWVRQAPGKALEWVGSVTSGGNTCLNSALKSRLSITRDNSKSQVSLSVSSVTTEDTATYYCARFGYGVGVGDCYDYDVIYLDAWGQGLLVTVSS	CAGGTGCAGCTGCGGGAGTCGGGCCCCAGCCTGGTGAAGTCCTCACAGACCCTCTCCCTCACCTGCACGACCTCTGGATTCTCATTGAGCAGCTATAGTGTAGGCTGGGTCCGCCAGGCTCCGGGGAAGGCGCTGGAGTGGGTTGGTAGTGTGACTAGTGGTGGAAACACATGCCTTAACTCAGCCCTGAAATCCCGACTCAGCATCACCAGGGACAACTCCAAGAGCCAAGTCTCTCTGTCAGTGAGCAGCGTGACAACTGAGGACACGGCCACATACTACTGTGCTAGGTTTGGTTATGGTGTTGGTGTTGGTGACTGTTACGACTACGATGTTATTTACCTCGATGCCTGGGGCCAAGGACTCCTGGTCACCGTCTCCTCAG		IGLV1-67*01,IGLV5-60	9	IGLJ/OR17-2*01,IGLJ4*01,IGLJ7*01,IGLJ8*01	0	VTADLGSSTTI	11	IGLC/OR17-2	QAVLTQPSSVSGSLGQRVSITCSGSSNNIGRYGVGWYQQVPGSGLRTIIYGSSSRPSGVPDRFSGSKSGNTATLTISSLQAEDEGDYFCVTADLGSSTTIFGSGTTLTVL	CAGGCTGTGCTGACTCAGCCGTCCTCCGTGTCCGGCTCCCTGGGCCAGAGGGTCTCCATCACCTGCTCTGGAAGCAGCAACAACATCGGTAGATATGGTGTGGGCTGGTACCAACAGGTCCCAGGATCGGGCCTCAGAACCATCATCTATGGTAGTAGTAGTCGACCCTCGGGGGTCCCCGACCGATTCTCCGGCTCCAAGTCTGGCAACACAGCCACCCTGACCATCAGCTCCCTCCAGGCTGAGGACGAGGGGGATTATTTCTGTGTAACTGCTGACTTAGGTAGTAGTACTACTATTTTCGGCAGCGGGACCACACTGACCGTCCTGG	clonotype265_1	Sample_1
12_CACAAACGTACACCGC-1	CACAAACGTACACCGC-1	IGHV1-21*01,IGHV1-33*01	20	IGHD8-2*01	3	IGHJ2-4*01	0	AKFWNTGGCGGDCDACPYVDA	21	3	IGHD	QVQLRESGPSLVKPSQTLSLTCTTSGFSLSSYAVGWVRQAPGKALEWVGSITASGKTCLDPALKSRLSITKDNSNSQVSLSVNSVTTEDTGTYYCAKFWNTGGCGGDCDACPYVDAWGQGLLVTVSS	CAGGTGCAGCTGCGGGAGTCGGGCCCCAGCCTGGTGAAGCCCTCACAGACCCTCTCCCTCACCTGCACGACCTCTGGATTCTCATTAAGCAGCTATGCTGTAGGCTGGGTCCGCCAGGCTCCGGGGAAGGCGCTGGAGTGGGTTGGTAGTATAACTGCTAGTGGAAAAACATGCCTGGACCCAGCCCTTAAATCCCGGCTCAGCATCACCAAGGACAACTCCAACAGCCAAGTGTCTCTGTCAGTTAACAGCGTTACAACTGAAGACACGGGCACATACTACTGTGCAAAATTTTGGAATACTGGTGGTTGTGGTGGTGATTGTGATGCTTGTCCCTACGTCGATGCCTGGGGCCAAGGACTCCTGGTCACCGTCTCCTCAG		IGLV1-67*02	15	IGLJ/OR17-2*01,IGLJ4*01,IGLJ7*01,IGLJ8*01	1	VCYDSSSSTGV	11	IGLC/OR17-2	QAVLTQPSSVSGSLGQRVSITCSGSSSNIGSCNVGWYQQVPGSGLKTIIYGTNSRPSGVPDRFSGSKSGNTATLTISSLQAEDEADYFCVCYDSSSSTGVFGSGTTLTVL	CAGGCTGTGCTGACTCAGCCGTCCTCCGTGTCCGGCTCCCTGGGCCAGAGGGTCTCCATCACCTGCTCTGGAAGCAGCAGCAACATCGGTAGTTGCAATGTGGGCTGGTACCAACAGGTCCCAGGATCGGGCCTCAAAACCATCATCTATGGTACTAACAGTCGACCCTCGGGGGTCCCCGACCGATTCTCCGGCTCCAAGTCTGGCAACACAGCCACCCTGACCATCAGCTCCCTCCAGGCTGAGGACGAGGCGGATTATTTCTGTGTATGTTATGACAGTAGCAGCAGTACTGGTGTTTTCGGAAGCGGGACCACACTGACCGTCCTGG	clonotype183_1	Sample_1
13_TCTTTCCGTCTTCGTC-1	TCTTTCCGTCTTCGTC-1	IGHV1-10*01	15	IGHD5-2*01	1	IGHJ2-4*01	0	VKIGCTYADYGWYRDTCDGGEYVDA	25	2	IGHM1	QVQLRESGPSLVKPSQTLSLSCTISGFSLSSYAVGWVRQAPGKALECLADIDGSGRTGYNPALKSRLSITKDNSKSQVSLSVSSVTTEDTATYYCVKIGCTYADYGWYRDTCDGGEYVDAWGQGLLVTVSS	CAGGTGCAGCTGCGGGAGTCGGGCCCCAGCCTGGTGAAGCCCTCACAGACCCTCTCCCTCTCCTGCACGATCTCTGGATTCTCATTGAGCAGCTATGCTGTAGGCTGGGTCCGCCAGGCTCCAGGGAAGGCGCTGGAGTGTCTTGCTGATATAGATGGTAGTGGAAGAACAGGCTATAATCCAGCCCTGAAATCCCGGCTCAGCATCACCAAGGACAACTCCAAGAGCCAAGTCTCTCTGTCGGTGAGCAGCGTGACAACTGAGGACACGGCCACATACTACTGTGTGAAGATTGGTTGTACTTATGCTGATTACGGATGGTATCGTGATACTTGTGATGGTGGTGAGTACGTCGATGCCTGGGGCCAAGGACTCCTGGTCACCGTCTCCTCAG		IGLV1-40*01	0	IGLJ/OR17-2*01,IGLJ4*01,IGLJ7*01,IGLJ8*01	0	ASPDSSSSSLGV	12	IGLC/OR17-2	QAVLTQPSSVSGSLGQRVSITCSGSSSNVGLGNYVSWFQQIPGSAPRTLIYGATSRASGVPDRFSGSRSGNTATLTISSLQAEDEADYFCASPDSSSSSLGVFGSGTTLTVL	CAGGCTGTGCTGACTCAGCCGTCCTCCGTGTCCGGGTCCCTGGGCCAGAGGGTCTCCATCACCTGCTCTGGAAGCAGCAGCAACGTTGGGCTTGGTAATTATGTGAGCTGGTTCCAACAGATCCCAGGATCGGCCCCCAGAACCCTCATCTATGGTGCGACCAGTCGAGCCTCGGGGGTCCCCGACCGATTCTCCGGCTCCAGGTCTGGGAACACAGCCACCCTGACCATCAGCTCGCTCCAGGCCGAGGACGAGGCGGATTATTTCTGTGCATCTCCTGACAGTAGTAGCAGTAGTTTAGGTGTTTTCGGCAGCGGGACCACACTGACCGTCCTGG	clonotype442_1	Sample_1
14_CGTGTCTTCGCTGATA-1	CGTGTCTTCGCTGATA-1	IGHV1-27*01	17	IGHD3-1*01,IGHD3-3*01,IGHD3-4*01	0	IGHJ2-4*01	1	VKFDGGNYYGSCNSYGTYCERSIYSIDA	28	2	IGHM1	QVQLRESGPSLVKPSQTLSLTCTISGFSFSSYAVGWVRQAPGKALECVGGVNTNGHTGYNPALKSRLSITKDNSKSQVSLSVNSVTTEDTATYYCVKFDGGNYYGSCNSYGTYCERSIYSIDAWGQGLLVTISS	CAGGTGCAGCTGCGGGAGTCGGGCCCCAGCCTGGTGAAGCCCTCACAGACCCTCTCCCTCACCTGCACGATCTCTGGATTCTCATTCAGCAGCTATGCTGTAGGCTGGGTCCGCCAGGCTCCAGGGAAGGCGCTGGAGTGTGTTGGTGGTGTGAATACTAATGGACACACAGGCTATAACCCAGCCCTGAAATCCCGGCTCAGCATCACCAAGGACAACTCCAAGAGCCAAGTCTCTCTGTCAGTGAACAGCGTGACAACTGAGGACACGGCCACATATTACTGTGTAAAATTTGATGGGGGGAATTATTATGGTTCTTGTAATTCTTATGGCACTTATTGTGAACGTAGTATTTATTCCATCGATGCCTGGGGCCAAGGACTCCTGGTCACCATCTCC…		IGLV1-40*01	0	IGLJ/OR17-2*01,IGLJ4*01,IGLJ7*01,IGLJ8*01	0	ASPDSSSSSFV	11	IGLC/OR17-2	QAVLTQPSSVSGSLGQRVSITCSGSSSNVGLGNYVSWFQQIPGSAPRTLIYGATSRASGVPDRFSGSRSGNTATLTISSLQAEDEADYFCASPDSSSSSFVFGSGTTLTVL	CAGGCTGTGCTGACTCAGCCGTCCTCCGTGTCCGGGTCCCTGGGCCAGAGGGTCTCCATCACCTGCTCTGGAAGCAGCAGCAACGTTGGGCTTGGTAATTATGTGAGCTGGTTCCAACAGATCCCAGGATCGGCCCCCAGAACCCTCATCTATGGTGCGACCAGTCGAGCCTCGGGGGTCCCCGACCGATTCTCCGGCTCCAGGTCTGGGAACACAGCCACCCTGACCATCAGCTCGCTCCAGGCCGAGGACGAGGCGGATTATTTCTGTGCATCTCCTGACAGTAGTAGCAGTAGTTTTGTTTTCGGCAGCGGGACCACACTGACCGTCCTGG	clonotype541_1	Sample_1
15_GCAGCCATCTAGAGTC-1	GCAGCCATCTAGAGTC-1	IGHV1-21*01,IGHV1-33*01	8	IGHD8-2*01	2	IGHJ2-4*01	2	AKTFYSGESPGYDCNAYYAGNAIDA	25	1	IGHM1	QVQLRESGPSLVKPSQTLSLTCTTSGFSLNSYAVGWVRQAPGKALEWVGSISSGGNTCLNPALKSRLGITKDNSKSQVSLSVSSVTTEDTATYYCAKTFYSGESPGYDCNAYYAGNAIDAWGQGLLVTVSS	CAGGTGCAGCTGCGGGAGTCGGGCCCCAGCCTGGTGAAGCCCTCACAGACCCTCTCCCTCACCTGCACGACCTCTGGATTCTCATTGAACAGCTATGCTGTAGGCTGGGTCCGCCAGGCTCCGGGGAAGGCGCTAGAGTGGGTTGGTAGTATAAGTAGTGGTGGAAACACATGCCTTAACCCAGCCCTGAAATCCCGGCTCGGCATCACCAAAGACAACTCCAAGAGCCAAGTTTCTCTGTCAGTGAGCAGCGTGACAACTGAGGACACGGCCACATACTACTGTGCGAAAACTTTTTATAGTGGTGAGAGCCCTGGTTATGATTGTAATGCTTATTATGCAGGGAATGCGATCGATGCCTGGGGCCAGGGACTCTTGGTCACCGTCTCCTCAG		IGLV1-31*01	7	IGLJ/OR17-2*01,IGLJ4*01,IGLJ7*01,IGLJ8*01	1	ASGQIGNTAV	10	IGLC/OR17-2	QAVLTQPSSVSGSLGQRVSITCSGSSSNVGAGNYVSWFQQIPGSAPRTLIYGATSRASGVPDRFSGSRSGNTATLTISSLQAEDEADYFCASGQIGNTAVFGGGTTLTVL	CAGGCTGTGCTGACTCAGCCGTCCTCCGTGTCCGGGTCCCTGGGCCAGAGGGTCTCCATCACCTGCTCGGGAAGCAGCAGCAACGTTGGAGCTGGCAATTATGTGAGCTGGTTCCAACAGATCCCAGGATCGGCCCCCAGAACCCTCATCTATGGTGCGACCAGTCGAGCCTCGGGGGTCCCCGACCGATTCTCCGGCTCCAGGTCTGGGAACACAGCCACCCTGACCATCAGCTCGCTCCAGGCTGAGGACGAGGCAGATTATTTCTGTGCATCTGGGCAAATTGGTAACACAGCTGTTTTCGGCGGCGGGACCACACTGACCGTCCTGG	clonotype401_1	Sample_1
16_ATCCACCAGTTAACGA-1	ATCCACCAGTTAACGA-1	IGHV1-7*02	6	IGHD7-3*01,IGHD7-4*01	2	IGHJ2-4*01	0	TTVEIIYGGYFYEHYTFFRYDSV	23	0	IGHM1	QVQLRESGPSLVKPSQTLSLTCTASGFSLSDKAVGWVRQAPGKALEWLSSIDTGGGTDYNPGLKSRLSITKDNSKSQVSLSVSSVTTEDSATYYCTTVEIIYGGYFYEHYTFFRYDSVWGQGLLVTVSS	CAGGTGCAGCTGCGCGAGTCGGGCCCCAGCCTGGTGAAGCCGTCACAGACCCTCTCGCTCACCTGCACGGCCTCTGGATTCTCATTGAGCGACAAGGCTGTAGGCTGGGTCCGCCAGGCTCCAGGGAAGGCGCTGGAGTGGCTCAGTAGTATAGACACTGGTGGAGGCACAGACTATAACCCAGGCCTGAAATCCCGGCTCAGCATCACCAAGGACAACTCCAAGAGCCAAGTCTCTCTGTCAGTGAGCAGCGTGACAACTGAGGACTCGGCCACATACTACTGTACTACTGTGGAGATTATTTATGGTGGTTATTTTTATGAGCATTATACTTTTTTTCGTTATGATTCAGTCTGGGGCCAAGGACTCCTGGTCACCGTCTCCTCAG		IGLV1-40*01	9	IGLJ/OR17-2*01,IGLJ4*01,IGLJ7*01,IGLJ8*01	0	ASPDSSSSGV	10	IGLC/OR17-2	QAVLTQPSSVSGSLGQRVSITCSGSSSNVGYGNYVSWFQQIPGSAPRMLIYGATSRASGVPDRFSGSRSGNTATLTISSLQAEDEADYFCASPDSSSSGVFGSGTTLTVL	CAGGCTGTGCTGACTCAGCCGTCCTCCGTGTCCGGGTCCCTGGGCCAGAGGGTCTCCATCACCTGCTCTGGAAGCAGCAGCAATGTTGGATATGGCAATTATGTGAGCTGGTTCCAACAGATCCCAGGATCGGCCCCCAGAATGCTCATCTATGGTGCGACCAGTCGAGCCTCTGGGGTCCCCGACCGATTCTCCGGCTCCAGGTCTGGGAACACAGCCACCCTGACCATCAGCTCGCTCCAGGCCGAGGACGAGGCGGATTATTTCTGTGCATCTCCTGACAGTAGTAGCAGTGGTGTTTTCGGCAGCGGGACCACACTGACCGTCCTGG	clonotype307_1	Sample_1
17_ATCACGATCACCATAG-1	ATCACGATCACCATAG-1	IGHV1-27*01	29	IGHD8-2*01	0	IGHJ2-4*01	2	GRESWYRGGPVGTDGRSYTDYVDA	24	0	IGHM1	QVQLRESGPSLVKPSQTLSLTCTVSGFSLSSWGVRWVRQAPGKALDFIGIIKRDGKTYYNPALKSRLSITKDNSKNQVSLSVSGVTPEDTATYVCGRESWYRGGPVGTDGRSYTDYVDAWGQGLLVTVSS	CAGGTGCAGCTGCGGGAGTCGGGCCCCAGCCTGGTGAAGCCCTCACAGACCCTCTCCCTCACCTGCACGGTCTCTGGATTCTCATTGAGTAGCTGGGGTGTTAGATGGGTCCGCCAGGCTCCAGGAAAGGCGCTGGACTTCATTGGTATTATAAAGAGGGATGGAAAGACATACTATAACCCAGCCCTGAAATCCCGGCTCAGCATCACCAAAGACAATTCCAAGAACCAAGTCTCTCTGTCAGTGAGCGGCGTGACACCTGAGGACACGGCCACATACGTCTGCGGAAGAGAGTCTTGGTACAGGGGTGGGCCTGTTGGTACTGATGGTCGATCTTACACTGACTATGTCGATGCCTGGGGTCAAGGACTCCTGGTCACCGTTTCTTCGG		IGLV1-67*02	10	IGLJ/OR17-2*01,IGLJ4*01,IGLJ7*01,IGLJ8*01	0	VTYDSSRDTIV	11	IGLC/OR17-2	QAVLTQPSSVSGSLGQRVSITCSGSSSNIDSYHVGWYQQVPGSGLRTIIYGSTSRPSGVPDRFSGSKSGNTATLTISSLQAEDEADYFCVTYDSSRDTIVFGSGTTLTVL	CAGGCTGTGCTGACTCAGCCGTCCTCCGTGTCCGGCTCCCTGGGCCAGAGGGTCTCCATCACCTGCTCTGGAAGCAGCAGCAACATCGATAGTTATCATGTGGGCTGGTACCAACAGGTCCCAGGATCGGGCCTCAGAACCATCATCTATGGTAGTACCAGTCGACCCTCGGGGGTCCCCGACCGATTCTCCGGCTCCAAGTCTGGCAACACAGCCACCCTGACCATCAGCTCCCTCCAGGCTGAGGACGAGGCGGATTATTTCTGTGTTACTTATGACAGTAGTAGAGATACTATTGTTTTCGGCAGCGGGACCACACTGACCGTCCTGG	clonotype386_1	Sample_1
18_GCCAAATAGGACAGCT-1	GCCAAATAGGACAGCT-1	IGHV1-27*01	22	IGHD7-3*01,IGHD7-4*01	1	IGHJ2-4*01	1	AKGTNGWYRYAIDA	14	0	IGHG1	QVQLRESGPSLVKPSQTLSLTCTTSGFSLSSYGVGWVRQAPGKALEWVGGVDYNGNSNYNPVLKSRLSITKDNSQSQVSLLVSSVTTEDSATYYCAKGTNGWYRYAIDAWGQGLLVTVSS	CAGGTGCAGCTGCGGGAGTCGGGCCCCAGCCTGGTGAAGCCCTCACAGACCCTCTCCCTCACCTGCACGACCTCTGGATTCTCACTGAGCAGCTATGGTGTAGGGTGGGTCCGCCAGGCTCCGGGGAAGGCGCTGGAGTGGGTTGGTGGGGTAGATTATAATGGAAACTCCAACTATAATCCAGTCCTGAAATCCCGGCTCAGCATCACCAAGGACAACTCCCAGAGCCAAGTCTCTCTGTTAGTGAGTAGCGTGACAACTGAGGACTCGGCCACATACTACTGTGCGAAGGGTACTAATGGTTGGTATCGATACGCCATCGATGCCTGGGGCCAAGGACTCCTGGTCACCGTTTCCTCAG		IGLV1-67*01,IGLV5-60	7	IGLJ/OR17-2*01,IGLJ4*01,IGLJ7*01,IGLJ8*01	0	ASGQNDHTAV	10	IGLC/OR17-2	QAVLTQPSSVSGSLGQRVSITCSGSSNNIGSYGVGWYQQVPGSGLRTIIYGSNNRPSGVPDRFSGSKSGNTATLTISSLQAEDEADYFCASGQNDHTAVFGSGTTLTVL	CAGGCTGTGCTGACTCAGCCGTCCTCCGTGTCCGGCTCCCTGGGCCAGAGGGTCTCCATCACCTGCTCTGGAAGCAGCAACAATATCGGTAGTTATGGTGTTGGCTGGTACCAACAGGTCCCAGGATCGGGCCTCAGAACCATCATCTATGGTAGTAACAATCGACCCTCGGGGGTCCCCGACCGATTCTCCGGCTCCAAGTCTGGCAACACAGCCACCCTGACCATCAGCTCGCTCCAGGCTGAGGACGAGGCAGATTATTTCTGTGCATCTGGTCAGAATGATCACACAGCTGTTTTCGGCAGCGGGACCACACTGACCGTCCTGG	clonotype118_1	Sample_1
19_TGCCCTAAGTTGAGTA-1	TGCCCTAAGTTGAGTA-1	IGHV1-21*01,IGHV1-33*01	14	IGHD7-3*01,IGHD7-4*01	4	IGHJ2-4*01	0	AKLGAGGYGSGSYGCGSRGNLYVVDA	26	1	IGHM1	QVQLRESGPSLVKPSQTLSLTCTTSGFSLSSYAVDWVRQAPGKALEWVGTITSGGRTCLNPALKSRLGISKEDSKSQVSLSVSSVTTEDTATYYCAKLGAGGYGSGSYGCGSRGNLYVVDAWGQGLLVTVSS	CAAGTGCAGCTGCGGGAGTCGGGCCCCAGCCTGGTGAAGCCCTCACAGACCCTCTCCCTCACCTGCACGACCTCTGGATTCTCATTGAGCAGCTATGCTGTAGACTGGGTCCGCCAGGCTCCGGGGAAGGCGCTGGAGTGGGTTGGTACCATAACTAGTGGAGGAAGAACATGCCTTAACCCAGCCCTGAAATCCCGGCTCGGCATCAGTAAGGAGGACTCCAAGAGCCAAGTCTCTCTGTCAGTGAGCAGCGTGACAACTGAGGACACGGCCACATACTACTGTGCGAAGCTTGGCGCTGGTGGTTATGGTTCGGGGAGTTATGGTTGTGGTTCTCGTGGCAATCTCTATGTTGTAGATGCCTGGGGCCAAGGACTCCTGGTCACCGTCTCCTCAG		IGLV1-40*01	9	IGLJ/OR17-2*01,IGLJ4*01,IGLJ7*01,IGLJ8*01	1	ASPDSSSSAV	10	IGLC/OR17-2	QAVLTQPSSVSGSLGQRVSITCSGSSSNVGYGNYVSWFQQIPGSAPRMLIYGATIRASGVPDRFSGSRSGNTATLTISSLQAEDEADYFCASPDSSSSAVFGIGTTLTVL	CAGGCTGTGCTGACTCAGCCGTCCTCCGTGTCCGGGTCCCTGGGCCAGAGGGTCTCCATCACCTGCTCTGGAAGCAGCAGCAATGTTGGATATGGCAATTATGTGAGCTGGTTCCAACAGATCCCAGGATCGGCCCCCAGAATGCTCATCTATGGTGCGACCATTCGAGCCTCTGGGGTCCCCGACCGATTCTCCGGCTCCAGGTCTGGGAACACAGCCACCCTGACCATCAGCTCGCTCCAGGCCGAGGACGAGGCGGATTATTTCTGTGCATCTCCTGACAGTAGTAGCAGTGCTGTTTTCGGCATCGGGACCACACTGACCGTCCTGG	clonotype448_1	Sample_1
20_GTATCTTCATGGTCAT-1	GTATCTTCATGGTCAT-1	IGHV1-17*01	16	IGHD4-1*01	0	IGHJ2-4*01	1	AKESYSGGGWFDYGCDIYGLSVDFVDV	27	1	IGHM1	QVQLRESGPSLVKPSQTLSLTCTVSGFSLSSYAVNWVRQAPGKALECLGSISSSGNTAYNPALESRLSITKDNSKNEVSLSVSNVTPEDTATYYCAKESYSGGGWFDYGCDIYGLSVDFVDVWGQGLLVTVSS	CAGGTGCAGCTGCGCGAGTCGGGCCCCAGCCTGGTGAAGCCCTCACAGACCCTCTCCCTCACGTGCACGGTCTCTGGATTCTCATTGAGCAGCTATGCTGTGAACTGGGTCCGCCAGGCTCCAGGGAAGGCGCTGGAGTGCCTTGGTAGTATAAGCAGTAGTGGAAACACAGCCTATAACCCAGCCCTGGAATCCCGGCTCAGCATCACTAAGGACAACTCCAAGAACGAAGTCTCTCTGTCAGTGAGTAACGTGACACCTGAGGACACGGCCACATACTACTGTGCGAAGGAGAGTTATAGTGGTGGTGGATGGTTTGATTATGGCTGTGACATTTATGGTTTGTCAGTCGATTTTGTCGATGTCTGGGGCCAAGGACTCCTGGTCACCGTCTCCTCAG		IGLV1-67*01,IGLV5-60	5	IGLJ/OR17-2*01,IGLJ4*01,IGLJ7*01,IGLJ8*01	1	ATGDYSSKTAV	11	IGLC/OR17-2	QAVLTQPSSVSGSLGQRVSITCSGSSNNIGRYGVGWYQQVPGSGLRTIIYGSSSRPSGVPDRFSGSKSGNTATLTISSLQAEDEADYFCATGDYSSKTAVFGSGTTLTVL	CAGGCTGTGCTGACTCAGCCGTCCTCCGTGTCCGGCTCCCTGGGCCAGAGGGTCTCCATCACCTGCTCTGGAAGCAGCAACAACATCGGTAGATATGGTGTGGGCTGGTACCAACAGGTCCCAGGATCGGGCCTCAGAACCATAATCTATGGTAGTAGCAGTCGACCCTCGGGGGTCCCCGACCGATTCTCCGGTTCCAAGTCTGGCAACACAGCCACCCTGACCATCAGCTCCCTCCAGGCTGAGGACGAGGCGGATTATTTCTGTGCAACTGGTGACTACAGTAGCAAAACTGCTGTTTTCGGCAGCGGCACCACACTGACCGTCCTGG	clonotype501_1	Sample_1
21_GTAACGTCATGCTGGC-1	GTAACGTCATGCTGGC-1	IGHV1-21*01,IGHV1-33*01	12	IGHD6-2*01,IGHD6-3*01,IGHD6-4*01,IGHD8-2*01	1	IGHJ2-4*01	0	AKIVDGDGCGIYIRNWGNIHA	21	1	IGHM1	QVQLRESGPSLVKPSQTLSLTCTTSGFSLSNYAVGWVRQAPGKALEWVGGIDNDGYTCYNPALKSRLSITKDNSKSQVSLSVSSVTTEDTATYYCAKIVDGDGCGIYIRNWGNIHAWGQGLLVTVSS	CAGGTGCAGCTGCGGGAGTCGGGCCCCAGCCTGGTGAAGCCCTCACAGACCCTCTCCCTCACCTGCACGACCTCTGGATTCTCACTGAGCAACTATGCTGTAGGCTGGGTCCGCCAGGCTCCGGGGAAGGCGCTGGAGTGGGTTGGTGGTATAGATAATGATGGATACACATGCTATAACCCAGCCCTGAAATCCCGGCTCAGCATCACCAAGGACAACTCCAAGAGCCAAGTCTCTCTGTCAGTGAGCAGCGTGACAACTGAGGACACGGCCACATACTACTGCGCGAAGATTGTTGATGGTGATGGTTGTGGTATTTATATTCGTAATTGGGGCAACATTCATGCCTGGGGCCAAGGACTCCTGGTCACCGTCTCCTCAG		IGLV1-67*01,IGLV5-60	12	IGLJ/OR17-2*01,IGLJ4*01,IGLJ7*01,IGLJ8*01	0	AAGDSSSSTGV	11	IGLC/OR17-2	QAVLTQPSSVSGSLGQRVSITCSGSSSNIGGSNVGWYQQVPGSGLRTIIYGSSSRPSGVPDRFSGSKSGNTATLTISSLQAEDEADYFCAAGDSSSSTGVFGSGTTLTVL	CAGGCTGTGCTGACTCAGCCGTCCTCCGTGTCCGGGTCCCTGGGCCAGAGGGTCTCCATCACCTGCTCTGGAAGCAGCAGCAACATCGGTGGGAGTAATGTGGGCTGGTACCAACAGGTCCCAGGATCGGGCCTCAGAACCATCATCTATGGTAGTAGCAGTCGACCCTCGGGGGTCCCCGACCGATTCTCCGGCTCCAAGTCTGGCAACACAGCCACCCTGACCATCAGCTCGCTCCAGGCTGAGGACGAGGCAGATTATTTCTGTGCAGCTGGTGACAGCAGTAGCAGTACTGGTGTTTTCGGCAGCGGGACCACACTGACCGTCCTGG	clonotype242_1	Sample_1
22_GACGTGCTCACCGGGT-1	GACGTGCTCACCGGGT-1	IGHV1-27*01	23	IGHD1-3*01	0	IGHJ2-4*01	2	GRITHYRHGDSDAFYVDS	18	0	IGHM1	QVQLRESGPSLVKPSQTLSLTCTVSGFSLSSYAVTWVRQAPGQALEWVGSIDSAGGTYYNSVLKSRLSITKDNSKSQVSLSLSSVTPEDTATYTCGRITHYRHGDSDAFYVDSWGQGLLVTVSS	CAGGTGCAGCTGCGGGAGTCGGGCCCCAGCCTGGTGAAGCCCTCACAGACCCTCTCCCTCACCTGCACGGTCTCTGGATTCTCGTTGAGCAGCTATGCTGTAACATGGGTCCGCCAGGCTCCAGGGCAGGCACTGGAGTGGGTTGGTTCTATTGACAGTGCTGGAGGCACATACTATAACTCAGTCCTTAAATCCCGACTCAGCATCACCAAGGACAACTCCAAGAGCCAAGTCTCTCTGTCACTGAGCAGCGTGACACCTGAGGACACGGCCACATACACCTGTGGAAGAATTACTCATTATCGCCATGGTGACAGTGATGCTTTCTACGTCGATTCCTGGGGCCAAGGACTCCTGGTCACCGTTTCCTCAG		IGLV1-67*02	16	IGLJ/OR17-2*01,IGLJ4*01,IGLJ7*01,IGLJ8*01	0	AARDSSETFV	10	IGLC/OR17-2	QAVLTQPSSVSGSLGQRVSITCSGSSSNIGSYNVHWYQQVPGSGLRSIIYGSSSRPSGVPDRFSGSKSGDTATLTISSLQPEDEADYFCAARDSSETFVFGSGTTLTVL	CAGGCTGTGCTGACTCAGCCGTCCTCCGTGTCCGGCTCCCTGGGCCAGAGGGTCTCCATCACCTGCTCTGGAAGCAGCAGCAACATCGGTAGTTATAATGTGCACTGGTACCAACAGGTCCCAGGATCGGGCCTCAGAAGCATCATCTATGGTAGTAGCAGTCGACCCTCGGGGGTCCCCGACCGATTCTCCGGCTCCAAGTCTGGCGACACAGCCACCCTGACCATCAGCTCCCTCCAACCTGAGGACGAGGCGGATTATTTCTGTGCAGCGCGTGACAGTAGTGAGACATTTGTTTTCGGCAGCGGGACCACACTGACCGTCCTGG	clonotype162_1	Sample_1
23_CAGCTAATCCACGTGG-1	CAGCTAATCCACGTGG-1	IGHV1-10*01	13	IGHD8-2*01	0	IGHJ2-4*01	2	TKYSGGGDIASHGCSAFTYYSGLYVDS	27	1	IGHM1	QVQLRESGPSLVKPSQTLSLTCTISGFSLSSYAVGWVRQAPGKAPECLGGISNGGTTGYNPALKSRLSITKDNSKSQVSLSVSSVTTEDTATYYCTKYSGGGDIASHGCSAFTYYSGLYVDSWGQGLLVIVSS	CAGGTGCAGCTGCGGGAGTCGGGCCCCAGCCTGGTGAAGCCCTCACAGACCCTCTCCCTCACCTGCACGATCTCTGGATTCTCATTGAGCAGCTATGCTGTAGGCTGGGTCCGCCAGGCTCCAGGGAAGGCGCCGGAGTGTCTTGGTGGTATAAGCAATGGTGGAACCACAGGCTACAACCCGGCCCTGAAATCCCGCCTCAGCATCACCAAGGACAACTCCAAGAGCCAAGTCTCTCTGTCAGTCAGCAGCGTGACAACTGAGGACACGGCCACATACTACTGTACGAAGTACAGTGGTGGTGGAGATATTGCTAGTCATGGTTGTAGTGCCTTTACTTATTATTCCGGTCTCTACGTCGATTCCTGGGGCCAAGGACTCCTGGTCATCGTCTCCTCAG		IGLV1-67*02	12	IGLJ/OR17-2*01,IGLJ4*01,IGLJ7*01,IGLJ8*01	0	VAGDSSRIAAV	11	IGLC/OR17-2	QAVLTQPSSVSGSLGQRVSITCSGSSTNIGSGNVGWYQQVPGSGLRTIIYGSSSRPSGVPDRFSGSKSGNTATLIISSLQAEDEADYFCVAGDSSRIAAVFGSGTTLTVL	CAGGCTGTGCTGACTCAGCCGTCCTCCGTGTCCGGCTCCCTGGGCCAGAGGGTCTCCATCACCTGCTCTGGAAGCAGCACTAACATCGGTAGTGGTAATGTGGGCTGGTACCAACAGGTCCCAGGATCGGGCCTCAGAACCATCATCTATGGTAGTAGCAGTCGACCCTCGGGGGTCCCCGACCGATTCTCCGGCTCCAAGTCTGGCAACACAGCCACCCTGATCATCAGCTCCCTCCAGGCTGAGGACGAGGCGGATTATTTCTGTGTAGCTGGTGACAGTAGTAGAATAGCTGCTGTTTTCGGCAGCGGGACCACACTGACCGTCCTGG	clonotype511_1	Sample_1
24_TGCCCATGTTCACGGC-1	TGCCCATGTTCACGGC-1	IGHV1-27*01	24	IGHD6-2*01,IGHD6-3*01,IGHD6-4*01	1	IGHJ2-4*01	0	AKCNSGYGRGGVCPNAYYDA	20	2	IGHM1	QVQLRESGPSLVKPSQTLSLTCTVSGFSLSSYLVAWVRQAPGKALEWVGYMDAAGGPNYNPALKSRLSITRDTSKTQVSLSVSSVTTEDTATYYCAKCNSGYGRGGVCPNAYYDAWGQGLLVTVSS	CAGGTGCAGCTGCGGGAGTCGGGCCCCAGCCTGGTGAAGCCCTCACAGACCCTCTCCCTCACCTGCACGGTCTCTGGATTCTCACTGAGCAGCTATCTCGTAGCCTGGGTCCGCCAGGCTCCAGGGAAGGCGCTGGAGTGGGTTGGTTACATGGATGCTGCCGGAGGCCCAAATTATAACCCAGCCCTGAAATCCCGGCTCAGCATCACCAGAGACACCTCCAAGACCCAAGTCTCTCTGTCAGTGAGCAGCGTGACAACTGAGGACACGGCCACATACTACTGTGCGAAATGTAATAGTGGTTATGGTCGCGGTGGTGTATGTCCTAATGCTTATTACGATGCCTGGGGCCAAGGACTCCTGGTCACCGTCTCCTCAG		IGLV1-21*01,IGLV1-67*01,IGLV5-60	10	IGLJ/OR17-2*01,IGLJ4*01,IGLJ7*01,IGLJ8*01	0	AAGDSSRSTAV	11	IGLC/OR17-2	QAVLTQPSSVSGSLGQRVSITCSGSSNNIGSYSVGWYQQVPGSGLRTIIYGSNSRPSGVPDRFSGSKSGNTATLTINSLQAEDEADYFCAAGDSSRSTAVFGSGTTLTVL	CAGGCTGTGCTGACTCAGCCGTCCTCCGTGTCCGGCTCCCTGGGCCAGAGGGTCTCCATCACCTGCTCTGGAAGCAGCAACAATATCGGTAGTTATAGTGTGGGCTGGTACCAACAGGTCCCAGGATCGGGCCTCAGAACCATCATCTATGGTAGTAACAGTCGACCCTCGGGGGTCCCCGACCGATTCTCCGGCTCCAAGTCTGGCAACACAGCCACCCTGACCATCAACTCGCTCCAGGCTGAGGACGAGGCGGATTATTTCTGTGCAGCTGGTGACAGCAGTAGAAGCACTGCTGTTTTCGGCAGCGGGACCACACTGACCGTCCTGG	clonotype217_1	Sample_1
25_ACAGCCGCACATCTTT-1	ACAGCCGCACATCTTT-1	IGHV1-10*01	22	IGHD6-3*01,IGHD6-4*01	7	IGHJ2-4*01	1	AKFYGFCSSCNYGCTVYTYNNIYVDA	26	3	IGHM1	QVQLRESGPNLVKPSQTLSLTCTISGFSLSTFPVGWVRQAPGKAPECLGGINGAGRSDYNPALKSRLSITKDNSKSQVSLSVSSVTTEDTATYYCAKFYGFCSSCNYGCTVYTYNNIYVDAWGQGLLVTVSS	CAGGTGCAGCTGCGGGAGTCGGGCCCCAACCTGGTGAAGCCCTCACAGACCCTCTCCCTCACCTGCACGATCTCTGGATTCTCATTGAGCACATTTCCTGTAGGCTGGGTCCGCCAGGCTCCAGGGAAGGCGCCTGAGTGTCTTGGTGGTATAAATGGTGCGGGAAGGAGCGACTATAATCCAGCCCTGAAATCCCGACTCAGCATCACCAAGGACAACTCCAAGAGCCAAGTCTCTCTGTCAGTGAGCAGCGTGACAACGGAGGACACGGCCACATACTACTGTGCGAAGTTTTATGGTTTTTGTTCTTCTTGTAATTATGGTTGTACTGTCTATACTTATAATAATATATACGTCGATGCCTGGGGCCAAGGACTGCTGGTCACCGTCTCCTCAG		IGLV1-67*02	9	IGLJ/OR17-2*01,IGLJ4*01,IGLJ7*01,IGLJ8*01	0	VAYDSSSSTAV	11	IGLC/OR17-2	QAVLTQPSSVSGSLGQRVSITCSGSSSNIGSSDVGWYQQVPGSGLRTIIYASSSRPSGVPDRFSGSKSGNTATLTISSLQAEDEADYFCVAYDSSSSTAVFGSGTTLTVL	CAGGCTGTGCTGACTCAGCCGTCCTCCGTGTCCGGCTCCCTGGGCCAGAGGGTCTCCATCACCTGCTCTGGAAGCAGCAGCAACATCGGTAGTAGTGATGTGGGCTGGTACCAACAGGTCCCAGGATCGGGCCTCAGAACCATCATCTATGCTAGTAGCAGTCGACCCTCGGGGGTCCCCGACCGATTCTCCGGCTCCAAGTCTGGCAACACAGCCACCCTGACCATCAGCTCCCTCCAGGCTGAGGACGAGGCGGATTATTTCTGTGTAGCTTATGACAGTAGTAGCAGTACTGCTGTTTTCGGCAGCGGGACCACACTGACCGTCCTGG	clonotype454_1	Sample_1
26_TGACTTTAGGATGCGT-1	TGACTTTAGGATGCGT-1	IGHV1-27*01	16	IGHD6-2*01,IGHD6-3*01,IGHD6-4*01,IGHD8-2*01	1	IGHJ2-4*01	0	TKCYWDFGSCGGEGIRCACGYGYDA	25	4	IGHG1	QVQLRESGPSLVKPSQTLSLTCTVSGFSLSSYTIGWVRQAPGKALEWVGGIDDDGSTYYNPGLKSRLSITRDTSKSQVSLSVSSVTTEDTATYYCTKCYWDFGSCGGEGIRCACGYGYDAWGQGLLVTVSS	CAGGTGCAGCTGCGGGAGTCGGGCCCCAGCCTGGTGAAGCCCTCACAGACCCTCTCCCTCACCTGCACGGTCTCTGGATTCTCACTGAGCAGCTATACTATAGGCTGGGTCCGCCAGGCTCCAGGGAAGGCGCTGGAGTGGGTTGGTGGTATAGATGATGATGGATCCACATACTATAATCCAGGCCTAAAATCCCGGCTCAGCATCACCAGGGACACCTCCAAGAGCCAAGTCTCTCTGTCAGTGAGCAGCGTGACAACTGAGGACACGGCCACATACTACTGTACGAAGTGTTACTGGGATTTTGGTAGTTGTGGTGGTGAAGGTATCAGGTGTGCATGTGGTTACGGTTATGATGCCTGGGGCCAAGGACTCCTGGTCACCGTCTCCTCAG		IGLV1-40*01	15	IGLJ/OR17-2*01,IGLJ4*01,IGLJ7*01,IGLJ8*01	0	ATGDYSGGAV	10	IGLC/OR17-2	QAVLTQPSSVSGSLGQRVSITCSGSSSNVGTGNYVSWFQQIPGSAPRTLIYAATNRAAGVPDRFSGSRSGNTATLTISSLQAEDEADYFCATGDYSGGAVFGSGTTLTVL	CAGGCTGTGCTGACTCAGCCGTCCTCCGTGTCCGGGTCCCTGGGCCAGAGGGTCTCCATCACCTGCTCTGGAAGCAGCAGCAACGTTGGAACTGGCAATTATGTGAGCTGGTTCCAACAGATCCCAGGATCGGCCCCCAGAACCCTCATCTATGCTGCGACCAATCGAGCCGCGGGGGTCCCCGACCGATTCTCCGGCTCCAGGTCTGGGAACACAGCCACCCTGACCATCAGCTCGCTCCAGGCCGAGGACGAGGCGGATTATTTCTGTGCAACTGGTGACTACAGTGGCGGTGCTGTTTTCGGCAGCGGGACCACACTGACCGTCCTGG	clonotype431_1	Sample_1
27_ACGAGGAGTTGAACTC-1	ACGAGGAGTTGAACTC-1	IGHV1-10*01	14	IGHD1-1*01,IGHD1-2*01,IGHD1-3*01,IGHD1-4*01,IGHD5-2*01	0	IGHJ2-4*01	0	AKAFGVPTAAALCSSVAS	18	1	IGHM1	QVQLRESGPSLVKPSQTLSLTCTVSGFSLSSYTVGWVRQAPGKALECLGGISNGGNAGYNPALKSRLSITKDNSKSQVSLSVGSVTTEDTATYYCAKAFGVPTAAALCSSVASWGQGLLVTVSS	CAGGTGCAGCTGCGGGAGTCGGGCCCCAGCCTGGTGAAGCCCTCACAGACCCTCTCCCTCACCTGCACGGTCTCTGGATTCTCATTGAGTAGTTATACTGTAGGCTGGGTCCGCCAGGCTCCAGGGAAGGCGCTGGAGTGTCTTGGTGGAATAAGTAATGGTGGAAATGCAGGCTATAACCCAGCCCTGAAATCCCGGCTCAGCATCACCAAGGACAATTCCAAGAGCCAAGTCTCTCTGTCAGTGGGAAGCGTGACAACTGAGGACACGGCCACATACTACTGTGCGAAAGCCTTCGGTGTGCCTACTGCGGCTGCTCTTTGTAGCAGCGTCGCCTCCTGGGGCCAAGGACTCCTGGTCACCGTCTCCTCAG		IGLV1-67*02	8	IGLJ/OR17-2*01,IGLJ4*01,IGLJ7*01,IGLJ8*01	0	VAYDSSSNTAV	11	IGLC/OR17-2	QAVLTQPSSVSGSLGQRVSITCSGSSSNIGNYNVGWYQQVPGSGLRTIIYGSSSRPSGVPDRFSGSKSGNTATLTISSLQAEDEADYFCVAYDSSSNTAVFGSGTTLTVL	CAGGCTGTGCTGACTCAGCCGTCCTCCGTGTCCGGCTCCCTGGGCCAGAGGGTCTCCATCACCTGCTCTGGAAGCAGCAGCAACATCGGTAATTATAATGTGGGCTGGTACCAACAGGTCCCAGGATCGGGCCTCAGAACCATCATCTATGGTAGTAGCAGTCGACCCTCGGGGGTCCCCGACCGATTCTCCGGCTCCAAGTCTGGCAACACAGCCACCCTGACCATCAGCTCCCTCCAGGCTGAGGACGAGGCGGATTATTTCTGTGTAGCTTATGACAGTAGTAGCAATACCGCTGTTTTCGGCAGCGGGACCACACTGACCGTCCTGG	clonotype173_1	Sample_1
28_AGCTCTCGTCTCGTTC-1	AGCTCTCGTCTCGTTC-1	IGHV1-10*01,IGHV1-21*01,IGHV1-33*01	24	IGHD8-2*01	3	IGHJ2-4*01	2	ARTMARDHNYGFGCAYIDT	19	1	IGHM1	QVQLRESGPSLVKPSQTLSLTCTISGFSLSSYDVYWVRQAPGKALECVGGISASYNTHYNPALESRLSITKDNSKSQVSLSVSSVTTEDAATYYCARTMARDHNYGFGCAYIDTWGQGLLVTVSS	CAGGTGCAGCTGCGGGAGTCGGGCCCCAGCCTGGTGAAGCCCTCACAGACCCTCTCCCTCACCTGCACGATCTCTGGATTCTCATTGAGCAGCTATGATGTATACTGGGTCCGCCAGGCTCCAGGGAAGGCGCTGGAATGTGTTGGTGGCATAAGTGCTAGTTACAACACACACTATAATCCAGCCCTGGAATCCCGGCTCAGCATCACGAAGGACAACTCCAAGAGCCAAGTCTCTCTGTCAGTGAGCAGCGTGACGACTGAGGATGCGGCCACATACTACTGTGCGAGGACCATGGCTCGTGACCATAATTATGGTTTTGGTTGTGCTTATATCGATACCTGGGGCCAGGGACTCCTGGTCACCGTCTCCTCAC		IGLV1-55*01	3	IGLJ/OR17-2*01,IGLJ4*01,IGLJ7*01,IGLJ8*01	0	ASYQSGNTAV	10	IGLC/OR17-2	QAVLTQPSSVSGSLGQRVSITCSGSSSNVGAGNYVGWYQQIPGSAPRTLIYGATSRASGVPDRFSGSRSGNTATLTISSLQAEDEADYFCASYQSGNTAVFGSGTTLTVL	CAGGCTGTGCTGACTCAGCCGTCCTCCGTGTCCGGGTCCCTGGGCCAGAGGGTCTCCATCACCTGCTCTGGAAGCAGCAGCAACGTTGGAGCTGGCAATTATGTGGGCTGGTACCAACAGATCCCAGGATCAGCCCCCAGAACCCTCATCTATGGTGCGACCAGTCGAGCCTCGGGGGTCCCCGACCGATTCTCCGGCTCCAGGTCTGGGAACACAGCCACCCTGACCATCAGCTCGCTCCAGGCTGAGGACGAGGCAGATTATTTCTGTGCATCTTATCAGAGTGGTAACACAGCTGTTTTCGGCAGCGGGACCACACTGACCGTCCTGG	clonotype185_1	Sample_1
29_GAACGGACAGGTCCAC-1	GAACGGACAGGTCCAC-1	IGHV1-21*01,IGHV1-33*01	16	IGHD8-2*01	2	IGHJ2-4*01	2	KKHDDVGAGPSNCYVYALNNVHA	23	1	IGHM1	QVQLRESGPSLVKPSQTLSLTCTTSGFSLSSYTVGWVRQAPGKALEWVGDISGSGRTCLNPALKSRLGITKDSSKSQVSLSVSSVTTEDTATYYCKKHDDVGAGPSNCYVYALNNVHAWGQGLLVTVSS	CAGGTGCAGCTGCGGGAGTCGGGCCCCAGCCTGGTGAAGCCCTCACAGACCCTCTCCCTCACCTGCACGACGTCTGGATTCTCATTGAGCAGCTATACTGTAGGCTGGGTCCGCCAGGCTCCGGGGAAGGCGCTGGAGTGGGTTGGGGATATAAGCGGTAGTGGAAGGACATGCCTTAACCCAGCCCTGAAATCCCGGCTCGGCATCACCAAGGACAGCTCCAAGAGCCAAGTCTCTCTTTCAGTGAGCAGCGTGACAACTGAGGACACGGCTACATATTACTGTAAGAAGCATGATGATGTTGGTGCCGGTCCTTCTAATTGTTACGTTTATGCACTAAATAACGTCCATGCCTGGGGCCAAGGACTCCTGGTCACCGTCTCATCAG		IGLV1-21*01,IGLV1-67*01,IGLV5-60	10	IGLJ/OR17-2*01,IGLJ4*01,IGLJ7*01,IGLJ8*01	0	AAGDSSISTAV	11	IGLC/OR17-2	QAVLTQPSSVSGSLGQRVSITCSGSSNNIGSYGVGWYQQVPGSGLRTIIYGTTGRPSGVPDRFSGSRSGNTATLTISSLQAEDEADYFCAAGDSSISTAVFGSGTTLTVL	CAGGCTGTGCTGACTCAGCCGTCCTCCGTGTCCGGCTCCCTGGGCCAGAGGGTCTCCATCACCTGCTCTGGAAGCAGCAACAATATCGGTAGTTATGGTGTGGGCTGGTACCAACAGGTCCCAGGATCGGGCCTCAGAACCATCATCTATGGTACTACCGGTCGACCCTCGGGGGTCCCCGACCGATTCTCCGGCTCCAGGTCTGGCAACACAGCCACCCTGACCATCAGCTCGCTCCAGGCTGAGGACGAGGCGGATTATTTCTGTGCAGCTGGTGACAGCAGTATCAGTACTGCTGTTTTCGGCAGCGGGACCACACTGACCGTCCTGG	clonotype313_1	Sample_1
30_TGTATTCCACGCCAGT-1	TGTATTCCACGCCAGT-1	IGHV1-21*01,IGHV1-33*01	8	IGHD8-2*01	2	IGHJ2-4*01	0	ARYTNTYSYSSVGCSTYVSSYGFYVDA	27	1	IGHM1	QVQLRESGPSLVKPSQTLSLTCTTSGFSLSSYGVGWVRQAPGKALEWIGSISSGGSTCLNPALKSRLGITKDNSKSQVSLSVNSVTTEDTATYLCARYTNTYSYSSVGCSTYVSSYGFYVDAWGQGLLVTVSS	CAGGTGCAGCTGCGGGAGTCGGGCCCCAGCCTGGTGAAGCCCTCACAGACCCTCTCCCTCACCTGCACGACCTCTGGATTCTCATTGAGCAGCTATGGTGTAGGCTGGGTCCGCCAGGCTCCGGGGAAGGCGCTGGAGTGGATTGGTAGTATAAGTAGTGGTGGAAGCACATGCCTTAACCCAGCCCTGAAATCCCGGCTCGGCATCACCAAGGACAACTCCAAGAGCCAAGTCTCTCTGTCAGTGAACAGCGTGACAACTGAGGACACGGCCACATACTTATGTGCGAGATATACTAATACTTATTCTTATAGTAGTGTTGGTTGTAGTACTTATGTTTCCTCTTATGGTTTCTACGTCGATGCCTGGGGCCAAGGACTCCTGGTCACCGTCTCCTCAG		IGLV1-40*01	9	IGLJ/OR17-2*01,IGLJ4*01,IGLJ7*01,IGLJ8*01	0	ASPDSSSSGFAV	12	IGLC/OR17-2	QAVLTQPSSVSGSLGQRVSITCSGSSSNVGYGNYVSWFQQIPGSAPRMLIYGATSRASGVPDRFSGSRSGNTATLTISSLQAEDEADYFCASPDSSSSGFAVFGSGTTLTVL	CAGGCTGTGCTGACTCAGCCGTCCTCCGTGTCCGGGTCCCTGGGCCAGAGGGTCTCCATCACCTGCTCTGGAAGCAGCAGCAATGTTGGATATGGCAATTATGTGAGCTGGTTCCAACAGATCCCAGGATCGGCCCCCAGAATGCTCATCTATGGTGCGACCAGTCGAGCCTCTGGGGTCCCCGACCGATTCTCCGGCTCCAGGTCTGGGAACACAGCCACCCTGACCATCAGCTCGCTCCAGGCCGAGGACGAGGCGGATTATTTCTGTGCATCTCCTGACAGTAGTAGCAGTGGTTTTGCTGTTTTCGGCAGCGGGACCACACTGACCGTCCTGG	clonotype521_1	Sample_1
31_GTTCTCGGTACTCGCG-1	GTTCTCGGTACTCGCG-1	IGHV1-21*01,IGHV1-33*01	11	IGHD3-1*01,IGHD3-3*01,IGHD3-4*01	0	IGHJ2-4*01	0	AKDHFSGSRYSGGTGCEYNNFDNVDA	26	1	IGHM1	QVQLRESGPSLVKPSQTLSLTCTTSGFSLSSYAVGWVRQAPGKALEWVGGISSTGSTCLNPALKSRLTITKDNSKSQVSLSMSSVTSEDTATYYCAKDHFSGSRYSGGTGCEYNNFDNVDAWGQGLLVTVSS	CAGGTGCAGCTGCGGGAGTCGGGCCCCAGCCTGGTGAAGCCCTCACAGACCCTCTCCCTCACCTGCACGACCTCTGGATTCTCATTGAGCAGCTATGCTGTAGGCTGGGTCCGCCAGGCTCCGGGGAAGGCGCTGGAGTGGGTTGGTGGTATAAGTAGTACTGGAAGCACATGCCTGAATCCAGCCCTGAAATCCCGGCTCACCATCACCAAGGACAACTCCAAGAGCCAAGTCTCTCTGTCGATGAGCAGCGTGACAAGTGAGGACACGGCCACATACTACTGTGCAAAAGATCATTTTAGTGGTAGTCGATATTCGGGGGGTACTGGATGTGAATATAATAACTTCGACAACGTCGATGCCTGGGGCCAAGGACTCCTGGTCACCGTCTCCTCAG		IGLV1-67*01,IGLV5-60	8	IGLJ/OR17-2*01,IGLJ4*01,IGLJ7*01,IGLJ8*01	1	ATGDYSSSTVV	11	IGLC/OR17-2	QAVLTQPSSVSGSLGQRVSITCSGSSNNIGRYDVGWYQQVPGSGLRTVIYDSDNRPSGVPDRFSGSRSGNTATLTISSLQAEDEADYFCATGDYSSSTVVFGSGTTLTVL	CAGGCTGTGCTGACTCAGCCGTCCTCCGTGTCCGGCTCCCTGGGCCAGAGGGTCTCCATCACCTGCTCTGGAAGCAGCAACAACATCGGTAGATATGATGTGGGCTGGTACCAACAGGTCCCAGGATCGGGCCTCAGAACCGTCATCTATGATAGTGACAATCGACCCTCGGGGGTCCCCGACCGATTCTCCGGCTCCAGGTCTGGCAACACAGCCACCCTGACCATCAGCTCCCTCCAGGCTGAGGACGAGGCGGATTATTTCTGTGCAACTGGTGACTACAGTAGCAGTACTGTTGTTTTCGGCAGTGGGACCACACTGACCGTCCTGG	clonotype478_1	Sample_1
32_CATGCCTTCTTTCCTC-1	CATGCCTTCTTTCCTC-1	IGHV1-20*01	18	IGHD8-2*01	4	IGHJ2-4*01	1	AKYSLPGVSYTEDVCFGGGGNWGGYVDA	28	1	IGHM1	QVQLRESGPSLVKPSQTLSLTCTVSGFSLSSYAVSWVRQAPGKALECLGSMSRDGATYYNPALKSRLSITKDNSKSQVSLSVSSVTPEDTATYYCAKYSLPGVSYTEDVCFGGGGNWGGYVDAWGQGLLVSVSS	CAGGTGCAGCTGCGCGAGTCGGGCCCCAGCCTGGTGAAGCCCTCACAGACCCTCTCCCTCACCTGCACGGTCTCTGGATTCTCATTGAGCAGCTATGCTGTAAGCTGGGTCCGCCAGGCTCCAGGGAAGGCGCTTGAATGCCTCGGTAGTATGAGTAGGGATGGTGCGACATACTATAACCCAGCCCTGAAATCCCGGCTCAGCATCACCAAGGACAACTCCAAGAGCCAAGTCTCTCTGTCAGTGAGCAGCGTCACGCCTGAGGACACGGCCACTTACTACTGTGCGAAGTATAGTCTTCCTGGTGTCAGTTATACTGAGGATGTTTGTTTTGGTGGTGGTGGTAATTGGGGGGGTTACGTCGATGCCTGGGGCCAAGGACTCCTGGTCAGCGTCTCC…		IGLV1-67*01,IGLV5-60	11	IGLJ/OR17-2*01,IGLJ4*01,IGLJ7*01,IGLJ8*01	0	AAGDSSIRTAV	11	IGLC/OR17-2	QAVLTQPSSVSGSLGQRVSITCSGSSNNIGRYGVGWYQQVPGSGLRTIIYGSNSRPSGVPDRFSGSKSGNTATLTISSLQREDEADYFCAAGDSSIRTAVFGSGTTLTVL	CAGGCTGTGCTGACTCAGCCGTCCTCCGTGTCCGGCTCCCTGGGCCAGAGGGTCTCCATCACCTGCTCTGGAAGCAGCAACAATATCGGTAGATATGGTGTGGGCTGGTACCAACAGGTCCCAGGATCGGGCCTCAGAACAATCATCTATGGTAGTAACAGTCGACCCTCGGGGGTCCCCGACCGATTCTCCGGCTCCAAGTCTGGCAACACAGCCACCCTGACCATCAGCTCGCTCCAACGTGAGGACGAGGCGGATTATTTCTGTGCAGCTGGTGACAGCAGTATCAGGACTGCTGTTTTCGGCAGCGGGACCACACTGACCGTCCTGG	clonotype532_1	Sample_1
33_ACGATACGTGGGTCAA-1	ACGATACGTGGGTCAA-1	IGHV1-10*01,IGHV1-21*01,IGHV1-33*01	7	IGHD8-2*01	1	IGHJ2-4*01	0	AKWYGNLDYGGYGCYGGHYTYGHYVDA	27	1	IGHM1	QVQLRESGPSLVKPSQTLSLTCTISGFSLSNYAVGWVRQAPGKALECVGSISSGGSTGYNPALKSRLSITKDNSKSQVSLSVSSVTTEDTATYYCAKWYGNLDYGGYGCYGGHYTYGHYVDAWGQGLLVTVSS	CAGGTGCAGCTGCGGGAGTCGGGCCCCAGCCTGGTGAAGCCCTCACAGACCCTCTCCCTCACCTGCACGATCTCTGGATTCTCATTGAGCAACTATGCTGTAGGCTGGGTCCGCCAGGCTCCAGGGAAGGCGCTGGAGTGTGTTGGTAGTATAAGTAGTGGTGGAAGCACAGGCTATAACCCAGCCCTGAAATCCCGGCTCAGCATCACCAAGGACAACTCCAAGAGCCAAGTCTCTCTGTCAGTGAGCAGCGTGACAACTGAGGACACGGCCACATACTACTGTGCGAAGTGGTACGGTAATCTTGATTATGGTGGTTATGGTTGTTATGGTGGTCATTATACTTATGGTCACTACGTCGATGCCTGGGGCCAAGGACTCCTGGTCACCGTCTCCTCAG		IGLV1-67*02	5	IGLJ/OR17-2*01,IGLJ4*01,IGLJ7*01,IGLJ8*01	0	VAYDSSSSIAV	11	IGLC/OR17-2	QAVLTQPSSVSGSLGQRVSITCSGSSSNIGTYNVGWYQQVPGSGLRTIIYGSSSRPSGVPDRFSGSKSGNTATLTISSLQAEDEADYFCVAYDSSSSIAVFGSGTTLTVL	CAGGCTGTGCTGACTCAGCCGTCCTCCGTGTCCGGCTCCCTGGGCCAGAGGGTCTCCATCACCTGCTCTGGAAGCAGCAGCAACATCGGTACGTATAATGTGGGCTGGTACCAACAGGTCCCAGGATCGGGCCTCAGAACCATCATCTATGGTAGTAGCAGTCGACCCTCGGGGGTCCCCGACCGATTCTCCGGCTCCAAGTCTGGCAACACAGCCACCCTGACCATCAGCTCGCTCCAGGCTGAGGATGAGGCGGATTATTTCTGTGTAGCTTATGACAGTAGTAGCAGTATTGCTGTTTTCGGCAGCGGGACCACACTGACCGTCCTGG	clonotype509_1	Sample_1
34_TGAAAGAGTGAGTATA-1	TGAAAGAGTGAGTATA-1	IGHV1-21*01,IGHV1-33*01	14	IGHD7-3*01,IGHD7-4*01	3	IGHJ2-4*01	0	AKRYDGDIYVTDCGYNYGGYIDA	23	1	IGHM1	QVQLRESGPSLVKPSQTLSLTCTVSGFSLSSYTVGWVRQASGKALEWVGWVSGGGNTCLNPALKSRLSITKDNSKSQVSLSVSSVTPEDTATYHCAKRYDGDIYVTDCGYNYGGYIDAWGQGLLVTVSS	CAGGTGCAGCTGCGGGAGTCGGGCCCCAGCCTGGTGAAGCCCTCACAGACCCTCTCCCTCACCTGCACGGTCTCTGGATTCTCATTGAGCAGCTATACTGTAGGCTGGGTCCGCCAGGCCTCGGGGAAGGCGCTGGAGTGGGTTGGTTGGGTAAGTGGTGGTGGAAATACATGCCTTAACCCAGCCCTGAAATCGCGGCTCAGCATCACCAAGGACAACTCCAAGAGCCAAGTCTCTCTGTCAGTGAGCAGCGTGACACCTGAGGACACGGCCACATATCACTGTGCGAAGCGCTATGACGGTGATATTTACGTGACTGATTGTGGTTATAATTATGGTGGATATATTGATGCCTGGGGCCAAGGACTCCTGGTCACCGTCTCCTCAG		IGLV1-21*01,IGLV1-67*01,IGLV5-60	12	IGLJ/OR17-2*01,IGLJ4*01,IGLJ7*01,IGLJ8*01	0	AARDSSISAS	10	IGLC/OR17-2	QAVLTQPSSVSGSLGQRVSITCSGSSNNIGSYGVGWYQQVPGSGLRTIIYGTVSRPSGVPDRFSGSRSGNTATLTISSLQAEDEADYFCAARDSSISASFGSGTTLTVL	CAGGCTGTGCTGACTCAGCCGTCCTCCGTGTCCGGCTCCCTGGGCCAGAGGGTCTCCATCACCTGCTCTGGAAGCAGCAACAATATCGGTAGTTATGGTGTGGGCTGGTACCAACAGGTCCCAGGATCGGGCCTCAGAACCATCATCTATGGTACTGTCAGTCGACCCTCGGGGGTCCCCGACCGATTCTCCGGCTCCAGGTCTGGCAACACAGCCACCCTGACCATCAGCTCGCTCCAGGCTGAGGACGAGGCGGATTATTTCTGTGCAGCTCGTGACAGCAGTATCAGTGCTTCTTTCGGCAGCGGGACCACACTGACCGTCCTGG	clonotype302_1	Sample_1
35_GCTTGAATCCCGGATG-1	GCTTGAATCCCGGATG-1	IGHV1-20*01	17	IGHD4-1*01,IGHD6-2*01,IGHD6-3*01,IGHD6-4*01	4	IGHJ2-4*01	1	AKDYNANDYGLCSIDYVYTYSDA	23	1	IGHG1	QVQLRESGPSLVKPSQTLSLTCTVSGFSLSSYAVSWVRQAPGKALECLGSIAGGGSTYYNAALKSRLSITKDNSESQVSLSVSSVTPEDTATYYCAKDYNANDYGLCSIDYVYTYSDAWGQGLLVTVSP	CAGGTGCAGCTGCGCGAGTCGGGCCCCAGCCTGGTGAAGCCCTCACAGACCCTCTCCCTCACCTGCACGGTCTCTGGATTCTCATTGAGCAGCTATGCTGTGAGCTGGGTCCGCCAGGCTCCAGGGAAGGCACTTGAGTGCCTCGGTAGTATAGCGGGAGGTGGAAGCACATACTATAACGCAGCCCTGAAATCCCGACTCAGCATCACCAAGGACAACTCCGAGAGCCAAGTCTCTCTGTCAGTGAGCAGCGTGACGCCTGAGGACACGGCCACATACTACTGTGCGAAGGATTATAATGCTAATGATTATGGTTTGTGTTCTATAGATTATGTTTATACTTATTCCGATGCCTGGGGCCAAGGACTCCTGGTCACCGTCTCCCCAG		IGLV1-67*02	10	IGLJ/OR17-2*01,IGLJ4*01,IGLJ7*01,IGLJ8*01	0	IAYDSSNRIAV	11	IGLC/OR17-2	QAVLTQPSSVSGSLGQRVSITCSGSSSNIGKYNVGWYQQVPGSGLRSIIYATSSRPSGVPDRFSGSKSGNTATLTISSLQAEDEADYFCIAYDSSNRIAVFGSGTTLTVL	CAGGCTGTGCTGACTCAGCCGTCCTCCGTGTCCGGCTCCCTGGGCCAGAGGGTCTCCATCACCTGCTCTGGAAGCAGCAGCAACATCGGTAAATATAATGTGGGCTGGTACCAACAGGTCCCAGGATCGGGCCTCAGAAGCATCATCTATGCTACTAGCAGTCGACCCTCGGGGGTCCCCGACCGATTCTCCGGCTCCAAGTCTGGCAACACAGCCACCCTGACCATCAGCTCGCTCCAGGCTGAGGATGAGGCGGATTATTTCTGTATAGCTTATGACAGTAGTAACAGAATTGCTGTTTTCGGCAGCGGGACCACACTGACCGTCCTGG	clonotype27_1	Sample_1
36_TTTACTGAGCCACCTG-1	TTTACTGAGCCACCTG-1	IGHV1-10*01	5	IGHD8-2*01	3	IGHJ2-4*01	0	AKFRTYAAGGYNCIGSCSDNYGFDA	25	2	IGHM1	QVQLRESGPSLVKPSQTLSLTCTISGFSLSSYAVGWVRQAPGKALECLGSISSGGSTGYNPALKSRLSITKDNSKSQVSLSVSSVTTEDTATYYCAKFRTYAAGGYNCIGSCSDNYGFDAWGQGLLVTVSS	CAGGTGCAGCTGCGGGAGTCGGGCCCCAGCCTGGTGAAGCCCTCACAGACCCTCTCCCTCACCTGCACGATCTCTGGATTCTCATTGAGCAGCTATGCTGTAGGCTGGGTCCGCCAGGCTCCAGGGAAGGCGCTGGAGTGTCTTGGTAGTATAAGTAGTGGTGGAAGCACAGGCTATAACCCAGCCCTGAAATCCCGGCTCAGCATCACCAAGGACAACTCCAAGAGCCAAGTCTCTCTGTCAGTGAGCAGCGTGACAACTGAGGACACGGCCACATACTACTGTGCGAAGTTTCGTACTTATGCTGCTGGTGGTTATAATTGTATTGGTTCTTGTTCTGATAATTACGGGTTCGATGCCTGGGGCCAAGGACTCCTGGTCACCGTCTCCTCAG		IGLV1-67*01,IGLV5-60	0	IGLJ/OR17-2*01,IGLJ4*01,IGLJ7*01,IGLJ8*01	0	ATGDYSSSTAV	11	IGLC/OR17-2	QAVLTQPSSVSGSLGQRVSITCSGSSNNIGRYGVGWYQQVPGSGLRTIIYGSSSRPSGVPDRFSGSKSGNTATLTISSLQAEDEADYFCATGDYSSSTAVFGSGTTLTVL	CAGGCTGTGCTGACTCAGCCGTCCTCCGTGTCCGGCTCCCTGGGCCAGAGGGTCTCCATCACCTGCTCTGGAAGCAGCAACAACATCGGTAGATATGGTGTGGGCTGGTACCAACAGGTCCCAGGATCGGGCCTCAGAACCATCATCTATGGTAGTAGCAGTCGACCCTCGGGGGTCCCCGACCGATTCTCCGGCTCCAAGTCTGGCAACACAGCCACCCTGACCATCAGCTCGCTCCAGGCTGAGGACGAGGCGGATTATTTCTGTGCAACTGGTGACTACAGTAGCAGTACTGCTGTTTTCGGCAGCGGGACCACACTGACCGTCCTGG	clonotype427_1	Sample_1
37_CGATCGGCATTGCGGC-1	CGATCGGCATTGCGGC-1	IGHV1-20*01	17	IGHD4-1*01,IGHD6-2*01,IGHD6-3*01,IGHD6-4*01,IGHD7-3*01	2	IGHJ2-4*01	0	IVGNICTYGSGNSFDA	16	1	IGHM1	QVQLRESGPSLVKPSQTLSLTCTVSGFSLSSYAVRWVRQAPGKALESLSCINSGGGTYYNPALKSRLSISKDNSKSQVSLSVSSVTPEDTATYYCIVGNICTYGSGNSFDAWGQGLLVTVSS	CAGGTGCAACTGCGCGAGTCGGGCCCCAGCCTGGTGAAGCCCTCACAGACCCTCTCCCTCACCTGCACGGTCTCTGGATTCTCATTGAGTAGCTATGCTGTAAGATGGGTCCGCCAGGCTCCAGGGAAGGCGCTTGAGTCCCTCAGTTGTATAAACAGTGGTGGAGGCACATACTATAATCCAGCCCTGAAATCCCGGCTCAGCATCAGTAAGGACAACTCCAAGAGCCAAGTCTCTCTGTCAGTGAGCAGCGTGACACCTGAGGACACGGCCACATACTATTGTATAGTGGGTAATATTTGTACTTATGGCTCTGGTAACAGCTTCGATGCCTGGGGCCAAGGACTCCTGGTCACCGTCTCCTCAG		IGLV1-40*01	0	IGLJ/OR17-2*01,IGLJ4*01,IGLJ7*01,IGLJ8*01	0	ASPDSSSSIVV	11	IGLC/OR17-2	QAVLTQPSSVSGSLGQRVSITCSGSSSNVGLGNYVSWFQQIPGSAPRTLIYGATSRASGVPDRFSGSRSGNTATLTISSLQAEDEADYFCASPDSSSSIVVFGSGTTLTVL	CAGGCTGTGCTGACTCAGCCGTCCTCCGTGTCCGGGTCCCTGGGCCAGAGGGTCTCCATCACCTGCTCTGGAAGCAGCAGCAACGTTGGGCTTGGTAATTATGTGAGCTGGTTCCAACAGATCCCAGGATCGGCCCCCAGAACCCTCATCTATGGTGCGACCAGTCGAGCCTCGGGGGTCCCCGACCGATTCTCCGGCTCCAGGTCTGGGAACACAGCCACCCTGACCATCAGCTCGCTCCAGGCCGAGGACGAGGCGGATTATTTCTGTGCATCTCCTGACAGTAGTAGCAGTATTGTTGTTTTCGGCAGCGGGACCACACTGACCGTCCTGG	clonotype142_1	Sample_1
38_AGCAGCCCATGACGGA-1	AGCAGCCCATGACGGA-1	IGHV1-20*01	18	IGHD8-2*01	3	IGHJ2-4*01	3	TKDLRSDRFGCDWYGDGPYVDI	22	1	IGHM1	QVQLRESGPSLVKPSQTLSLTCTVSGFSLSSYGVSWVRQAPGKALECLGTINSGGSTYYNPALKSRLGITKDNSRSQVSLSVSSVTPEDTATYYCTKDLRSDRFGCDWYGDGPYVDIWGQGLLVTVSS	CAGGTGCAGCTGCGCGAGTCGGGCCCCAGCCTGGTGAAGCCCTCACAGACCCTCTCCCTCACCTGCACGGTCTCTGGATTCTCATTGAGCAGCTATGGTGTAAGCTGGGTCCGCCAGGCTCCAGGAAAGGCGCTTGAGTGCCTCGGAACTATAAACAGTGGTGGAAGTACATACTATAACCCAGCCCTGAAATCTCGGCTCGGCATCACCAAGGACAACTCCAGGAGCCAAGTCTCTCTGTCAGTGAGCAGCGTGACACCTGAGGATACGGCCACATACTACTGTACGAAAGACCTGAGGAGTGACCGTTTCGGATGTGATTGGTATGGCGATGGTCCTTACGTCGATATTTGGGGCCAAGGACTCCTGGTCACCGTCTCCTCAG		IGLV1-21*01,IGLV1-67*01,IGLV5-60	10	IGLJ/OR17-2*01,IGLJ4*01,IGLJ7*01,IGLJ8*01	0	AAGDSSRSTVV	11	IGLC/OR17-2	QAVLTQPSSVSGSLGQRVSITCSGSSNNIGRCGVGWYQQVPGSGLTTIIYDSSSRPSGVPDRFSGSKSGNTATLTISSLQAEDEADYFCAAGDSSRSTVVFGSGTTLTVL	CAGGCTGTGCTGACTCAGCCGTCCTCCGTGTCCGGCTCCCTGGGCCAGAGGGTCTCCATCACCTGCTCTGGAAGCAGCAACAATATCGGTCGTTGTGGTGTGGGCTGGTACCAACAGGTCCCAGGATCGGGCCTCACAACCATCATCTATGATAGTAGCAGTCGACCCTCGGGGGTCCCCGACCGATTCTCCGGCTCCAAGTCTGGCAACACAGCCACCCTGACCATCAGCTCGCTCCAGGCTGAGGACGAGGCGGATTATTTCTGTGCAGCTGGTGACAGCAGTAGGAGTACTGTTGTTTTCGGCAGCGGGACCACACTGACCGTCCTGG	clonotype281_1	Sample_1
39_GTGCAGCAGAGGTACC-1	GTGCAGCAGAGGTACC-1	IGHV1-17*01	16	IGHD8-2*01	4	IGHJ2-4*01	0	AKDGGDGGYYYDCLGYTYGNGWVDA	25	1	IGHD	QVQLRESGPSLVKPSQTLSLTCTVSGFSLSTYIVSWVRQAPGKALEYLGAISSGGTTCYNPALQSRLSITKDNSKSQVSLSVSSVTPEDTATYYCAKDGGDGGYYYDCLGYTYGNGWVDAWGQGLLVTVSS	CAGGTGCAACTGCGCGAGTCGGGCCCCAGCCTGGTGAAGCCCTCACAGACCCTCTCCCTCACCTGCACGGTCTCTGGATTCTCATTGAGCACCTATATTGTAAGCTGGGTCCGCCAGGCTCCAGGGAAGGCGCTTGAGTACCTCGGTGCTATAAGCAGTGGTGGAACCACATGTTATAACCCAGCCCTGCAATCCCGACTCAGCATCACCAAGGACAACTCCAAGAGCCAAGTCTCTCTGTCAGTGAGCAGCGTGACACCTGAGGACACGGCCACATACTACTGTGCGAAAGATGGTGGTGACGGTGGATATTATTATGATTGTCTTGGGTATACTTATGGTAACGGTTGGGTCGATGCCTGGGGCCAAGGACTCCTGGTCACCGTCTCCTCAG		IGLV1-67*01,IGLV5-60	1	IGLJ/OR17-2*01,IGLJ4*01,IGLJ7*01,IGLJ8*01	0	ATGDYSSSTVV	11	IGLC/OR17-2	QAVLTQPSSVSGSLGQRVSITCSGSSNNIGRYGVSWYQQVPGSGLRTIIYGSSSRPSGVPDRFSGSKSGNTATLTISSLQAEDEADYFCATGDYSSSTVVFGSGTTLTVL	CAGGCTGTGCTGACTCAGCCGTCCTCCGTGTCCGGCTCCCTGGGCCAGAGGGTCTCCATCACCTGCTCTGGAAGCAGCAACAACATCGGTAGATATGGTGTGAGCTGGTACCAACAGGTCCCAGGATCGGGCCTCAGAACCATCATCTATGGTAGTAGCAGTCGACCCTCGGGGGTCCCCGACCGATTCTCCGGCTCCAAGTCTGGCAACACAGCCACCCTGACCATCAGCTCGCTCCAGGCTGAGGACGAGGCGGATTATTTCTGTGCAACTGGTGACTACAGTAGCAGTACTGTTGTTTTCGGCAGCGGGACCACACTGACCGTCCTGG	clonotype409_1	Sample_1
40_GATCAGTCACCTATCC-1	GATCAGTCACCTATCC-1	IGHV1-21*01,IGHV1-33*01	12	IGHD4-1*01	2	IGHJ2-4*01	1	AKGPDNRYDYNYATYIDA	18	0	IGHM1	QVQLRESGPSLVKPSQTLSLTCTTSGFSLSSYAVGWVRQAPGKALEWLGGISGGGVTWLNPALKSRLGITKDNSKSQVSLSMSSVTSEDTATYYCAKGPDNRYDYNYATYIDAWGQGLLVTVSS	CAGGTGCAGCTGCGGGAGTCGGGCCCCAGCCTGGTGAAGCCCTCACAGACCCTCTCCCTCACCTGCACGACCTCTGGATTCTCATTGAGCAGCTATGCTGTGGGCTGGGTCCGCCAGGCTCCGGGGAAGGCGCTGGAGTGGCTTGGTGGTATAAGTGGTGGGGGAGTTACATGGCTTAACCCAGCCCTGAAATCCCGGCTCGGCATCACCAAGGACAACTCCAAGAGCCAAGTCTCTCTGTCAATGAGCAGCGTGACAAGTGAGGACACGGCCACATACTACTGTGCGAAGGGTCCTGATAATAGGTATGATTATAATTATGCGACCTACATCGATGCCTGGGGCCAAGGACTCCTGGTCACCGTCTCCTCAG		IGLV1-21*01,IGLV1-67*01,IGLV5-60	7	IGLJ/OR17-2*01,IGLJ4*01,IGLJ7*01,IGLJ8*01	0	AAGDSSSSTAV	11	IGLC/OR17-2	QAVLTQPSSVSGSLGQRVSITCSGSSNNIGSYGVGWYQQVPGSGLRTIIYGSTSRPSGVPDRFSGSKSGNTATLTISSLQAEDEADYFCAAGDSSSSTAVFGSGTTLTVL	CAGGCTGTGCTGACTCAGCCGTCCTCCGTGTCCGGCTCCCTGGGCCAGAGGGTCTCCATCACCTGCTCTGGAAGCAGCAACAATATCGGTAGTTATGGTGTGGGCTGGTACCAACAGGTCCCAGGATCGGGCCTCAGAACCATCATCTATGGTAGTACGAGTCGACCCTCGGGGGTCCCCGACCGATTCTCCGGCTCCAAGTCTGGCAACACAGCCACCCTGACCATCAGCTCGCTCCAGGCTGAGGACGAGGCGGATTATTTCTGTGCAGCTGGTGACAGCAGTAGCAGTACTGCTGTTTTCGGCAGCGGGACCACACTGACCGTCCTGG	clonotype164_1	Sample_1
41_CTCCTAGAGAAGGTTT-1	CTCCTAGAGAAGGTTT-1	IGHV1-21*01,IGHV1-33*01	14	IGHD7-3*01,IGHD7-4*01	2	IGHJ2-4*01	1	TKFSQYGGYACNGVLLTGEYLDA	23	1	IGHM1	QVQLRESGPSLVKPSQTLSLTCTTSGFSLSRYAVGWVRQAPGKALEWVGTIGGGGSTCLSPALRSRLGITKDNSESQISLSVSSVTTEDTATYYCTKFSQYGGYACNGVLLTGEYLDAWGQGLLVTVSS	CAGGTGCAGCTGCGGGAGTCGGGCCCCAGCCTGGTGAAGCCCTCACAGACCCTCTCCCTCACCTGCACGACCTCTGGATTCTCATTGAGCAGGTATGCTGTAGGCTGGGTCCGCCAGGCTCCGGGGAAGGCGCTGGAGTGGGTTGGTACTATAGGCGGTGGTGGAAGCACATGCCTTAGCCCAGCCCTGAGATCCCGACTCGGCATCACCAAGGACAACTCCGAGAGCCAAATCTCTCTGTCAGTGAGCAGCGTGACAACTGAGGACACGGCCACATACTACTGTACGAAGTTCTCTCAGTATGGTGGTTATGCTTGTAATGGTGTTTTGTTGACTGGTGAATATTTGGATGCCTGGGGCCAAGGACTGCTGGTCACCGTCTCCTCAG		IGLV1-40*01	12	IGLJ/OR17-2*01,IGLJ4*01,IGLJ7*01,IGLJ8*01	0	ASPDSSSSGYVV	12	IGLC/OR17-2	QAVLTQPSSVSGSLGQRVSITCSGSSSNVGYGNYVSWFQQIPGSAPRMIVYGATSRTSGVPDRFSGSRSGNTATLTISSLQAEDEADYFCASPDSSSSGYVVFGSGTTLTVL	CAGGCTGTGCTGACTCAGCCGTCCTCCGTGTCCGGGTCCCTGGGCCAGAGGGTCTCCATCACCTGCTCTGGAAGCAGCAGCAATGTTGGATATGGCAATTATGTGAGCTGGTTCCAACAGATCCCAGGATCGGCCCCCAGAATGATCGTCTATGGTGCGACCAGTCGAACCTCTGGGGTCCCCGACCGATTCTCCGGCTCCAGGTCTGGGAACACAGCCACCCTGACCATCAGCTCGCTCCAGGCCGAGGACGAGGCGGATTATTTCTGTGCATCTCCTGACAGTAGTAGCAGTGGTTATGTTGTTTTCGGCAGCGGGACCACACTGACCGTCCTGG	clonotype346_1	Sample_1
42_AGTCTTTCATGCGCAC-1	AGTCTTTCATGCGCAC-1	IGHV1-20*01	20	IGHD6-2*01,IGHD6-3*01,IGHD6-4*01,IGHD8-2*01	0	IGHJ2-4*01	3	ARPCWRYSNNGRIYGCGDKSDPYVGA	26	2	IGHM1	QAQLRESGPSLVKPSQTLSLTCTVSGFSLSSYSIGWVRQAPGKALEWVGGVTGGGSTSYNPALKSRLSITKDNSKNQVSLSVSSATPEDTATYYCARPCWRYSNNGRIYGCGDKSDPYVGAWGQGLLVTVSS	CAGGCGCAGCTGCGGGAGTCGGGCCCCAGCCTGGTGAAGCCCTCACAGACCCTCTCCCTCACCTGCACGGTCTCCGGATTCTCATTGAGCAGCTATTCTATAGGCTGGGTCCGCCAGGCTCCAGGGAAGGCGCTGGAGTGGGTTGGTGGTGTGACCGGTGGTGGAAGCACATCGTATAACCCAGCCCTGAAATCCCGGCTCAGCATCACCAAGGACAATTCCAAGAACCAAGTCTCTCTATCAGTGAGCAGCGCGACTCCTGAGGACACGGCCACGTACTATTGTGCAAGGCCTTGTTGGAGGTACAGTAATAATGGTAGGATTTATGGTTGTGGTGATAAAAGTGACCCCTACGTGGGCGCCTGGGGCCAAGGACTCCTGGTCACCGTCTCCTCAG		IGLV1-40*01	14	IGLJ/OR17-2*01,IGLJ4*01,IGLJ7*01,IGLJ8*01	0	ASPDSSGGAV	10	IGLC/OR17-2	QAVLTQPSSVSGSLGQRVSITCSGSSSNVGYGDFVSWFQQIPGSAPRILIYDASSRASGVPDRFSGSRSGNTATLTISSLQAEDEADYFCASPDSSGGAVFGSGTTLTVL	CAGGCTGTGCTGACTCAGCCGTCCTCCGTGTCCGGGTCCCTGGGCCAGAGGGTCTCCATCACCTGCTCTGGAAGCAGCAGCAATGTTGGATATGGCGATTTTGTGAGCTGGTTCCAACAGATCCCAGGATCGGCCCCCAGAATACTCATCTATGATGCGAGCAGTCGAGCCTCTGGGGTCCCCGACCGATTCTCCGGCTCCAGGTCTGGGAACACAGCCACCCTGACCATCAGCTCGCTCCAGGCCGAGGACGAGGCGGATTATTTCTGTGCATCTCCTGACAGTAGTGGCGGTGCTGTTTTCGGCAGCGGGACCACACTGACCGTCCTGG	clonotype400_1	Sample_1
43_CAAGAAAAGATCCGAG-1	CAAGAAAAGATCCGAG-1	IGHV1-10*01	13	IGHD6-2*01,IGHD6-3*01,IGHD6-4*01,IGHD8-2*01	0	IGHJ2-4*01	3	AKYSDGWAGTYGCAPFGWDYHYADP	25	1	IGHM1	QVQLRESGPRLVKPSQTLSLTCTISGFSLSSYAVGWVRQAPGKALECLGGISSEGSAGYNPALKSRLSITKDNSKSEVSLSVSSVTTEDTATYYCAKYSDGWAGTYGCAPFGWDYHYADPWGQGLLVTVSS	CAGGTGCAGCTGCGGGAGTCGGGCCCCCGCCTGGTGAAGCCCTCACAGACCCTCTCCCTCACCTGCACGATCTCTGGATTCTCATTGAGCAGCTATGCTGTAGGCTGGGTCCGCCAGGCTCCAGGGAAGGCGCTGGAGTGTCTTGGTGGTATAAGTAGTGAGGGAAGCGCAGGCTATAACCCAGCCCTGAAATCCCGGCTCAGCATCACCAAAGACAACTCTAAGAGTGAGGTCTCTCTGTCAGTGAGCAGCGTGACAACTGAGGACACGGCCACATACTACTGTGCGAAGTATAGTGATGGTTGGGCTGGTACTTATGGTTGTGCTCCCTTTGGTTGGGATTATCATTACGCCGATCCCTGGGGCCAAGGACTCCTGGTCACCGTATCCTCAG		IGLV1-67*01,IGLV5-60	12	IGLJ/OR17-2*01,IGLJ4*01,IGLJ7*01,IGLJ8*01	0	ASWDTSSNTAD	11	IGLC/OR17-2	QTVLTQPSSVSGSLGQRVSITCSGSSNNIGRSGVGWYQQVPGSGLRTIIYDSSSRPSGVPDRFSGSKSGNAATLTISSLQAEDEADYICASWDTSSNTADFGSGTTLTVL	CAGACTGTGCTGACTCAGCCGTCCTCCGTGTCCGGCTCCCTGGGCCAGAGGGTCTCCATCACCTGCTCTGGAAGCAGCAACAACATCGGTAGAAGTGGTGTGGGCTGGTACCAACAGGTCCCAGGATCGGGCCTCAGAACCATCATCTATGATAGTAGCAGTCGACCCTCGGGGGTCCCCGACCGATTCTCCGGCTCCAAGTCTGGCAACGCAGCCACCCTGACCATCAGCTCGCTCCAGGCTGAGGACGAGGCGGATTATATCTGTGCAAGTTGGGACACCAGTAGCAATACTGCTGACTTCGGCAGCGGGACCACACTGACCGTCCTGG	clonotype433_1	Sample_1
44_CCTTTCTGTCCCTTGT-1	CCTTTCTGTCCCTTGT-1	IGHV1-17*01,IGHV1-20*01	15	IGHD7-3*01,IGHD7-4*01	4	IGHJ2-4*01	3	ARHSGSGFGGNGCYGYDGGYNYYLDG	26	1	NoneCalled	QVQLRESGPSLVKPSQTLSLTCTISGFSLSSYAVGWIRQAPGKALECLGGISGAGTRGYNPALKSRLSITKDNSKSQVFLSVSSVTPEDTATYYCARHSGSGFGGNGCYGYDGGYNYYLDGWGQGVLVTVSS	CAGGTGCAACTGCGCGAGTCGGGCCCCAGCCTGGTGAAGCCCTCACAGACCCTCTCCCTCACCTGCACGATCTCTGGATTCTCATTGAGCAGCTATGCTGTAGGCTGGATCCGCCAGGCTCCAGGGAAGGCGCTGGAGTGCCTCGGTGGTATAAGCGGTGCTGGAACCAGAGGCTATAACCCAGCCCTGAAATCCCGGCTCAGCATCACCAAGGACAACTCCAAGAGCCAAGTCTTTCTGTCAGTGAGCAGCGTGACACCTGAGGACACGGCCACGTATTACTGTGCGAGACATAGTGGTAGTGGTTTTGGTGGTAATGGTTGTTATGGTTATGATGGCGGTTATAACTACTACCTCGATGGCTGGGGCCAAGGAGTCCTGGTCACCGTCTCCTCAG		IGLV1-21*01,IGLV1-67*01,IGLV1-67*02,IGLV5-60	12	IGLJ/OR17-2*01,IGLJ4*01,IGLJ7*01,IGLJ8*01	1	AAIDSGTAI	9	IGLC/OR17-2	QAVLTQPSSVSGSLGQRVSITCSGSSSNIGGSGVGWYQQVPGSGLRTIIYGSSSRPSGVPDRFSGSKSGNTATLTISSLQAEDEADYFCAAIDSGTAIFGSGTTLTVL	CAGGCTGTGCTGACTCAGCCGTCCTCCGTGTCCGGGTCCCTGGGCCAGAGGGTCTCCATCACCTGCTCTGGAAGCAGCAGCAACATCGGTGGAAGTGGTGTGGGCTGGTACCAACAGGTCCCAGGATCGGGCCTCAGAACCATCATCTATGGTAGTAGCAGTCGACCCTCGGGGGTCCCCGACCGATTCTCCGGCTCCAAGTCTGGCAACACAGCCACCCTGACCATCAGCTCGCTCCAGGCTGAGGACGAGGCAGATTATTTCTGTGCAGCTATTGACAGCGGTACTGCTATTTTCGGCAGCGGGACCACACTGACCGTCCTGG	clonotype28_1	Sample_1
45_CTCAGAATCAGTCCCT-1	CTCAGAATCAGTCCCT-1	IGHV1-21*01,IGHV1-33*01	9	IGHD6-2*01,IGHD7-3*01,IGHD7-4*01	7	IGHJ2-4*01	2	SRFRDGDGYGGGNCYDYGYHFNYPDA	26	1	IGHM1	QVQLRESGPSLVKPSQTLSLTCTTSGFSLSSYAVGWVRQAPGKALEWVGEIRRSGNTCLNPALKSRLTITKDNSKSQVSLSVSSVTTEDTATYYCSRFRDGDGYGGGNCYDYGYHFNYPDAWGQGLLVTVSS	CAGGTGCAGCTGCGGGAGTCGGGCCCCAGCCTGGTGAAGCCCTCACAGACCCTCTCCCTCACCTGCACGACCTCTGGATTCTCATTGAGCAGCTATGCTGTAGGCTGGGTCCGCCAGGCTCCGGGGAAGGCGCTGGAGTGGGTTGGTGAGATACGTCGTAGTGGAAACACATGCCTTAACCCAGCCCTGAAATCCCGGCTCACCATCACCAAGGACAACTCCAAGAGCCAAGTCTCTCTGTCAGTGAGCAGCGTGACAACGGAGGACACGGCCACATACTACTGTTCAAGATTTCGTGATGGTGATGGTTATGGTGGCGGTAATTGTTATGATTATGGTTATCATTTCAACTACCCCGATGCCTGGGGCCAAGGACTCCTGGTCACCGTCTCCTCAG		IGLV1-67*01,IGLV5-60	20	IGLJ/OR17-2*01,IGLJ4*01,IGLJ7*01,IGLJ8*01	0	AAGDSSSSTGYV	12	IGLC/OR17-2	QAVLTQPSSVSGSLGQRVSITCSGSSNNDGRHGVHWYQQVPGSAPRTLIYGDTSRASGVPDRFSGSRSGNTATLTISSLQAEDEADYFCAAGDSSSSTGYVFGSGTTLTVL	CAGGCTGTGCTGACTCAGCCGTCCTCCGTGTCCGGCTCCCTGGGCCAGAGGGTCTCCATCACCTGCTCTGGAAGCAGCAACAATGACGGTAGGCATGGTGTGCACTGGTACCAACAGGTCCCAGGATCGGCCCCCAGAACCCTCATCTATGGTGACACCAGTCGAGCCTCGGGGGTCCCCGACCGATTCTCCGGCTCCAGGTCTGGGAACACAGCCACCCTGACCATCAGCTCGCTCCAGGCTGAGGACGAGGCGGATTATTTCTGTGCAGCTGGTGACAGCAGTAGCAGTACTGGATATGTTTTCGGCAGCGGGACCACACTGACCGTCCTGG	clonotype20_1	Sample_1
46_CGTTGGGGTACTCGCG-1	CGTTGGGGTACTCGCG-1	IGHV1-21*01,IGHV1-33*01	12	IGHD6-2*01	1	IGHJ2-4*01	3	AKSFDDRDPFSSAQNCGYDSTYVHA	25	1	IGHM1	QVQLRESGPSLVKSSQTLSLTCTTSGFSLSSYAVGWVRQAPGKALEWVGGVSGSGTTCLNPALKSRVGITKDNSKSQVSLSVSSVTTEDTATYYCAKSFDDRDPFSSAQNCGYDSTYVHAWGQGLLVTVSS	CAGGTGCAGCTGCGGGAGTCGGGCCCCAGCCTGGTGAAGTCCTCACAGACCCTCTCCCTCACCTGCACGACCTCTGGATTCTCATTGAGCAGCTATGCTGTAGGCTGGGTCCGCCAGGCTCCGGGGAAGGCGCTGGAGTGGGTTGGTGGTGTAAGTGGTAGTGGAACCACATGCCTCAACCCAGCCCTGAAATCCCGGGTCGGCATCACCAAGGACAACTCCAAGAGCCAAGTCTCTCTGTCAGTGAGTAGTGTAACAACTGAGGACACGGCCACATACTACTGTGCGAAGAGTTTTGATGATCGTGATCCCTTTTCGAGTGCTCAGAATTGTGGTTATGATTCTACTTACGTCCATGCCTGGGGCCAAGGACTCCTAGTCACCGTCTCTTCAG		IGLV1-67*02	9	IGLJ/OR17-2*01,IGLJ4*01,IGLJ7*01,IGLJ8*01	0	VAYDSSSSAV	10	IGLC/OR17-2	QAVLTQPSSVSGSLGQRVSITCSGSSSNIGRYNVGWYQQVPGSGLRTIIYRSSSRPSGVPDRFSGSKSGNTATLTISSLQAEDEADYFCVAYDSSSSAVFGSGTTLTVL	CAGGCTGTGCTGACTCAGCCGTCCTCCGTGTCCGGCTCCCTGGGCCAGAGGGTCTCCATCACCTGCTCTGGAAGCAGCAGCAACATCGGCCGTTATAATGTGGGCTGGTACCAACAGGTCCCAGGATCGGGCCTCAGAACCATCATCTATCGTAGTAGCAGTCGACCCTCGGGGGTCCCCGACCGATTCTCCGGCTCCAAGTCTGGCAACACAGCCACCCTGACCATCAGCTCCCTCCAGGCTGAGGACGAGGCGGATTATTTCTGTGTAGCTTATGACAGTAGTAGCAGCGCTGTTTTCGGCAGCGGGACCACACTGACCGTCCTGG	clonotype398_1	Sample_1
47_TACGGGCAGGCTAGGT-1	TACGGGCAGGCTAGGT-1	IGHV1-20*01	12	IGHD6-2*01,IGHD6-3*01,IGHD6-4*01,IGHD8-2*01	0	IGHJ2-4*01	4	TKSSRGDEDGCAYVWYYSYIDA	22	1	IGHD	QVQLRESGPSLVKPSQTLSLTCTVSGFSLSSYAVGWVRQTPGKALECLGGISSGGTTVYNPALKSRLSITKDNSKSQVSLSVSSLTPEDTATYYCTKSSRGDEDGCAYVWYYSYIDAWGQGILITVSS	CAGGTGCAGCTGCGCGAGTCGGGCCCCAGCCTGGTGAAGCCCTCACAGACCCTCTCCCTCACCTGCACGGTCTCTGGATTCTCATTGAGCAGCTATGCTGTAGGCTGGGTCCGCCAGACTCCAGGGAAGGCGCTGGAGTGCCTCGGTGGTATAAGCAGTGGTGGAACGACAGTCTATAATCCAGCCCTGAAATCCCGGCTCAGCATCACCAAGGACAACTCCAAGAGCCAAGTCTCTCTGTCAGTGAGCAGCCTGACACCAGAGGACACGGCCACATACTACTGTACGAAGAGTAGTCGCGGTGATGAAGATGGTTGTGCGTACGTTTGGTACTACAGCTACATCGATGCCTGGGGCCAAGGAATTCTGATCACCGTCTCCTCAG		IGLV1-31*01	8	IGLJ/OR17-2*01,IGLJ4*01,IGLJ7*01,IGLJ8*01	0	TSYQNDKTAV	10	IGLC/OR17-2	QAVLTQPSSVSGSLGQRVSITCSGSISNVGTGNYVSWFQQIPGSAPRTLIYDATSRASGVPDRFSGSRSGYTATLTISSLQAEDEADYFCTSYQNDKTAVFGSGTTLTVL	CAGGCTGTGCTGACTCAGCCGTCCTCCGTGTCCGGGTCCCTGGGCCAGAGGGTCTCCATCACCTGCTCTGGAAGCATCAGCAACGTTGGAACTGGCAATTATGTGAGCTGGTTCCAACAGATCCCAGGATCGGCCCCCAGGACCCTCATCTATGATGCGACCAGTCGAGCCTCGGGGGTCCCCGACCGATTCTCCGGCTCCAGGTCTGGGTACACAGCCACCCTGACCATCAGCTCGCTCCAGGCTGAGGACGAGGCAGATTATTTCTGTACATCTTATCAGAATGATAAAACTGCTGTTTTCGGCAGCGGGACCACACTGACCGTCCTGG	clonotype278_1	Sample_1
48_TCACAAGCACCGCTAG-1	TCACAAGCACCGCTAG-1	IGHV1-17*01,IGHV1-20*01	30	IGHD5-2*01	0	IGHJ2-4*01	0	AKTKEGRCSGGFWSHCGCVLFADA	24	3	IGHM1	QVQLRESGPDLVKPSQTLSLTCTVSGFSLSSVTVSWVRQAPGKALECLGDAVSDGSVYYNSALESRLTITKDYSKSQVSLSVSSVTPEDTATYYCAKTKEGRCSGGFWSHCGCVLFADAWGQGLLVTVSS	CAGGTGCAGCTGCGCGAGTCGGGCCCCGACCTGGTGAAGCCCTCACAGACCCTCTCCCTCACCTGCACGGTCTCTGGATTCTCATTGAGCAGCGTTACTGTAAGCTGGGTCCGCCAGGCTCCAGGGAAGGCGCTTGAGTGCCTCGGTGATGCAGTTAGTGATGGAAGTGTGTACTATAATTCAGCCCTGGAATCCCGACTCACCATCACCAAGGACTACTCCAAGAGCCAAGTCTCTCTGTCAGTGAGCAGCGTAACACCTGAAGATACGGCCACATACTACTGTGCGAAGACTAAGGAGGGTCGTTGTTCCGGTGGTTTTTGGAGTCATTGTGGTTGTGTTTTGTTCGCCGATGCCTGGGGCCAAGGACTCCTGGTCACCGTCTCCTCAG		IGLV1-31*01	2	IGLJ/OR17-2*01,IGLJ4*01,IGLJ7*01,IGLJ8*01	0	ASYQSGNTAV	10	IGLC/OR17-2	QAVLTQPSSVSGSLGQRVSITCSGSSSNVGTGNYVSWFQQIPGSAPRTLIYDATSRASGVPDRFSGSRSGNTATLTISSLQAEDEANYFCASYQSGNTAVFGSGTTLTVL	CAGGCTGTGCTGACTCAGCCGTCCTCCGTGTCCGGGTCCCTGGGCCAGAGGGTCTCCATCACCTGCTCTGGAAGCAGCAGCAACGTTGGAACTGGCAATTATGTGAGCTGGTTCCAACAGATCCCAGGATCGGCCCCCAGAACCCTCATCTATGATGCGACCAGTCGAGCCTCGGGGGTCCCCGACCGATTCTCCGGCTCCAGGTCTGGGAACACAGCCACCCTGACCATCAGCTCGCTCCAGGCTGAGGACGAGGCAAATTATTTCTGTGCATCTTATCAGAGTGGTAACACAGCTGTTTTCGGCAGCGGGACCACACTGACCGTCCTGG	clonotype369_1	Sample_1
49_AACTGGTAGGGATACC-1	AACTGGTAGGGATACC-1	IGHV1-21*01,IGHV1-33*01	16	IGHD6-2*01	2	IGHJ2-4*01	1	SKYAYDGWACSGYGNDYDFIDA	22	1	IGHM1	QVQLRESGPSLVKPSQTLSLTCTTSGFSLSSYGVGWVRQAPGKALEWVGVISTYYGTCLNPALQSRLSITKDNSKSQVSLSVSSVTTEDTATYYCSKYAYDGWACSGYGNDYDFIDAWGQGLLVTVSS	CAGGTGCAGCTGCGGGAGTCGGGCCCCAGCCTGGTGAAGCCCTCACAGACCCTCTCCCTCACCTGCACGACCTCTGGATTCTCATTGAGTAGCTATGGTGTAGGCTGGGTCCGCCAGGCTCCGGGGAAGGCGCTGGAGTGGGTTGGGGTTATAAGTACTTATTACGGCACATGCCTGAACCCAGCCCTGCAATCCCGGCTCAGCATCACCAAGGACAACTCCAAGAGCCAAGTCTCTCTGTCAGTGAGCAGCGTGACAACTGAGGACACGGCCACATACTACTGTTCAAAGTATGCGTATGATGGTTGGGCTTGTAGCGGTTATGGTAATGATTATGATTTCATCGACGCCTGGGGCCAAGGACTCCTGGTCACCGTCTCCTCAG		IGLV1-40*01	7	IGLJ/OR17-2*01,IGLJ4*01,IGLJ7*01,IGLJ8*01	0	ASPDSGSSTYAV	12	IGLC/OR17-2	QAVLTQPSSVSGSLGQRVSITCSGSSSNVGLGNYVSWFQQIPGSAPRTLIYGATSRASRVPDRFSGSRSGNTATLTIDSLQAEDEAVYFCASPDSGSSTYAVFGSGTTLTVL	CAGGCTGTGCTGACTCAGCCGTCCTCCGTGTCCGGGTCCCTGGGCCAGAGGGTCTCCATCACCTGCTCTGGAAGCAGCAGCAACGTTGGGCTTGGTAATTATGTGAGCTGGTTCCAACAGATCCCAGGATCGGCCCCCAGAACCCTCATTTATGGTGCGACCAGTCGAGCCTCGAGGGTCCCCGACCGATTCTCCGGCTCCAGGTCTGGGAACACAGCCACCCTGACCATCGACTCGCTCCAGGCCGAGGACGAGGCGGTTTATTTCTGTGCATCTCCTGACAGTGGTAGCAGTACTTATGCTGTTTTCGGCAGCGGGACCACACTGACCGTCCTGG	clonotype294_1	Sample_1
50_TCAGGTACAAGCTGGA-1	TCAGGTACAAGCTGGA-1	IGHV1-20*01	19	IGHD7-3*01,IGHD7-4*01	3	IGHJ2-4*01	1	AKCSGGRGGGGHCYGGYYHYGEYYVDA	27	2	IGHM1	QVQLRESGPSLVKPSQTLSLTCTVSGFSLSSYAVGWVRQAPGKALECLGDIDGAGDTYVNPALKSRLSITRDTSKSQVSLSVSSVTTEDTATYYCAKCSGGRGGGGHCYGGYYHYGEYYVDAWGQGLLVTVSS	CAGGTGCAGCTGCGGGAGTCGGGCCCCAGCCTGGTGAAGCCCTCACAGACCCTCTCCCTCACCTGCACGGTCTCTGGATTCTCACTGAGCAGCTATGCTGTAGGCTGGGTCCGCCAGGCTCCAGGGAAGGCGCTGGAGTGCCTTGGCGATATAGACGGCGCTGGAGACACATACGTTAATCCAGCCCTGAAATCCCGGCTCAGCATCACCAGGGACACCTCCAAGAGCCAAGTCTCTCTGTCAGTGAGTAGCGTGACAACAGAGGACACGGCCACATACTACTGTGCGAAGTGCAGTGGGGGTCGTGGTGGTGGGGGTCATTGTTATGGTGGTTATTATCATTATGGCGAATACTACGTCGATGCCTGGGGCCAGGGACTCCTGGTCACCGTCTCCTCAG		IGLV1-67*02	5	IGLJ/OR17-2*01,IGLJ4*01,IGLJ7*01,IGLJ8*01	0	VAYDSSSSIAV	11	IGLC/OR17-2	QAVLTQPSSVSGSLGQRVSITCSGSSSNIGSYNVGWYQQVPGSGLRTIIYGSSSRPSGVPDRFSGSKSGNTATLTISSLQAEDEADYFCVAYDSSSSIAVFGSGTTLTVL	CAGGCTGTGCTGACTCAGCCGTCCTCCGTGTCCGGCTCCCTGGGCCAGAGGGTCTCCATCACCTGCTCTGGAAGCAGCAGCAACATCGGTAGTTATAATGTGGGCTGGTACCAACAGGTCCCAGGATCGGGCCTCAGAACCATCATCTATGGTAGTAGCAGTCGACCCTCGGGGGTCCCCGACCGATTTTCCGGCTCCAAGTCTGGCAACACAGCCACCCTGACCATCAGCTCGCTCCAGGCTGAGGATGAGGCGGATTATTTCTGTGTAGCTTATGACAGTAGTAGCAGTATTGCTGTTTTCGGCAGCGGGACCACACTGACCGTCCTGG	clonotype513_1	Sample_1
51_ACTGAACTCAGTGCAT-1	ACTGAACTCAGTGCAT-1	IGHV1-10*01	18	IGHD6-2*01,IGHD6-3*01,IGHD6-4*01,IGHD8-2*01	3	IGHJ2-4*01	0	AKGYSAYERNALCGHGNGYYVDA	23	1	IGHM1	QVQLRESGPSLVKPSQTLSLTCTISGFSLSVFPVSWVRQAPGKALECLGGISSDGITDYNTALKSRLSITKDNSKSQVSLSVSSVTTEDTATYYCAKGYSAYERNALCGHGNGYYVDAWGQGLLVTVSS	CAGGTGCAGCTGCGGGAGTCGGGCCCCAGCCTGGTGAAGCCCTCACAGACCCTCTCCCTCACCTGCACGATCTCTGGATTCTCATTGAGCGTCTTCCCTGTATCCTGGGTCCGCCAGGCTCCAGGCAAGGCGCTGGAGTGTCTTGGTGGTATCAGTAGTGATGGAATTACAGACTATAACACAGCCCTGAAATCCCGGCTCAGCATCACCAAGGACAACTCCAAGAGCCAAGTCTCTCTGTCAGTGAGCAGCGTGACAACTGAGGACACGGCCACATACTACTGTGCGAAGGGTTATAGTGCCTATGAGCGGAATGCTCTTTGTGGCCATGGTAATGGTTACTACGTCGATGCCTGGGGCCAAGGACTCCTGGTCACCGTCTCCTCAG		IGLV1-40*01	1	IGLJ/OR17-2*01,IGLJ4*01,IGLJ7*01,IGLJ8*01	0	ASPDSSSSAV	10	IGLC/OR17-2	QAVLTQPSSVSGSLGQRVSITCSGSSSNVGLGNYVSWFQQIPGSAPRTLIYAATSRASGVPDRFSGSRSGNTATLTISSLQAEDEADYFCASPDSSSSAVFGSGTTLTVL	CAGGCTGTGCTGACTCAGCCGTCCTCCGTGTCCGGGTCCCTGGGCCAGAGGGTCTCCATCACCTGCTCTGGAAGCAGCAGCAACGTTGGGCTTGGTAATTATGTGAGCTGGTTCCAACAGATCCCAGGATCGGCCCCCAGAACCCTCATCTATGCTGCGACCAGTCGAGCCTCGGGGGTCCCCGACCGATTCTCCGGCTCCAGGTCTGGGAACACAGCCACCCTGACCATCAGCTCGCTCCAGGCCGAGGACGAGGCGGATTATTTCTGTGCATCTCCTGACAGTAGTAGCAGTGCTGTTTTCGGCAGCGGGACCACACTGACCGTCCTGG	clonotype314_1	Sample_1
52_TGCCCATCAGGGTTAG-1	TGCCCATCAGGGTTAG-1	IGHV1-21*01,IGHV1-33*01	6	IGHD8-2*01	2	IGHJ2-4*01	0	VKSSGTWISWSSICGAYIYGDGSQYVDA	28	1	IGHM1	QVQLRESGPSLVKPSQTLSLTCTTSGFSLSSYTVSWVRQAPGKALEWVGGISSGGTTCPNPALKSRLSITKDNSKSQVSLSVSSVTTEDTATYYCVKSSGTWISWSSICGAYIYGDGSQYVDAWGQGLLVTVSS	CAGGTGCAGCTGCGGGAGTCGGGCCCCAGCCTGGTGAAGCCCTCACAGACCCTCTCCCTCACCTGCACGACCTCTGGATTCTCATTGAGCAGCTATACTGTGAGCTGGGTCCGCCAGGCTCCGGGGAAGGCGCTGGAGTGGGTTGGTGGTATAAGTAGTGGTGGAACCACATGCCCTAACCCAGCCCTGAAATCCCGGCTCAGCATCACCAAGGACAACTCCAAGAGCCAAGTCTCTCTGTCAGTGAGCAGCGTGACAACTGAGGACACGGCCACATACTACTGTGTAAAATCTTCTGGTACTTGGATTAGTTGGAGTAGTATTTGTGGTGCTTATATTTATGGTGATGGTTCTCAGTACGTCGATGCCTGGGGCCAAGGACTCCTGGTCACCGTCTCC…		IGLV1-40*01	9	IGLJ/OR17-2*01,IGLJ4*01,IGLJ7*01,IGLJ8*01	0	ASPDSSSSGYAV	12	IGLC/OR17-2	QAVLTQPSSVSGSLGQRVSITCSGSSSNVGYGNYVSWFQQIPGSAPRMLIYGATSRASGVPDRFSGSRSGNTATLTISSLQAEDEADYFCASPDSSSSGYAVFGSGTTLTVL	CAGGCTGTGCTGACTCAGCCGTCCTCCGTGTCCGGGTCCCTGGGCCAGAGGGTCTCCATCACCTGCTCTGGAAGCAGCAGCAATGTTGGATATGGCAATTATGTGAGCTGGTTCCAACAGATCCCAGGATCGGCCCCCAGAATGCTCATCTATGGTGCGACCAGTCGAGCCTCTGGGGTCCCCGACCGATTCTCCGGCTCCAGGTCTGGGAACACAGCCACCCTGACCATCAGCTCGCTCCAGGCCGAGGACGAGGCGGATTATTTCTGTGCATCTCCTGACAGTAGTAGCAGTGGTTATGCTGTTTTCGGCAGCGGGACCACACTGACCGTCCTGG	clonotype543_1	Sample_1
53_GCGCAACCATGTAGTC-1	GCGCAACCATGTAGTC-1	IGHV1-20*01	18	IGHD3-1*01,IGHD3-3*01,IGHD3-4*01	1	IGHJ2-4*01	0	AKNFFGGGSNYGAHDSFYSFYGADYGYVDA	30	0	IGHM1	QVQLRESGPSLVKPSQTLSLTCTVSGFSLSSYAINWVRQAPGKALECLGSISSDGSTYYNPTLKSRLSITKDNSKSQVSLSLSSVTSEDTATYYCAKNFFGGGSNYGAHDSFYSFYGADYGYVDAWGQGLLVTVSS	CAGGTGCAGCTGCGCGAGTCGGGCCCCAGTCTGGTGAAGCCCTCACAGACCCTCTCCCTCACCTGCACGGTCTCTGGATTCTCATTGAGCAGCTATGCTATAAACTGGGTCCGCCAGGCTCCAGGGAAGGCGCTTGAGTGCCTCGGTAGTATAAGCAGTGACGGAAGTACATACTATAATCCAACCCTGAAATCACGGCTCAGCATCACCAAGGACAACTCCAAGAGCCAAGTCTCTCTGTCACTGAGCAGTGTGACATCTGAGGACACGGCCACATACTACTGTGCGAAGAATTTTTTTGGCGGTGGTAGTAATTATGGTGCTCATGATTCTTTCTATAGTTTTTATGGTGCCGATTATGGCTACGTCGATGCCTGGGGCCAAGGACTCCTGGTCACC…		IGLV1-67*02	15	IGLJ/OR17-2*01,IGLJ4*01,IGLJ7*01,IGLJ8*01	0	GAYDRSSKNSV	11	IGLC/OR17-2	QAVLTQPSSVSGSLGQRVSITCSGSSSNIGTYNVGWYQQVAGSGLRTIIYGSGSRPSGVPDRFSGSKSGNTATLTISSLQTEDEADYFCGAYDRSSKNSVFGSGTTLTVL	CAGGCTGTGCTGACTCAGCCGTCCTCCGTGTCCGGCTCCCTGGGCCAGAGGGTCTCCATCACCTGCTCTGGAAGCAGCAGCAACATCGGTACGTATAATGTGGGCTGGTACCAACAGGTCGCAGGATCGGGCCTCAGAACCATCATCTACGGTAGTGGCAGTCGACCCTCGGGGGTCCCCGACCGATTCTCCGGCTCCAAGTCTGGCAACACAGCCACCCTAACCATCAGCTCCCTCCAGACTGAGGACGAGGCCGATTATTTCTGTGGAGCTTATGACAGGAGTAGCAAAAATTCTGTTTTCGGCAGCGGGACCACACTGACCGTCCTGG	clonotype13_1	Sample_1
54_CTAGAGTGTCCAACTA-1	CTAGAGTGTCCAACTA-1	IGHV1-17*01	9	IGHD6-2*01	9	IGHJ2-4*01	5	ASCFTGYRYGFGCIYGSDYLTYVNN	25	2	IGHM1	QVQLRESGPSLVKPSQTLSLTCTLSGFSLSSYAVSWVRQAPGKALEWVGDISSGGSTYYNPPLKSRLSITKDNSKSQVSLSVSSVTPEDTATYYCASCFTGYRYGFGCIYGSDYLTYVNNWGQGLLITVSS	CAGGTGCAGCTGCGGGAGTCGGGCCCCAGCCTGGTGAAGCCCTCACAGACCCTCTCCCTCACCTGCACGCTCTCTGGATTCTCATTGAGCAGTTATGCTGTTAGCTGGGTCCGCCAGGCTCCAGGGAAGGCACTGGAGTGGGTTGGTGATATAAGCAGTGGTGGAAGCACATACTATAACCCACCCCTGAAATCCCGGCTCAGCATCACCAAGGACAACTCCAAGAGCCAAGTCTCTCTGTCAGTGAGCAGCGTGACACCTGAGGACACGGCCACATACTACTGTGCAAGTTGTTTTACTGGTTATCGTTATGGTTTTGGTTGTATTTATGGTAGTGATTATCTTACCTACGTCAATAACTGGGGCCAGGGACTCCTGATCACCGTCTCCTCAG		IGLV1-47*01,IGLV1-52*01	2	IGLJ/OR17-2*01,IGLJ4*01,IGLJ7*01,IGLJ8*01	0	ASAEDSSSIV	10	IGLC/OR17-2	QAVLTQPSSVSGSLGQRVSITCSGSSSNVGNGYVSWYQLIPGSAPRTLIYGDTSRASGVPDRFSGSRSGNTATLTISSLQAEDEADYFCASAEDSSSIVFGSGTTLTVL	CAGGCTGTGCTGACTCAGCCATCATCCGTGTCCGGGTCCCTGGGCCAGAGGGTCTCCATCACCTGCTCTGGAAGCAGCAGCAATGTTGGAAATGGATATGTGAGCTGGTACCAACTGATCCCAGGATCGGCCCCCAGAACCCTCATCTATGGTGACACCAGTCGAGCCTCGGGGGTCCCCGACCGATTCTCCGGCTCCAGGTCTGGGAACACAGCCACCCTGACCATCAGCTCGCTCCAGGCTGAGGACGAGGCAGATTATTTCTGTGCATCTGCTGAGGATAGTAGTAGTATTGTTTTCGGCAGCGGGACCACACTGACCGTCCTGG	clonotype399_1	Sample_1
55_CCGGTAGCAGATAATG-1	CCGGTAGCAGATAATG-1	IGHV1-20*01	18	IGHD7-3*01,IGHD7-4*01	5	IGHJ2-4*01	3	AKDGGNPYGNYGCWGDSAGYIDA	23	1	IGHM1	QVQLRESGPSLVKPSQTLSLTCTVSGFSLSSYAVSWVRQAPGKALECLGGVSTSGNTYYNPTLKSRLTITTDNSKSQVSLSVSSVTPEDTGTYYCAKDGGNPYGNYGCWGDSAGYIDAWGRGLLVTVSS	CAGGTGCAGCTGCGCGAGTCGGGCCCCAGCCTGGTGAAGCCCTCACAGACCCTCTCCCTCACCTGCACGGTCTCTGGATTCTCATTGAGCAGCTATGCTGTGAGCTGGGTCCGCCAGGCTCCAGGGAAGGCGCTTGAGTGCCTCGGTGGTGTAAGCACTAGTGGAAATACATACTATAATCCAACCCTGAAATCCCGGCTCACCATCACAACGGACAATTCCAAGAGCCAAGTCTCTCTGTCAGTGAGCAGCGTGACACCTGAGGACACGGGCACATACTACTGTGCGAAGGATGGTGGTAATCCTTATGGTAATTATGGTTGTTGGGGTGACAGTGCCGGTTACATCGATGCCTGGGGTCGAGGACTCCTGGTCACCGTCTCCTCAG		IGLV1-67*01,IGLV5-60	14	IGLJ/OR17-2*01,IGLJ4*01,IGLJ7*01,IGLJ8*01	0	STGDDSSNTGV	11	IGLC/OR17-2	QAVLTQPSSVSGSLGQRVSITCSGSSNNIGKWYVGWYQQVPGSGLKTIIYGTVSRPSGVPDRFSGSKSGNTATLTISSLQAEDEADYFCSTGDDSSNTGVFGSGTTLTVL	CAGGCTGTGCTGACTCAGCCGTCCTCCGTGTCCGGCTCCCTGGGCCAGAGGGTCTCCATCACCTGCTCTGGAAGCAGCAACAACATCGGTAAATGGTATGTGGGCTGGTACCAACAGGTCCCAGGATCGGGCCTCAAAACCATCATCTATGGTACTGTCAGTCGACCCTCGGGGGTCCCCGACCGATTCTCCGGCTCCAAGTCTGGCAACACAGCCACCCTGACCATCAGCTCCCTCCAGGCTGAGGACGAGGCGGATTATTTCTGTTCAACTGGCGACGACAGTAGCAATACTGGTGTTTTCGGCAGCGGGACCACACTGACCGTCCTGG	clonotype340_1	Sample_1
56_GAAACTCGTGCGCTTG-1	GAAACTCGTGCGCTTG-1	IGHV1-17*01,IGHV1-20*01	17	IGHD5-2*01,IGHD5-3*01,IGHD5-4*01	1	IGHJ2-4*01	0	ARAFADRGACDYVDA	15	1	IGHM1	QVQLRESGPSLVKPSQTLSLTCTVSGFSLSNYGVNWVRQAPGKALECLGDITSSGSAYYNPALKSRLSITKDNSKSQVSLSVSSVTLEDTATYYCARAFADRGACDYVDAWGQGLLVTVSS	CAGGTGCAGCTGCGCGAGTCGGGCCCCAGCCTAGTGAAGCCCTCACAGACCCTCTCCCTCACCTGCACGGTCTCTGGATTCTCATTGAGCAACTATGGTGTAAATTGGGTCCGCCAGGCTCCAGGGAAGGCGCTTGAGTGCCTCGGTGATATAACCAGTAGTGGAAGCGCATACTATAACCCAGCCCTGAAATCCCGGCTCAGCATCACCAAGGACAACTCCAAGAGCCAAGTCTCTCTGTCAGTGAGCAGCGTGACACTTGAGGACACGGCCACATATTACTGTGCGAGGGCTTTTGCTGATAGGGGTGCCTGTGATTACGTCGATGCCTGGGGCCAAGGACTCCTGGTCACCGTCTCCTCAC		IGLV1-40*01	1	IGLJ/OR17-3*01,IGLJ2*01	0	ASPDSSRSSY	10	IGLC/OR17-2	QAVLTQPSSVSGSLGQRVSITCSGSSSNVGLGNYVSWFQQIPGSAPRTLIYGATSRASGVPDRFSGSRSGNTATLTISSLQAEDEADYFCASPDSSRSSYFGGGTRVTVL	CAGGCTGTGCTGACTCAGCCGTCCTCCGTGTCCGGGTCCCTGGGCCAGAGGGTCTCCATCACCTGCTCTGGAAGCAGCAGCAACGTTGGGCTTGGTAATTATGTGAGCTGGTTCCAACAGATCCCAGGATCGGCCCCCAGAACCCTCATCTATGGTGCGACCAGTCGAGCCTCGGGGGTCCCCGACCGATTCTCCGGCTCCAGGTCTGGGAACACAGCCACCCTGACCATCAGCTCGCTCCAGGCCGAGGACGAGGCGGATTATTTCTGTGCATCTCCTGACAGTAGTAGAAGTAGTTATTTCGGCGGCGGGACCAGAGTGACCGTCCTGG	clonotype123_1	Sample_1
57_AGGTCCGAGTTAGCGG-1	AGGTCCGAGTTAGCGG-1	IGHV1-20*01	19	IGHD8-2*01	4	IGHJ2-4*01	0	TKEYYRSADFACYNNWYGPYVDA	23	1	IGHM1	QVQLRESGPSLVKPSQTLSLTCTVSGFSLSSVAVSWIRRAPGKALECLGSIDSGGSTSYNPALKSRLSITKDNSKSQVSLSLSSVAPEDTATYYCTKEYYRSADFACYNNWYGPYVDAWGQGLLVTVSS	CAGGTGCAGCTGCGCGAGTCGGGCCCCAGCCTGGTGAAGCCCTCACAGACCCTCTCCCTCACCTGCACGGTCTCTGGATTCTCATTGAGCAGCGTTGCTGTAAGCTGGATCCGCCGGGCTCCAGGGAAGGCGCTTGAGTGCCTCGGTAGTATAGACAGTGGTGGAAGTACATCGTATAACCCAGCCCTGAAATCCCGGCTCAGCATCACCAAGGACAACTCCAAGAGCCAAGTCTCTCTGTCACTGAGTAGCGTGGCACCTGAGGACACGGCCACATACTACTGTACGAAGGAATATTATCGTAGTGCGGATTTTGCTTGTTATAATAATTGGTATGGTCCGTACGTCGATGCCTGGGGCCAAGGACTCCTGGTCACCGTCTCCTCAG		IGLV1-67*01,IGLV5-60	5	IGLJ/OR17-2*01,IGLJ4*01,IGLJ7*01,IGLJ8*01	0	ATGDYSSSTAV	11	IGLC/OR17-2	QAVLTQPSSVSGSLGQRVSITCSGSSNNIGRYGVGWYQQVPGSGLRTIIYDSSYRPSGVPDRFSGSKSGNTATLTISSLQAEDEADYFCATGDYSSSTAVFGSGTTLTVL	CAGGCTGTGCTGACTCAGCCGTCCTCCGTGTCCGGCTCCCTGGGCCAGAGGGTCTCCATCACCTGCTCTGGAAGCAGCAACAACATCGGTAGATATGGTGTGGGCTGGTACCAACAGGTCCCAGGATCGGGCCTCAGAACCATCATCTATGATAGTAGCTATCGACCCTCGGGGGTCCCCGACCGATTCTCCGGCTCCAAGTCTGGCAACACAGCCACCCTGACCATCAGCTCCCTCCAGGCTGAGGACGAAGCGGATTATTTCTGTGCAACTGGTGACTACAGTAGCAGTACTGCTGTTTTCGGCAGCGGGACCACACTGACCGTCCTGG	clonotype319_1	Sample_1
58_CTCTGGTTCACCAGGC-1	CTCTGGTTCACCAGGC-1	IGHV1-10*01	11	IGHD5-3*01,IGHD5-4*01	0	IGHJ2-4*01	2	ARVSATYDVRGAGCGFFASTRVYVDA	26	1	IGHM1	QVQLRESGPSLVKPSQTLSLTCTISGFSLSSYAVGWVRQAPGKALECLGGINGDGSTGYNPALKSRLSITKDNSKSQVSLSVSGVTTEDTATYYCARVSATYDVRGAGCGFFASTRVYVDAWGQGLLVAVSS	CAGGTGCAGCTGCGGGAGTCGGGCCCCAGCCTGGTGAAGCCCTCACAGACCCTCTCCCTCACCTGCACGATCTCTGGCTTCTCATTGAGCAGCTATGCTGTAGGCTGGGTCCGCCAGGCTCCAGGGAAGGCGCTGGAGTGTCTTGGTGGTATAAATGGTGATGGAAGCACAGGCTATAACCCAGCCCTGAAATCCCGGCTCAGTATCACCAAGGACAACTCCAAGAGCCAAGTCTCTCTGTCAGTGAGCGGCGTGACAACTGAGGACACGGCCACATACTACTGTGCGAGGGTTTCTGCTACTTATGATGTACGTGGAGCGGGCTGTGGTTTTTTTGCTTCAACTCGGGTTTACGTCGATGCCTGGGGCCAAGGACTCCTGGTTGCCGTCTCCTCGG		IGLV1-67*02	10	IGLJ/OR17-2*01,IGLJ4*01,IGLJ7*01,IGLJ8*01	0	VTYDSSSSTAV	11	IGLC/OR17-2	QAVLTQPSSVSGSLGQRVSITCSGSSSNIGSYNVGWYQQVPGSGLRTIIYGSISRPSGVPDRFSGSKSGNTATLTISSLQAEDEADYFCVTYDSSSSTAVFGSGTTLTVL	CAGGCTGTGCTGACTCAGCCGTCCTCCGTGTCCGGCTCCCTGGGCCAGAGGGTCTCCATCACCTGCTCTGGAAGCAGCAGCAACATCGGTAGTTATAATGTGGGCTGGTACCAACAGGTCCCAGGATCGGGCCTCAGAACCATCATCTATGGTAGTATCAGTCGACCCTCGGGGGTCCCCGACCGATTCTCCGGCTCCAAGTCTGGCAACACAGCCACCCTGACCATCAGCTCCCTCCAGGCTGAGGACGAGGCGGATTATTTCTGTGTGACTTATGACAGTAGTAGCAGTACTGCTGTTTTCGGCAGCGGGACCACACTGACCGTCCTGG	clonotype29_1	Sample_1
59_GAACATCCAGATCTGT-1	GAACATCCAGATCTGT-1	IGHV1-10*01,IGHV1-20*01,IGHV1-21*01,IGHV1-33*01	17	IGHD7-3*01,IGHD7-4*01	1	IGHJ2-4*01	1	VKCWEGGYGDYGCWDRRYGSRQYVDA	26	2	IGHG1	QVQLRESGPSLVKPSQTLSLTCTISGFSLINYAVGWIRQAPGKALECLGGISDLGSTYYNPALKSRLSITKDNSKSQVSLSVSSVTTEDTATYYCVKCWEGGYGDYGCWDRRYGSRQYVDAWGRGLLVTVSS	CAGGTGCAGCTGCGGGAGTCGGGCCCCAGCCTGGTGAAGCCCTCACAGACCCTCTCCCTCACCTGCACGATCTCTGGATTCTCATTGATCAACTATGCTGTAGGCTGGATCCGCCAGGCTCCAGGGAAGGCGCTGGAGTGTCTTGGTGGTATAAGTGATCTTGGAAGCACATACTATAACCCAGCCCTGAAATCCCGGCTCAGCATCACCAAGGACAACTCCAAAAGCCAAGTCTCTCTGTCAGTGAGCAGCGTAACAACTGAGGATACGGCCACATACTACTGTGTGAAGTGTTGGGAAGGTGGTTATGGTGATTATGGTTGTTGGGATAGGCGTTATGGTAGTCGTCAGTACGTCGATGCCTGGGGCCGAGGACTCCTGGTCACCGTCTCCTCAG		IGLV1-67*02	12	IGLJ/OR17-2*01,IGLJ4*01,IGLJ7*01,IGLJ8*01	0	VGYDSSKSTV	10	IGLC/OR17-2	QAVLTQPSSVSGSLGQRVSITCSGSSSNIGNYNVGWYQQVPGSGLRTIIYGSSNRPSGVPDRFSGSKSGNTATLTISSLQAEDEADYFCVGYDSSKSTVFGSGTTLTVL	CAGGCTGTGCTGACTCAGCCGTCCTCCGTGTCCGGCTCCCTGGGCCAGAGGGTCTCCATCACCTGCTCTGGAAGCAGCAGCAACATCGGTAATTATAATGTGGGCTGGTACCAACAGGTCCCAGGATCGGGCCTCAGAACCATCATCTATGGTAGTAGCAATCGACCCTCGGGGGTCCCCGACCGATTCTCCGGCTCCAAGTCTGGCAACACAGCCACCCTGACCATCAGCTCCCTCCAGGCTGAGGACGAGGCGGATTATTTCTGTGTAGGTTATGACAGTAGTAAAAGTACTGTTTTCGGCAGCGGGACCACACTGACCGTCCTGG	clonotype6_1	Sample_1
60_CTAGAGTAGGCAAAGA-1	CTAGAGTAGGCAAAGA-1	IGHV1-10*01	15	IGHD8-2*01	2	IGHJ2-4*01	1	AKFSEYNIYGDGCDGYVGGAEGFYVHA	27	1	IGHG1	QVQLRESGPSLVKPSQTLSLTCTISGFSLTNYAVGWVRQAPGKALECLGGISGGGNTGYNPALKSRLRITKDNSKSQVSLSVSSVTSEDTATYICAKFSEYNIYGDGCDGYVGGAEGFYVHAWGQGLLVTVSS	CAGGTGCAGCTGCGGGAGTCGGGCCCCAGCCTGGTGAAGCCCTCACAGACCCTCTCCCTCACCTGCACGATCTCTGGATTCTCATTGACCAACTATGCTGTAGGCTGGGTCCGCCAGGCTCCAGGGAAGGCGCTGGAGTGTCTTGGTGGTATAAGTGGTGGTGGAAACACAGGCTATAACCCAGCCCTGAAATCCCGGCTTAGGATCACCAAGGACAACTCCAAGAGCCAGGTCTCTCTATCAGTGAGCAGCGTGACAAGTGAGGACACGGCCACATACATCTGTGCGAAGTTTAGTGAATATAATATTTATGGTGATGGTTGTGATGGATATGTTGGTGGTGCTGAGGGGTTTTACGTCCATGCCTGGGGCCAAGGACTCCTGGTCACCGTCTCCTCAG		IGLV1-67*01,IGLV5-60	13	IGLJ/OR17-2*01,IGLJ4*01,IGLJ7*01,IGLJ8*01	1	ATGDYSSSTAI	11	IGLC/OR17-2	QAVLTQPSSVSGSLGQRVSITCSGSSNNIGRSTVGWYQRVPGSGLKTIIYGTSHQPSGVPDRFSGSKSGNTATLTISSLQAEDEADYFCATGDYSSSTAIFGSGTTLTLL	CAGGCTGTGCTGACTCAGCCGTCCTCCGTGTCCGGCTCCCTGGGCCAGAGGGTCTCCATCACCTGCTCTGGAAGCAGCAACAACATCGGTAGATCTACTGTGGGCTGGTACCAACGTGTCCCAGGATCGGGCCTCAAAACCATCATCTATGGTACTTCCCATCAACCCTCGGGGGTCCCCGACCGATTCTCCGGCTCCAAGTCTGGCAACACAGCCACCCTGACCATCAGCTCCCTCCAGGCTGAGGACGAGGCGGATTATTTCTGTGCAACTGGTGACTACAGTAGCAGTACTGCTATTTTCGGCAGCGGGACCACACTGACCCTCCTGG	clonotype508_1	Sample_1
61_ACTGAGTGTTCCACTC-1	ACTGAGTGTTCCACTC-1	IGHV1-10*01	14	IGHD8-2*01	1	IGHJ2-4*01	3	AKSFHDHANWLYWDYEVDCVYVHV	24	1	IGHG2	QVQLRESGPSLVKPSQTLSLTCTISGFSLSSYAVGWVRQAPGKALECLGGISSAGSTTYNPALKSRLSITKDNSKSQVSLSVSTVTTEDTATYYCAKSFHDHANWLYWDYEVDCVYVHVWGQGLLVTVSS	CAGGTGCAGCTGCGGGAGTCGGGCCCCAGCCTGGTGAAGCCCTCACAGACCCTCTCCCTCACCTGCACGATCTCTGGATTCTCATTGAGCAGCTATGCTGTAGGCTGGGTCCGCCAGGCTCCAGGGAAGGCGCTGGAATGTCTTGGTGGTATAAGTAGTGCTGGAAGTACAACCTATAATCCAGCCCTGAAATCCCGGCTCAGCATCACCAAGGACAACTCCAAGAGCCAAGTCTCTCTTTCAGTAAGCACGGTGACAACTGAGGACACGGCCACATACTACTGTGCGAAGTCTTTTCATGATCATGCTAATTGGTTGTATTGGGATTATGAGGTTGACTGTGTTTACGTCCATGTATGGGGCCAAGGACTCCTGGTCACCGTCTCCTCAG		IGLV1-67*01,IGLV5-60	11	IGLJ/OR17-2*01,IGLJ4*01,IGLJ7*01,IGLJ8*01	0	AAGDSSSSTAV	11	IGLC/OR17-2	QAVVTQPSSVSGSLGQRVSITCSGSSSNIGREGVGWYQQVPGSGLRTIIYGISSRPSGVPDRFSGSKSGNTATLTISSLQAEDEADYFCAAGDSSSSTAVFGSGTTLTVL	CAGGCTGTGGTGACTCAGCCGTCCTCCGTGTCCGGGTCCCTGGGCCAGAGGGTCTCCATCACCTGCTCTGGAAGCAGCAGCAACATCGGCAGAGAAGGTGTGGGCTGGTACCAACAGGTCCCAGGATCGGGCCTCAGAACCATCATCTATGGTATTAGCAGTCGACCCTCGGGGGTCCCCGACCGATTCTCCGGCTCCAAGTCTGGCAACACAGCCACCCTGACCATCAGCTCGCTCCAGGCTGAGGACGAGGCAGATTATTTCTGTGCAGCTGGTGACAGCAGTAGCAGTACTGCGGTTTTCGGCAGCGGGACCACACTGACCGTCCTGG	clonotype379_1	Sample_1
62_GTTCGGGTCCTAAGTG-1	GTTCGGGTCCTAAGTG-1	IGHV1-17*01,IGHV1-20*01	15	IGHD7-3*01,IGHD7-4*01	4	IGHJ2-4*01	3	ARHSGSGFGGNGCYGYDGGYNYYLDG	26	1	NoneCalled	QVQLRESGPSLVKPSQTLSLTCTISGFSLSSYAVGWIRQAPGKALECLGGISGAGTRGYNPALKSRLSITKDNSKSQVFLSVSSVTPEDTATYYCARHSGSGFGGNGCYGYDGGYNYYLDGWGQGVLVTVSS	CAGGTGCAACTGCGCGAGTCGGGCCCCAGCCTGGTGAAGCCCTCACAGACCCTCTCCCTCACCTGCACGATCTCTGGATTCTCATTGAGCAGCTATGCTGTAGGCTGGATCCGCCAGGCTCCAGGGAAGGCGCTGGAGTGCCTCGGTGGTATAAGCGGTGCTGGAACCAGAGGCTATAACCCAGCCCTGAAATCCCGGCTCAGCATCACCAAGGACAACTCCAAGAGCCAAGTCTTTCTGTCAGTGAGCAGCGTGACACCTGAGGACACGGCCACGTATTACTGTGCGAGACATAGTGGTAGTGGTTTTGGTGGTAATGGTTGTTATGGTTATGATGGCGGTTATAACTACTACCTCGATGGCTGGGGCCAAGGAGTCCTGGTCACCGTCTCCTCAG		IGLV1-21*01,IGLV1-67*01,IGLV1-67*02,IGLV5-60	12	IGLJ/OR17-2*01,IGLJ4*01,IGLJ7*01,IGLJ8*01	1	AAIDSGTAI	9	IGLC/OR17-2	QAVLTQPSSVSGSLGQRVSITCSGSSSNIGGSGVGWYQQVPGSGLRTIIYGSSSRPSGVPDRFSGSKSGNTATLTISSLQAEDEADYFCAAIDSGTAIFGSGTTLTVL	CAGGCTGTGCTGACTCAGCCGTCCTCCGTGTCCGGGTCCCTGGGCCAGAGGGTCTCCATCACCTGCTCTGGAAGCAGCAGCAACATCGGTGGAAGTGGTGTGGGCTGGTACCAACAGGTCCCAGGATCGGGCCTCAGAACCATCATCTATGGTAGTAGCAGTCGACCCTCGGGGGTCCCCGACCGATTCTCCGGCTCCAAGTCTGGCAACACAGCCACCCTGACCATCAGCTCGCTCCAGGCTGAGGACGAGGCAGATTATTTCTGTGCAGCTATTGACAGCGGTACTGCTATTTTCGGCAGCGGGACCACACTGACCGTCCTGG	clonotype28_1	Sample_1
63_GTGCATAAGCTAAGAT-1	GTGCATAAGCTAAGAT-1	IGHV1-27*01	13	IGHD7-3*01,IGHD7-4*01	0	IGHJ2-4*01	0	TKCIGYSASTYGCLFAGWDSGPHVDA	26	2	IGHM1	QVQLRESGPSLVKPSQTLSLTCTVSGFSLSSYAVGWVRQAPGKALEWVGNIDNDGYTYYNPALKSRLSITRDTSKSQVSLSVSSVTTEDTATYYCTKCIGYSASTYGCLFAGWDSGPHVDAWGQGLLVTVSS	CAGGTGCAGCTGCGGGAGTCGGGCCCCAGCCTGGTGAAGCCCTCACAGACCCTCTCCCTCACCTGCACGGTCTCTGGATTCTCACTGAGCAGCTATGCTGTAGGCTGGGTCCGCCAGGCTCCAGGGAAGGCGCTGGAATGGGTTGGTAATATAGATAATGATGGATACACATACTATAATCCAGCCCTGAAATCCCGGCTCAGCATCACCAGGGACACCTCCAAGAGCCAAGTCTCTCTGTCAGTGAGCAGCGTGACAACTGAGGACACGGCCACATACTACTGTACGAAATGTATTGGTTACTCTGCTAGTACTTATGGTTGTTTGTTCGCTGGTTGGGATTCTGGACCTCACGTCGATGCCTGGGGCCAAGGACTCCTGGTCACCGTCTCCTCAG		IGLV1-67*01,IGLV5-60	3	IGLJ/OR17-2*01,IGLJ4*01,IGLJ7*01,IGLJ8*01	0	ATGDYSSSTVV	11	IGLC/OR17-2	QAVLTQPSSVSGSLGQRVSITCSGSSNNIGTYGVGWYQQVPGSGLRTIIYGSNSRPSGVPDRFSGSKSGNTATLTISSLQAEDEADYFCATGDYSSSTVVFGSGTTLTVL	CAGGCTGTGCTGACTCAGCCGTCCTCCGTGTCCGGCTCCCTGGGCCAGAGGGTCTCCATCACCTGCTCTGGAAGCAGCAACAACATCGGTACATATGGTGTGGGCTGGTACCAACAGGTCCCAGGATCGGGCCTCAGAACCATCATCTATGGTAGTAACAGTCGACCCTCGGGGGTCCCCGACCGATTCTCCGGCTCCAAGTCTGGCAACACAGCCACCCTGACCATCAGCTCCCTCCAGGCTGAGGACGAGGCGGATTATTTCTGTGCAACTGGTGACTACAGTAGCAGTACTGTTGTTTTCGGCAGCGGGACCACACTGACCGTCCTGG	clonotype471_1	Sample_1
64_CATCAGATCTATCCTA-1	CATCAGATCTATCCTA-1	IGHV1-20*01	16	IGHD8-2*01	3	IGHJ2-4*01	3	AKSRYNYYQDFPCNYGDVHS	20	1	IGHM1	QVQLRESGPSLVKPSQTLSLTCTVSGFSLSSYGVSWVRQAPGKALECLGSISSGGNTYYAPALKSRLSITKDNSKSQVSLSVSSVTPEDTATYYCAKSRYNYYQDFPCNYGDVHSWGQGVLVTVSS	CAGGTGCAGCTGCGCGAGTCGGGCCCCAGCCTGGTGAAGCCCTCACAGACCCTCTCCCTCACCTGCACGGTCTCTGGATTCTCATTGAGCAGCTATGGTGTAAGCTGGGTCCGCCAGGCTCCAGGGAAGGCGCTTGAGTGCCTCGGTAGTATAAGCAGTGGTGGAAACACATACTATGCCCCAGCCCTTAAATCCCGGCTCAGCATCACCAAGGATAATTCCAAGAGCCAAGTCTCTCTGTCAGTGAGCAGCGTGACGCCGGAGGACACGGCCACATATTACTGTGCGAAAAGTCGTTATAATTATTATCAGGATTTTCCTTGTAATTATGGTGACGTCCATTCCTGGGGCCAAGGAGTCCTGGTCACCGTCTCCTCAG		IGLV1-67*01,IGLV5-60	7	IGLJ/OR17-2*01,IGLJ4*01,IGLJ7*01,IGLJ8*01	0	ATGDYSSSTSV	11	IGLC/OR17-2	QAVLTQPSSVSGSLGQRVSITCSGSSNNIGRYGVNWYQQVPGSGLRTIIYDSSSRPSGVPDRFSGSKSGNTATLTISSLQAEDEADYFCATGDYSSSTSVFGSGTTLTVL	CAGGCTGTGCTGACTCAGCCGTCCTCCGTGTCCGGCTCCCTGGGCCAGAGGGTCTCCATCACCTGCTCTGGAAGCAGCAACAACATCGGTAGATATGGTGTGAATTGGTACCAACAGGTCCCAGGATCGGGCCTCAGAACCATCATCTATGATAGTAGCAGTCGACCCTCGGGGGTCCCCGACCGATTCTCAGGCTCCAAGTCTGGCAACACAGCCACCCTGACCATCAGCTCCCTCCAGGCTGAGGACGAGGCGGATTATTTCTGTGCAACTGGTGACTACAGTAGTAGTACTTCTGTTTTCGGCAGCGGGACCACACTGACCGTCCTGG	clonotype202_1	Sample_1
65_TAGCCGGCAATGAAAC-1	TAGCCGGCAATGAAAC-1	IGHV1-10*01	11	IGHD4-1*01	5	IGHJ2-4*01	2	AKYRGDGGGDTGCHARPYDYYVDA	24	1	IGHM1	QVQLRESGPSLVKPSQTLSLTCTISGFSLSSYAVGWVRQTPGKALECLGSISSSGSTSYNPALKSRLSITKDNSKSQVSLSVSSVTTEDTATYYCAKYRGDGGGDTGCHARPYDYYVDAWGQGLLVTVSS	CAGGTGCAGCTGCGGGAGTCGGGCCCCAGCCTGGTGAAGCCCTCACAGACCCTCTCCCTCACCTGCACGATCTCTGGATTCTCATTGAGCAGTTATGCTGTAGGCTGGGTCCGCCAGACTCCAGGGAAGGCGCTGGAATGTCTTGGTAGTATAAGTAGTAGTGGAAGCACAAGCTATAACCCAGCCCTGAAATCCCGGCTCAGCATCACCAAGGACAACTCCAAGAGCCAAGTTTCTCTGTCAGTGAGCAGCGTGACAACTGAGGACACGGCCACATACTACTGTGCGAAATATAGAGGTGATGGTGGTGGTGATACGGGTTGTCATGCTAGGCCTTACGACTATTACGTTGATGCCTGGGGCCAAGGACTTCTGGTCACCGTCTCCTCAG		IGLV1-67*02	12	IGLJ/OR17-2*01,IGLJ4*01,IGLJ7*01,IGLJ8*01	0	VAYDKSSSTV	10	IGLC/OR17-2	QAVLTQPSSVSGSLGQRVSITCSGSSSNIGSYNVGWYQQVPGSGLRTIIYSSSSRPSGVPDRFSGSKSGNTATLTISSLQAEDEADYFCVAYDKSSSTVFGSGTTLTVL	CAGGCTGTGCTGACTCAGCCGTCCTCCGTGTCCGGCTCCCTGGGCCAGAGGGTCTCCATCACCTGCTCTGGAAGCAGCAGCAACATCGGTAGTTATAATGTGGGCTGGTACCAACAGGTCCCAGGATCGGGCCTCAGAACCATCATCTATAGTAGTAGCAGTCGGCCCTCGGGGGTCCCCGACCGATTCTCCGGCTCCAAGTCTGGCAACACAGCCACCCTGACCATCAGCTCCCTCCAGGCTGAGGACGAGGCGGATTATTTCTGTGTAGCTTATGATAAGAGTAGCAGTACTGTTTTCGGCAGCGGGACCACACTGACCGTCCTGG	clonotype288_1	Sample_1
66_GCATGCGAGCTCAACT-1	GCATGCGAGCTCAACT-1	IGHV1-10*01	15	IGHD6-2*01	5	IGHJ2-4*01	0	AKWNNRGGSTFGCFYSHDYDVRYVDA	26	1	IGHM1	QVQLRESGPSLVKPSQTLSLTCMISGFSLSSYAVGWVRQAPGKTLECLGEIESGGNTYYNPALKSRLSISKDNSKSQVSLSLSSVTTEDTATYYCAKWNNRGGSTFGCFYSHDYDVRYVDAWGQGLLVTVSS	CAGGTGCAGCTGCGGGAGTCGGGCCCCAGCCTGGTGAAGCCCTCACAGACCCTCTCCCTCACCTGCATGATCTCTGGATTCTCATTGAGTAGCTATGCTGTAGGCTGGGTCCGCCAGGCTCCAGGGAAGACGCTGGAGTGTCTTGGTGAGATAGAGAGTGGTGGAAACACATACTATAACCCAGCCCTGAAATCCCGGCTCAGCATCAGCAAGGACAACTCCAAGAGCCAAGTCTCTCTGTCACTGAGCAGCGTGACAACTGAGGACACGGCCACATACTACTGTGCGAAGTGGAATAATAGAGGGGGGAGTACTTTTGGTTGTTTTTATAGTCATGATTATGATGTACGTTACGTCGATGCCTGGGGCCAAGGACTCCTGGTCACCGTCTCCTCAG		IGLV1-67*01,IGLV5-60	2	IGLJ/OR17-2*01,IGLJ4*01,IGLJ7*01,IGLJ8*01	0	ATGDYSSSTAL	11	IGLC/OR17-2	QAVLTQPSSVSGSLGQRVSITCSGSSNNIGRYGVDWYQQVPGSGLRTIIYGSSSRPSGVPDRFSGSKSGNTATLTISSLQAEDEADYFCATGDYSSSTALFGSGTTLTVL	CAGGCTGTGCTGACTCAGCCGTCCTCCGTGTCCGGCTCCCTGGGCCAGAGGGTCTCCATCACCTGCTCTGGAAGCAGCAACAACATCGGTAGATATGGTGTGGACTGGTACCAACAGGTCCCAGGATCGGGCCTCAGAACCATCATCTATGGTAGTAGCAGTCGACCCTCGGGGGTCCCCGACCGATTCTCCGGCTCCAAGTCTGGCAACACAGCCACCCTGACCATCAGCTCCCTCCAGGCTGAGGACGAGGCGGATTATTTCTGTGCAACTGGTGACTACAGTAGCAGTACTGCTCTTTTCGGCAGCGGGACCACACTGACCGTCCTGG	clonotype475_1	Sample_1
67_TAAACCGCATTAACCG-1	TAAACCGCATTAACCG-1	IGHV1-14*02	10	IGHD7-3*01,IGHD7-4*01	4	IGHJ2-4*01	0	ARCHYGNGGVGCCKYVYRAGYVDA	24	3	IGHG1	QVQLRESGPSLAKPSQTLSLTCTVSGFSLSDNSVGWVRQAPGKALEWLGVTNSDGSTDYNPALKSRLSITKDNSKSQVSLSLSSATTDDTATYYCARCHYGNGGVGCCKYVYRAGYVDAWGQGLLVTVSS	CAGGTGCAGCTGCGGGAGTCGGGCCCCAGCCTGGCGAAGCCCTCACAGACCCTCTCCCTCACCTGCACGGTCTCTGGATTCTCATTAAGCGATAATAGTGTGGGCTGGGTCCGCCAGGCTCCGGGAAAGGCGCTGGAGTGGCTCGGTGTCACAAATAGTGATGGAAGCACAGACTATAACCCAGCCCTGAAATCCCGGCTCAGCATCACCAAGGACAACTCCAAGAGCCAAGTGTCTCTATCACTGAGCAGCGCGACAACTGACGACACGGCCACATACTACTGTGCCCGTTGTCATTATGGTAATGGTGGTGTGGGTTGTTGTAAATATGTTTACCGTGCTGGTTACGTCGATGCCTGGGGCCAAGGACTCCTGGTCACCGTCTCCTCAG		IGLV1-31*01	4	IGLJ/OR17-2*01,IGLJ4*01,IGLJ7*01,IGLJ8*01	0	ASYQSGNTAV	10	IGLC/OR17-2	QAVLTQPSSVSGSLGQRVSITCSGSSSNVGIGNYVSWFQQIPGSAPRTVIYGATSRTSGVPDRFSGSRSGNTATLTISSLQAEDEADYFCASYQSGNTAVFGSGTTLTVL	CAGGCTGTGTTGACTCAGCCGTCCTCCGTGTCCGGGTCCCTGGGCCAGAGGGTCTCCATCACCTGCTCTGGAAGCAGCAGCAACGTTGGAATTGGCAATTATGTGAGCTGGTTCCAACAGATCCCAGGATCGGCCCCCAGAACCGTCATCTATGGTGCGACCAGTCGAACCTCGGGGGTCCCCGACCGATTCTCCGGCTCCAGGTCTGGGAACACAGCCACCCTGACCATCAGCTCGCTCCAGGCTGAGGACGAGGCAGATTATTTCTGTGCATCTTATCAGAGTGGTAACACAGCTGTTTTCGGCAGCGGGACCACACTGACCGTCCTGG	clonotype371_1	Sample_1
68_CACTCCAGTTCTGAAC-1	CACTCCAGTTCTGAAC-1	IGHV1-21*01,IGHV1-33*01	18	IGHD8-2*01	2	IGHJ2-4*01	0	AKASGGVYGGYCLVGSGSTNINNYVDA	27	1	IGHD	QVQLRESGPSLVKPSQTLSLTCTTSGFSLNNYAVGWVRQAPGKALEWVGSIEYDGDTCYNPALKSRLSITKDNSKSQVSLSVSSVTTEDTATYYCAKASGGVYGGYCLVGSGSTNINNYVDAWGQGLLVTVSS	CAGGTGCAGCTGCGGGAGTCGGGCCCCAGCCTGGTGAAGCCCTCACAGACCCTCTCCCTCACCTGCACGACCTCTGGATTCTCACTAAACAACTATGCTGTAGGCTGGGTCCGCCAGGCTCCGGGGAAGGCGCTGGAGTGGGTTGGTAGTATAGAATATGATGGAGACACATGCTACAATCCAGCCCTGAAATCCCGGCTCAGCATCACCAAGGACAACTCCAAGAGCCAAGTCTCTCTGTCAGTGAGCAGCGTGACAACTGAGGACACGGCCACATACTACTGTGCGAAGGCCAGTGGTGGTGTGTATGGTGGTTATTGTCTTGTTGGTAGTGGCAGTACTAATATTAACAACTACGTCGATGCCTGGGGCCAAGGACTCCTGGTCACCGTCTCCTCAG		IGLV1-40*01	1	IGLJ/OR17-2*01,IGLJ4*01,IGLJ7*01,IGLJ8*01	0	ASPDTSSSNV	10	IGLC/OR17-2	QAVLTQPSSVSGSLGQRVSITCSGSSSNVGLGNYVSWFQQIPGSAPRTLIYGATSRASGVPDRFSGSRSGNTATLTISSLQAEDEADYFCASPDTSSSNVFGSGTTLTVL	CAGGCTGTGCTGACTCAGCCGTCCTCCGTGTCCGGGTCCCTGGGCCAGAGGGTCTCCATCACCTGCTCTGGAAGCAGCAGCAACGTTGGGCTTGGTAATTATGTGAGCTGGTTCCAACAGATCCCAGGATCGGCCCCCAGAACCCTCATCTATGGTGCGACCAGTCGAGCCTCGGGGGTCCCCGACCGATTCTCCGGCTCCAGGTCTGGGAACACAGCCACCCTGACCATCAGCTCGCTCCAGGCCGAGGACGAGGCGGATTATTTCTGTGCATCTCCTGACACTAGTAGCAGTAATGTTTTCGGCAGCGGGACCACACTGACCGTCCTGG	clonotype419_1	Sample_1
69_CAGTCCTTCGTTACGA-1	CAGTCCTTCGTTACGA-1	IGHV1-17*01,IGHV1-20*01	12	IGHD3-1*01,IGHD3-3*01,IGHD3-4*01	2	IGHJ2-4*01	2	ARNAGNYYGCRDGADGYFEA	20	1	IGHM1	QVQLRESGPSLVKPSQTLSLTCTVSGFSLTSYAVSWVRQAPGKALECLGDIISGGNTYYNPALKSRLSITKDNSRSQVSLSVSSVTPEDTATYYCARNAGNYYGCRDGADGYFEAWGQGLLVTVSS	CAGGTGCAGCTGCGCGAGTCGGGCCCCAGCCTGGTGAAACCCTCACAGACCCTCTCCCTCACCTGCACGGTCTCTGGATTCTCATTGACCAGCTATGCTGTAAGCTGGGTCCGCCAGGCTCCAGGGAAGGCGCTTGAGTGCCTCGGTGACATAATCAGTGGTGGAAACACATACTATAACCCAGCCCTGAAATCCCGGCTCAGCATCACCAAGGACAACTCCAGGAGCCAAGTCTCTCTGTCAGTGAGCAGCGTGACACCTGAGGACACGGCCACATACTACTGTGCGCGAAACGCTGGTAATTATTACGGTTGCCGCGATGGTGCTGATGGCTACTTCGAAGCCTGGGGCCAAGGACTCCTGGTCACCGTCTCCTCAG		IGLV1-67*02	8	IGLJ/OR17-2*01,IGLJ4*01,IGLJ7*01,IGLJ8*01	0	VAYDSSSSIAV	11	IGLC/OR17-2	QAVLTQPSSVSGSLGQRVSITCSGSSSNIGSYNVGWYQQVPGSGLRTIIYRSISRPSGVPDRFSGSKSGNTATLTISSLQAEDEADYFCVAYDSSSSIAVFGSGTTLTVL	CAGGCTGTGCTGACTCAGCCGTCCTCCGTGTCCGGCTCCCTGGGCCAGAGGGTCTCCATCACCTGCTCTGGAAGCAGCAGCAACATCGGTAGTTATAATGTGGGCTGGTACCAACAGGTCCCAGGATCGGGCCTCAGAACCATCATCTATCGTAGTATCAGTCGACCCTCGGGGGTCCCCGACCGATTCTCCGGCTCCAAGTCTGGCAACACAGCCACCCTGACCATCAGCTCCCTCCAGGCTGAGGACGAGGCGGATTATTTCTGTGTAGCTTATGACAGTAGTAGCAGTATTGCTGTTTTCGGCAGCGGGACCACACTGACCGTCCTGG	clonotype200_1	Sample_1
70_GACTAACGTGTGCCTG-1	GACTAACGTGTGCCTG-1	IGHV1-21*01,IGHV1-33*01	18	IGHD8-2*01	1	IGHJ2-4*01	0	AKSFYGDVCWGADAYYSHVTSVDA	24	1	IGHM1	QVQLRESGPSLVKPSQTLSLTCTTSGFSLSSYAVGWVRQAPGKALEWVGGIDKGGDACYNPALNSRLSITKDNSKSQVSLSVSSVTTDDTATYYCAKSFYGDVCWGADAYYSHVTSVDAWGQGLLVTVSS	CAGGTGCAGCTGCGGGAGTCGGGCCCCAGCCTAGTGAAGCCCTCACAGACCCTCTCCCTCACCTGCACGACCTCTGGATTCTCACTGAGCAGCTATGCTGTAGGCTGGGTCCGCCAGGCTCCGGGGAAGGCGCTGGAATGGGTTGGTGGTATAGATAAAGGTGGAGATGCATGCTATAACCCAGCCCTCAATTCCCGGCTCAGCATCACCAAGGACAACTCCAAGAGCCAAGTCTCTCTGTCAGTGAGCAGCGTAACAACTGACGACACGGCCACATACTACTGTGCGAAGTCTTTTTATGGTGACGTTTGTTGGGGCGCTGATGCTTATTATTCACATGTCACCTCCGTCGATGCCTGGGGCCAAGGACTCCTGGTCACCGTCTCCTCAG		IGLV1-21*01,IGLV1-67*01,IGLV5-60	8	IGLJ/OR17-2*01,IGLJ4*01,IGLJ7*01,IGLJ8*01	0	AAGDSSSKTAV	11	IGLC/OR17-2	QAVLTQPSSVSGSLGQRVSITCSGSSNNIGSYGVDWYQQVPGSGLRTIIYGSSSRPSGVPDRFSGSKSGNTATLTISSLQAEDEADYFCAAGDSSSKTAVFGSGTTLTVL	CAGGCTGTGCTGACTCAGCCGTCCTCCGTGTCCGGCTCCCTGGGCCAGAGGGTCTCCATCACCTGCTCTGGAAGCAGCAACAATATCGGTAGTTATGGTGTGGACTGGTACCAACAGGTCCCAGGATCGGGCCTCAGAACCATCATCTATGGTAGTAGCAGTCGACCCTCGGGGGTCCCCGACCGATTCTCCGGCTCCAAGTCTGGCAACACAGCCACCCTGACCATCAGCTCGCTCCAGGCTGAGGACGAGGCGGATTATTTCTGTGCAGCTGGTGACAGCAGTAGCAAGACTGCTGTTTTCGGCAGCGGGACCACACTGACCGTCCTGG	clonotype370_1	Sample_1
71_CGATTGATCGCCCTTA-1	CGATTGATCGCCCTTA-1	IGHV1-27*01	14	IGHD5-2*01,IGHD5-3*01,IGHD5-4*01	1	IGHJ2-4*01	2	ARCGIERYKFYYWDIANVDA	20	1	IGHM1	QVQLRESGPSLVKPSQTLSVTCTVSGFSLSSYSVGWVRQAPGKALEWIGGIDYDGDTYYNPALKSRLSITRDTSKSQVSLSVSSVAIEDTATYYCARCGIERYKFYYWDIANVDAWGQGVLVTVSS	CAGGTGCAGCTGCGGGAGTCGGGCCCCAGCCTGGTGAAGCCCTCACAGACCCTCTCCGTCACCTGCACGGTCTCTGGATTCTCACTGAGCAGCTATTCTGTAGGCTGGGTCCGCCAGGCTCCAGGGAAGGCGCTGGAGTGGATTGGTGGTATAGACTATGATGGAGACACATACTATAACCCAGCCCTGAAATCCCGGCTCAGCATCACCAGGGACACCTCCAAGAGCCAAGTCTCTCTGTCAGTGAGCAGCGTGGCGATTGAGGACACGGCCACATACTACTGTGCGAGGTGCGGTATTGAGAGGTATAAATTTTACTACTGGGACATTGCTAACGTCGACGCCTGGGGCCAAGGAGTCCTGGTCACCGTCTCCTCAG		IGLV1-67*01,IGLV5-60	13	IGLJ/OR17-2*01,IGLJ3*01,IGLJ4*01,IGLJ7*01,IGLJ8*01	1	GTGDRSSSSAF	11	IGLC/OR17-2	QAVLTQPSSVSGSLGQRVSITCSGSSNNIGTFGVGWYQQVPGSGLKTIIYGSNSRPSGVPDRFSASKSGNTATLTISSLQAEDEADYFCGTGDRSSSSAFFGSGTTVTVL	CAGGCTGTGCTGACTCAGCCGTCCTCCGTGTCCGGCTCCCTGGGCCAGAGGGTCTCCATCACCTGCTCTGGAAGCAGCAACAATATCGGTACATTTGGTGTGGGCTGGTACCAACAGGTCCCAGGATCGGGCCTCAAAACCATCATCTATGGCAGTAACAGTCGACCCTCGGGGGTCCCCGACCGATTCTCCGCGTCCAAGTCTGGCAACACAGCCACCCTGACCATCAGCTCGCTCCAGGCTGAGGACGAGGCGGATTATTTCTGTGGAACTGGTGACAGGAGTAGCAGTTCTGCTTTTTTCGGCAGCGGGACCACAGTGACCGTCCTGG	clonotype219_1	Sample_1
72_TCGCGTTGTCTTTCAT-1	TCGCGTTGTCTTTCAT-1	IGHV1-20*01	20	IGHD8-2*01	2	IGHJ2-4*01	0	AKGGIAYVGSIACFDSYYNSDFGYVDA	27	1	IGHM1	QMQLRESGPSLVKPLQTLSLTCTVSGFSLSNYAIHWVRQAPGKALECLGSISGGGSANYNAALKSRLSITKDNSKSQVSLSVNSVAPEDTATYYCAKGGIAYVGSIACFDSYYNSDFGYVDAWGQGLLVTVSS	CAGATGCAGCTGCGCGAGTCGGGCCCCAGCCTGGTGAAGCCACTACAGACCCTCTCCCTCACCTGCACGGTCTCTGGATTCTCATTGAGCAACTATGCTATACACTGGGTCCGCCAGGCTCCAGGGAAGGCGCTGGAGTGTCTCGGTAGTATAAGCGGTGGTGGAAGCGCAAACTATAACGCAGCCCTGAAATCCCGGCTCAGCATCACCAAGGACAACTCCAAGAGCCAAGTCTCTCTGTCAGTGAACAGCGTGGCACCTGAAGACACGGCCACATATTACTGTGCGAAAGGTGGTATTGCGTATGTTGGTAGTATTGCTTGTTTTGATTCTTATTATAATAGTGACTTCGGCTACGTCGATGCCTGGGGCCAAGGACTCCTGGTCACCGTCTCCTCAG		IGLV1-67*01,IGLV5-60	6	IGLJ/OR17-2*01,IGLJ4*01,IGLJ7*01,IGLJ8*01	0	ATGDYSSSTAI	11	IGLC/OR17-2	QAVLTQPSSVSGSLGQRVSITCSGSSNNIGRYNVGWYQQVPGSGLRTIIYGSNNRPSGVPDRFSGSKSGNTATLTISSLQAEDEADYFCATGDYSSSTAIFGSGTTLTVL	CAGGCTGTGTTGACTCAGCCGTCCTCCGTGTCCGGCTCCCTGGGCCAGAGGGTCTCCATCACCTGCTCTGGAAGCAGCAACAACATCGGTAGATATAATGTGGGCTGGTACCAACAGGTCCCAGGATCGGGCCTCAGAACCATCATCTATGGTAGTAACAATCGACCCTCGGGGGTCCCCGACCGATTCTCCGGCTCCAAGTCTGGCAACACAGCCACCCTGACCATCAGCTCCCTCCAGGCTGAGGACGAGGCGGATTATTTCTGTGCAACTGGTGACTACAGTAGCAGTACTGCTATTTTCGGCAGCGGGACCACACTGACCGTCCTGG	clonotype495_1	Sample_1
73_CAGCGACTCGGAAATA-1	CAGCGACTCGGAAATA-1	IGHV1-30*02	18	IGHD7-3*01,IGHD7-4*01	3	IGHJ2-4*01	2	TKRYFRNWNYGGCRFYKYNNADYFDA	26	1	IGHD	QVQLRESGPSLVKPSQTLSLTCTVSGFSLSNYDVIWVRQAPGKALECLGGVGSGGSTDYNPALKSRLSITKDNSKSQVSLSVSSVTPEDTATYYCTKRYFRNWNYGGCRFYKYNNADYFDAWGQGLLVTVSA	CAGGTGCAGCTGCGCGAGTCGGGCCCCAGCCTGGTGAAGCCCTCACAGACCCTCTCCCTCACCTGCACGGTCTCTGGATTCTCATTGAGCAACTATGATGTCATCTGGGTCCGCCAGGCTCCAGGGAAGGCGCTTGAGTGCCTCGGTGGTGTAGGCAGTGGTGGAAGCACAGACTATAACCCAGCCCTGAAATCCCGGCTCAGCATCACGAAGGACAACTCCAAGAGCCAAGTCTCTCTATCAGTCAGCAGCGTAACACCTGAGGACACGGCCACATACTACTGTACGAAGAGATATTTTCGTAATTGGAATTATGGTGGTTGTCGTTTTTATAAGTACAATAATGCGGACTACTTCGATGCCTGGGGCCAAGGACTCCTGGTCACCGTCTCCGCAG		IGLV1-21*01,IGLV1-67*01,IGLV5-60	14	IGLJ/OR17-2*01,IGLJ4*01,IGLJ7*01,IGLJ8*01	1	ATDDYKTSCVV	11	IGLC/OR17-2	QAVLTQPSSVSGSLGQRVSITCSGSINDIGYYGVGWYQHIPGSGLRTIIYGSSSRPSGVPDRFSGSKSGNTATLTISSLQAEDEADYFCATDDYKTSCVVFGSGTTLTVL	CAGGCTGTGCTGACTCAGCCGTCCTCCGTGTCCGGCTCCCTGGGCCAGAGGGTCTCCATCACCTGCTCTGGAAGCATCAACGACATCGGTTACTATGGTGTGGGCTGGTACCAACACATCCCAGGATCGGGCCTCAGAACCATCATCTATGGTAGTAGCAGTCGACCCTCGGGGGTCCCCGACCGATTCTCCGGCTCCAAGTCTGGCAACACAGCCACCCTGACCATCAGCTCGCTCCAGGCTGAGGACGAGGCGGATTATTTCTGTGCAACTGATGATTACAAGACCAGTTGTGTTGTTTTCGGCAGCGGGACCACATTGACCGTCCTGG	clonotype458_1	Sample_1
74_CACACCTAGCGTAATA-1	CACACCTAGCGTAATA-1	IGHV1-20*01	31	IGHD8-2*01	1	IGHJ2-4*01	3	AKSAICLDYSHATFIDA	17	1	IGHG1	QVQLRESGPSLVKPSQTLSLTCTVSGFSLSRVTVSWIRQAPGKALECLGGISGGGNIHYNPVLASRLKITKDNSNNQVSLSVSSVTPEDAATYYCAKSAICLDYSHATFIDACGQGLLVTVSS	CAGGTGCAGCTGCGCGAGTCGGGCCCCAGCCTGGTGAAGCCCTCACAGACCCTCTCCCTCACCTGCACAGTCTCTGGATTCTCATTGAGCAGGGTGACTGTAAGCTGGATCCGCCAGGCTCCAGGGAAGGCGCTTGAATGCCTCGGTGGCATAAGCGGTGGTGGAAACATACACTATAATCCAGTCCTGGCATCCCGGCTCAAGATCACCAAAGACAACTCCAACAACCAAGTCTCTCTGTCAGTGAGTAGCGTGACCCCTGAGGATGCGGCCACATACTACTGTGCGAAGAGTGCTATTTGTCTTGATTATTCGCATGCTACATTCATCGATGCCTGCGGCCAAGGACTCCTGGTTACCGTTTCCTCAG		IGLV1-21*01,IGLV1-67*01,IGLV5-60	15	IGLJ/OR17-2*01,IGLJ4*01,IGLJ7*01,IGLJ8*01	2	AAGNSSSKSAI	11	IGLC/OR17-2	QAVLTQPSSVSGSLGQRVSITCSGSSNDIGNYGVGWYQQVPGSGLRTIIYASSVRPSGVPDRFSGSKSANTATLTISSLQAEDEADYFCAAGNSSSKSAIFGSGTTLTVL	CAGGCTGTGCTGACTCAGCCGTCCTCCGTGTCCGGCTCCCTGGGCCAGAGGGTCTCCATCACCTGCTCTGGAAGCAGCAACGATATCGGTAATTATGGTGTGGGCTGGTACCAACAGGTCCCAGGATCGGGCCTCAGAACCATCATTTACGCTAGTAGCGTGCGACCCTCGGGGGTCCCCGACCGATTCTCCGGCTCCAAGTCTGCCAACACAGCCACCCTGACCATCAGCTCGCTCCAGGCTGAGGACGAGGCGGATTATTTCTGTGCAGCTGGTAACAGCAGTAGCAAATCTGCTATTTTCGGCAGCGGGACCACACTGACCGTGCTGG	clonotype150_1	Sample_1
75_CCCAATCGTAGCGTCC-1	CCCAATCGTAGCGTCC-1	IGHV1-21*01,IGHV1-33*01	21	IGHD7-3*01,IGHD7-4*01	0	IGHJ2-4*01	1	AKYYRSWLHGGYGCYNRYDANYEFDT	26	1	IGHM1	QVQLRESGPSLVKPSQTLSLTCTTSGFSLSTYAVGWVRQAPGKALEWVGSVDNDARTCYNPALKSRLSITKDNSKSQVSLSVSSVTTDDTATYYCAKYYRSWLHGGYGCYNRYDANYEFDTWGQGLLVTVSS	CAGGTGCAGCTGCGGGAGTCGGGCCCCAGCCTGGTGAAGCCCTCACAGACCCTCTCCCTCACCTGCACGACCTCTGGATTCTCACTGAGCACCTATGCTGTAGGCTGGGTCCGCCAGGCTCCGGGGAAGGCGCTGGAGTGGGTTGGTAGCGTGGATAATGATGCGAGAACATGCTATAATCCAGCCCTGAAATCCCGACTTAGTATCACCAAGGACAACTCCAAGAGCCAAGTCTCTCTGTCAGTGAGCAGCGTGACAACTGACGACACGGCCACATACTACTGTGCGAAGTATTATCGTTCTTGGCTTCATGGTGGTTATGGTTGTTACAACAGATATGATGCTAATTATGAATTCGATACCTGGGGCCAAGGACTCCTGGTCACCGTCTCCTCAG		IGLV1-67*01,IGLV5-60	11	IGLJ/OR17-2*01,IGLJ4*01,IGLJ7*01,IGLJ8*01	0	AAGDSSSSTAV	11	IGLC/OR17-2	QAVLTQPSSVSGSLGQRVSITCSGSSSNIGRYYVGWYQQVPGSGLRTIIYSTSSRPSGVPDRFSGSKSGNTATLTISSLQAEDEADYFCAAGDSSSSTAVFGSGTTLTVL	CAGGCTGTGCTGACTCAGCCGTCCTCCGTGTCCGGGTCCCTGGGCCAGAGGGTCTCCATCACCTGCTCTGGAAGCAGCAGCAACATCGGTAGATATTATGTGGGCTGGTACCAACAGGTCCCAGGATCGGGCCTCAGAACCATCATCTATAGTACTAGCAGTCGACCCTCGGGGGTCCCCGACCGATTCTCCGGCTCCAAGTCGGGCAACACAGCCACCCTGACCATCAGCTCGCTCCAGGCTGAGGACGAGGCAGATTATTTCTGTGCAGCTGGTGACAGCAGTAGCAGTACTGCTGTTTTCGGCAGCGGGACCACACTGACCGTCCTGG	clonotype463_1	Sample_1
76_AAAGCAACAGTCACTA-1	AAAGCAACAGTCACTA-1	IGHV1-21*01,IGHV1-33*01	25	IGHD7-3*01,IGHD7-4*01,IGHD8-2*01	1	IGHJ2-4*01	1	LRDWYYDYGNGGCNTYTRESNYFVDA	26	1	IGHM1	QVQLRESGPSLVKPSQTLSLTCTTSGFSMSSYTVGWVRQAPGKALEWVGVIDGSGDACYNPALKSRLSITKDSSKNQVSLSVNSVTSEDTATYYCLRDWYYDYGNGGCNTYTRESNYFVDAWGQGLLVTVSS	CAGGTGCAGCTGCGGGAGTCGGGCCCCAGCCTGGTGAAGCCCTCACAGACCCTCTCCCTCACCTGCACGACCTCTGGATTCTCAATGAGCAGCTATACTGTGGGCTGGGTCCGCCAGGCTCCGGGGAAGGCGCTAGAGTGGGTTGGTGTTATAGATGGTAGTGGAGACGCATGTTATAACCCAGCCCTGAAATCCCGGCTCAGCATCACCAAGGATAGCTCCAAGAACCAAGTCTCTCTGTCAGTAAACAGCGTGACAAGTGAGGACACGGCCACATACTACTGTTTGAGGGATTGGTATTATGATTATGGTAATGGTGGTTGTAATACATATACTCGTGAGAGTAATTACTTCGTCGATGCCTGGGGCCAAGGACTCCTGGTCACCGTCTCCTCAG		IGLV1-40*01	4	IGLJ/OR17-2*01,IGLJ4*01,IGLJ7*01,IGLJ8*01	1	ASPDSSSSSYAV	12	IGLC/OR17-2	QAVLTQPSSVSGSLGQRVSITCSGSSSNVGLGNYVSWFQQIPGSAPRTLIYAATGRASGVPDRFSGSRSGNTATLTISSLQAEDEADYFCASPDSSSSSYAVFGTGTTLTVL	CAGGCTGTGCTGACTCAGCCGTCCTCCGTGTCCGGGTCCCTGGGCCAGAGGGTCTCCATCACCTGCTCTGGAAGCAGCAGTAACGTTGGGCTTGGTAATTATGTGAGCTGGTTCCAACAGATCCCAGGATCGGCCCCCAGAACCCTCATCTATGCTGCGACCGGTCGAGCCTCGGGGGTCCCCGACCGATTCTCCGGCTCCAGGTCTGGGAACACAGCCACCCTGACCATCAGCTCGCTCCAGGCCGAGGACGAGGCGGATTATTTCTGTGCATCTCCTGATAGTAGTAGCAGTAGTTATGCTGTTTTCGGCACCGGGACCACACTGACCGTCCTGG	clonotype486_1	Sample_1
77_GCAATCATCAGTCAGT-1	GCAATCATCAGTCAGT-1	IGHV1-17*01,IGHV1-20*01	19	IGHD7-3*01,IGHD7-4*01	1	IGHJ2-4*01	0	AKDGTGGSVFGGYCYGVTTSYLDA	24	1	IGHM1	QVQLRESGPSLVTPSQTLSLTCALSGFSLSSYAVSWVRQAPGKALECLGDISIGGTTYYNPALKSRLSITKDNSKSQVSLSISNVTPEDTATYYCAKDGTGGSVFGGYCYGVTTSYLDAWGQGLLVTVSS	CAGGTGCAGCTGCGCGAGTCGGGCCCCAGCCTGGTGACGCCCTCACAGACCCTCTCCCTCACCTGCGCGCTCTCTGGATTCTCATTAAGCAGCTATGCTGTAAGCTGGGTCCGCCAGGCTCCAGGGAAGGCGCTTGAGTGTCTCGGTGATATAAGCATTGGTGGGACGACATACTATAACCCAGCCCTGAAATCCCGTCTCAGCATCACCAAGGACAACTCCAAGAGCCAAGTCTCTCTGTCAATAAGCAACGTGACACCTGAGGACACGGCCACATACTACTGTGCGAAAGATGGTACTGGTGGTAGTGTGTTTGGTGGTTATTGTTATGGTGTCACTACTTCTTATTTAGATGCCTGGGGCCAAGGACTCCTGGTCACCGTCTCCTCAG		IGLV1-40*01	12	IGLJ/OR17-2*01,IGLJ4*01,IGLJ7*01,IGLJ8*01	1	ASPDSSSSSL	10	IGLC/OR17-2	QAVLTQPSSVSGSLGQRVSITCSGSSSNIGWGDYVSWFQQIPGSAPRMLIYGATSRASGVPDRFAGSRSGNTATLTISSLQAEDEADYFCASPDSSSSSLFGSETTLTVL	CAGGCTGTGCTGACTCAGCCGTCCTCCGTGTCCGGGTCCCTGGGCCAGAGGGTCTCCATCACCTGCTCTGGAAGCAGCAGCAATATTGGATGGGGCGATTATGTGAGCTGGTTCCAACAGATCCCAGGATCGGCCCCCAGAATGCTCATCTATGGTGCGACCAGTCGAGCCTCTGGGGTCCCCGACCGATTCGCCGGCTCCAGGTCTGGGAACACAGCCACCCTGACCATCAGCTCGCTCCAGGCCGAGGACGAGGCGGATTATTTCTGTGCATCTCCTGACAGTAGTAGCAGTTCTCTTTTCGGCAGCGAGACCACACTGACCGTCCTGG	clonotype368_1	Sample_1
78_CTGTTTACACTTAACG-1	CTGTTTACACTTAACG-1	IGHV1-10*01	11	IGHD6-2*01	6	IGHJ2-4*01	1	AKWRNSGVGAGCDYGDGYDI	20	1	IGHM1	QVQLRESGPSLVKPSQTLSLTCTISGFSLSAYGVGWVRQAPGKALECLGGINSGGGTGYNRALKSRLSITKDNSKSQVSLSVSSVTTEDTATYYCAKWRNSGVGAGCDYGDGYDIWGQGLLVTVSS	CAGGTGCAGCTGCGGGAGTCGGGCCCCAGCCTGGTGAAGCCCTCACAGACCCTCTCCCTCACCTGCACGATATCTGGATTCTCATTGAGCGCCTATGGTGTAGGCTGGGTCCGCCAGGCGCCAGGGAAGGCGCTGGAGTGTCTTGGTGGTATAAATAGTGGTGGAGGGACAGGCTATAACCGAGCCCTGAAATCCCGGCTCAGCATCACCAAGGACAACTCCAAGAGCCAAGTCTCTCTGTCAGTGAGCAGCGTGACAACTGAGGACACGGCCACATACTACTGTGCGAAGTGGCGTAATAGTGGTGTTGGTGCTGGTTGTGATTATGGTGATGGTTATGATATCTGGGGACAAGGACTCCTGGTCACCGTCTCCTCAG		IGLV1-67*02	12	IGLJ/OR17-2*01,IGLJ4*01,IGLJ7*01,IGLJ8*01	0	VAYDSSRSTAV	11	IGLC/OR17-2	QAVLTQPSSVSGSLGQRVSITCSGSSSNIGSSNLGWYQQVPGSGLRTIIYGSSSRPSGVPDRFSGSKSGNTATLTITSLQAEDEADYFCVAYDSSRSTAVFGSGTTLTVL	CAGGCTGTGCTGACTCAGCCGTCCTCCGTGTCCGGCTCCCTGGGCCAGAGGGTCTCCATCACCTGCTCTGGAAGCAGCAGCAACATCGGTAGTAGTAATCTGGGCTGGTACCAACAGGTCCCAGGATCGGGCCTCAGAACCATCATCTATGGTAGTAGCAGTCGACCCTCGGGGGTCCCCGACCGATTCTCCGGCTCCAAGTCTGGCAACACAGCCACCCTGACCATCACCTCCCTCCAGGCTGAGGACGAGGCGGATTATTTCTGTGTAGCTTATGACAGTAGTAGAAGTACTGCTGTTTTCGGCAGCGGGACCACACTGACCGTCCTGG	clonotype208_1	Sample_1
79_AACACGTAGCTGCGAA-1	AACACGTAGCTGCGAA-1	IGHV1-39*01	14	IGHD3-1*01,IGHD3-3*01,IGHD3-4*01,IGHD4-1*01,IGHD6-2*01	1	IGHJ2-4*01	1	AKCGYNGGNYNCFHWQTYWDDYVDA	25	2	IGHM1	QVQLRESGPSLVKPSQTLSLTCTTSGFSLTSYGVNWVRQAPGKALEWLGGIDSSGNTGYNPGLKPRLSITRDNSKNQVSLSVNSVTPEDTAVYYCAKCGYNGGNYNCFHWQTYWDDYVDAWGQGLLVSVSS	CAGGTGCAGCTGCGGGAATCAGGCCCCAGCCTGGTGAAGCCCTCACAGACCCTCTCCCTCACCTGCACGACCTCTGGATTCTCATTGACCAGCTATGGTGTAAACTGGGTCCGCCAGGCTCCAGGGAAGGCGCTGGAGTGGCTCGGTGGTATAGATAGTAGTGGAAACACAGGCTATAACCCAGGCCTGAAACCCAGGCTCAGCATCACCAGGGACAACTCCAAGAATCAAGTCTCTCTGTCAGTGAACAGCGTGACACCTGAGGACACGGCCGTGTACTACTGTGCGAAGTGCGGTTATAATGGTGGTAATTATAATTGTTTTCATTGGCAGACTTATTGGGATGACTACGTCGATGCCTGGGGCCAAGGACTCCTGGTCAGCGTCTCCTCAG		IGLV1-67*01,IGLV5-60	3	IGLJ/OR17-2*01,IGLJ4*01,IGLJ7*01,IGLJ8*01	0	ATGDYSSSTVSAV	13	IGLC/OR17-2	QAVLTQPSSVSGSLGQRVSITCSGSSNNIGRYGVGWYQQVPGSGLRTIIYGRFSRPSGVPDRFSGSKSGNTATLTISSLQAEDEADYFCATGDYSSSTVSAVFGSGTTLTVL	CAGGCTGTGCTGACTCAGCCGTCCTCCGTGTCCGGCTCCCTGGGCCAGAGGGTCTCCATCACCTGCTCTGGAAGCAGCAACAACATCGGTAGATATGGTGTGGGCTGGTACCAACAGGTCCCAGGATCGGGCCTCAGAACCATCATCTATGGTAGATTCAGTCGACCCTCGGGGGTCCCCGACCGATTCTCCGGCTCCAAGTCTGGCAACACAGCCACCCTGACCATCAGCTCGCTCCAGGCTGAGGACGAGGCGGATTATTTCTGTGCAACTGGTGACTACAGTAGCAGTACTGTATCCGCTGTTTTCGGCAGCGGGACCACACTGACCGTCCTGG	clonotype441_1	Sample_1
80_CGGGTCACATCGATTG-1	CGGGTCACATCGATTG-1	IGHV1-27*01	21	IGHD7-3*01,IGHD7-4*01	1	IGHJ2-4*01	2	AKCSSAGGGFGCSGHTYTYGFIDA	24	2	IGHM1	QVQLRESGPSLVKPSQTLSLTCTVSGFSLSSYTIVWVRQAPGKALEWIGEIEDDGSIVYYNPALKSRLSITKDNSKSQVSLSVSSVTPEDTATYICAKCSSAGGGFGCSGHTYTYGFIDAWGQGLLVTVSS	CAGGTGCAGCTGCGGGAGTCGGGCCCCAGCCTGGTGAAGCCCTCACAGACCCTCTCCCTCACCTGCACGGTCTCTGGATTCTCATTGAGCAGCTATACTATAGTATGGGTCCGCCAGGCTCCGGGGAAGGCACTGGAGTGGATTGGTGAGATAGAAGATGATGGAAGTATAGTCTACTATAACCCAGCCCTGAAATCCCGGCTCAGCATCACCAAGGACAACTCCAAGAGCCAAGTCTCTCTGTCAGTGAGCAGCGTGACACCTGAGGACACGGCCACATACATTTGTGCGAAGTGTAGTTCTGCTGGTGGTGGTTTTGGTTGTTCGGGTCATACCTATACTTATGGGTTCATTGATGCCTGGGGCCAAGGACTCCTGGTCACCGTGTCTTCAG		IGLV1-67*02	11	IGLJ/OR17-2*01,IGLJ4*01,IGLJ7*01,IGLJ8*01	1	VAWDSSSNIVV	11	IGLC/OR17-2	QAVLTQPSSVSGSLGQRVSITCSGSSSNIGSYNVGWYQQVPESGLRTIIYGSSSRPSGVPDRFSGSKSGNTATLTISSLQAEDETDYFCVAWDSSSNIVVSGSGTTLTVL	CAGGCTGTGCTGACTCAGCCGTCCTCCGTGTCCGGCTCCCTGGGCCAGAGGGTCTCCATCACCTGCTCTGGAAGCAGCAGCAACATCGGTAGTTATAATGTGGGCTGGTACCAACAGGTCCCAGAATCGGGCCTCAGAACCATTATCTATGGTAGTAGTAGTCGACCCTCGGGGGTCCCCGACCGATTCTCCGGCTCCAAGTCTGGCAACACAGCCACCCTGACCATCAGCTCGCTCCAGGCTGAGGATGAGACGGATTATTTCTGTGTAGCTTGGGACAGTAGTAGCAATATTGTTGTTTCCGGCAGCGGGACCACACTGACCGTCCTGG	clonotype385_1	Sample_1
81_AGACGTTTCAGTGCAT-1	AGACGTTTCAGTGCAT-1	IGHV1-21*01,IGHV1-33*01	16	IGHD8-2*01	5	IGHJ2-4*01	1	VKFDWNGEGSSGWDCTYGYGDLDA	24	1	IGHM1	QVQLRESGPSLVKPSQTLSLTCTTSGFSLSNYAVGWVRQAPGKALEGIGCITSPGRTYLNRALKSRLSITKDNSKSQVSLSVSSVTTEDTATYYCVKFDWNGEGSSGWDCTYGYGDLDAWGQGLLVSVSS	CAGGTGCAGCTGCGGGAGTCGGGCCCCAGCCTGGTGAAGCCCTCACAGACCCTCTCCCTCACTTGCACGACCTCTGGATTCTCATTGAGCAACTATGCTGTAGGCTGGGTCCGCCAGGCTCCGGGGAAGGCGCTGGAGGGGATTGGTTGTATAACGAGTCCTGGAAGGACATACCTTAACCGAGCCCTGAAATCCCGGCTCAGCATCACCAAGGACAACTCCAAGAGCCAAGTGTCTCTGTCAGTGAGCAGCGTGACAACTGAGGACACGGCCACATACTACTGTGTAAAGTTTGATTGGAATGGTGAGGGTAGTAGTGGTTGGGATTGTACTTATGGTTATGGAGACCTTGATGCCTGGGGCCAAGGACTCCTGGTCAGCGTCTCCTCAG		IGLV1-67*01,IGLV5-60	9	IGLJ/OR17-2*01,IGLJ4*01,IGLJ7*01,IGLJ8*01	0	ATGDYSTNTPV	11	IGLC/OR17-2	QAVLTQPSSVSGSLGQRVSITCSGSSSNIGRYGVGWYQQVPGSGLRTIIYRSASRPSGVPDRFSGSNSGNTATLTISSLQAEDEADYFCATGDYSTNTPVFGSGTTLTVL	CAGGCTGTGCTGACTCAGCCGTCCTCCGTGTCCGGCTCCCTGGGCCAGAGGGTCTCCATCACCTGCTCTGGAAGCAGCAGCAACATCGGTAGATATGGTGTGGGCTGGTACCAACAGGTCCCAGGATCGGGCCTCAGAACCATCATCTATCGTAGTGCTAGTCGACCCTCGGGGGTCCCCGACCGATTCTCCGGCTCCAATTCTGGCAACACAGCCACCCTGACCATCAGCTCCCTCCAGGCTGAGGACGAGGCGGATTATTTCTGTGCAACTGGTGACTACAGTACCAATACTCCTGTTTTCGGCAGCGGGACCACACTGACCGTCCTGG	clonotype388_1	Sample_1
82_TCTGGAAAGGATTCGG-1	TCTGGAAAGGATTCGG-1	IGHV1-10*01	13	IGHD6-2*01,IGHD6-3*01,IGHD6-4*01,IGHD8-2*01	0	IGHJ2-4*01	3	AKYSDGWAGTYGCAPFGWDYHYADP	25	1	IGHM1	QVQLRESGPRLVKPSQTLSLTCTISGFSLSSYAVGWVRQAPGKALECLGGISSEGSAGYNPALKSRLSITKDNSKSEVSLSVSSVTTEDTATYYCAKYSDGWAGTYGCAPFGWDYHYADPWGQGLLVTVSS	CAGGTGCAGCTGCGGGAGTCGGGCCCCCGCCTGGTGAAGCCCTCACAGACCCTCTCCCTCACCTGCACGATCTCTGGATTCTCATTGAGCAGCTATGCTGTAGGCTGGGTCCGCCAGGCTCCAGGGAAGGCGCTGGAGTGTCTTGGTGGTATAAGTAGTGAGGGAAGCGCAGGCTATAACCCAGCCCTGAAATCCCGGCTCAGCATCACCAAAGACAACTCTAAGAGTGAGGTCTCTCTGTCAGTGAGCAGCGTGACAACTGAGGACACGGCCACATACTACTGTGCGAAGTATAGTGATGGTTGGGCTGGTACTTATGGTTGTGCTCCCTTTGGTTGGGATTATCATTACGCCGATCCCTGGGGCCAAGGACTCCTGGTCACCGTATCCTCAG		IGLV1-67*01,IGLV5-60	20	IGLJ/OR17-2*01,IGLJ4*01,IGLJ7*01,IGLJ8*01	0	AAGDSSSSTGYV	12	IGLC/OR17-2	QAVLTQPSSVSGSLGQRVSITCSGSSNNDGRHGVHWYQQVPGSAPRTLIYGDTSRASGVPDRFSGSRSGNTATLTISSLQAEDEADYFCAAGDSSSSTGYVFGSGTTLTVL	CAGGCTGTGCTGACTCAGCCGTCCTCCGTGTCCGGCTCCCTGGGCCAGAGGGTCTCCATCACCTGCTCTGGAAGCAGCAACAATGACGGTAGGCATGGTGTGCACTGGTACCAACAGGTCCCAGGATCGGCCCCCAGAACCCTCATCTATGGTGACACCAGTCGAGCCTCGGGGGTCCCCGACCGATTCTCCGGCTCCAGGTCTGGGAACACAGCCACCCTGACCATCAGCTCGCTCCAGGCTGAGGACGAGGCGGATTATTTCTGTGCAGCTGGTGACAGCAGTAGCAGTACTGGATATGTTTTCGGCAGCGGGACCACACTGACCGTCCTGG	clonotype439_1	Sample_1
83_ACTGATGCAGGGATTG-1	ACTGATGCAGGGATTG-1	IGHV1-10*01	11	IGHD5-3*01,IGHD5-4*01	0	IGHJ2-4*01	2	ARVSATYDVRGAGCGFFASTRVYVDA	26	1	IGHM1	QVQLRESGPSLVKPSQTLSLTCTISGFSLSSYAVGWVRQAPGKALECLGGINGDGSTGYNPALKSRLSITKDNSKSQVSLSVSGVTTEDTATYYCARVSATYDVRGAGCGFFASTRVYVDAWGQGLLVAVSS	CAGGTGCAGCTGCGGGAGTCGGGCCCCAGCCTGGTGAAGCCCTCACAGACCCTCTCCCTCACCTGCACGATCTCTGGCTTCTCATTGAGCAGCTATGCTGTAGGCTGGGTCCGCCAGGCTCCAGGGAAGGCGCTGGAGTGTCTTGGTGGTATAAATGGTGATGGAAGCACAGGCTATAACCCAGCCCTGAAATCCCGGCTCAGTATCACCAAGGACAACTCCAAGAGCCAAGTCTCTCTGTCAGTGAGCGGCGTGACAACTGAGGACACGGCCACATACTACTGTGCGAGGGTTTCTGCTACTTATGATGTACGTGGAGCGGGCTGTGGTTTTTTTGCTTCAACTCGGGTTTACGTCGATGCCTGGGGCCAAGGACTCCTGGTTGCCGTCTCCTCGG		IGLV1-67*02	10	IGLJ/OR17-2*01,IGLJ4*01,IGLJ7*01,IGLJ8*01	0	VTYDSSSSTAV	11	IGLC/OR17-2	QAVLTQPSSVSGSLGQRVSITCSGSSSNIGSYNVGWYQQVPGSGLRTIIYGSISRPSGVPDRFSGSKSGNTATLTISSLQAEDEADYFCVTYDSSSSTAVFGSGTTLTVL	CAGGCTGTGCTGACTCAGCCGTCCTCCGTGTCCGGCTCCCTGGGCCAGAGGGTCTCCATCACCTGCTCTGGAAGCAGCAGCAACATCGGTAGTTATAATGTGGGCTGGTACCAACAGGTCCCAGGATCGGGCCTCAGAACCATCATCTATGGTAGTATCAGTCGACCCTCGGGGGTCCCCGACCGATTCTCCGGCTCCAAGTCTGGCAACACAGCCACCCTGACCATCAGCTCCCTCCAGGCTGAGGACGAGGCGGATTATTTCTGTGTGACTTATGACAGTAGTAGCAGTACTGCTGTTTTCGGCAGCGGGACCACACTGACCGTCCTGG	clonotype29_1	Sample_1
84_TACTTACTCGCCATAA-1	TACTTACTCGCCATAA-1	IGHV1-10*01	7	IGHD6-2*01,IGHD6-3*01,IGHD6-4*01,IGHD8-2*01	1	IGHJ2-4*01	0	AKAIFLNDIVCAYGHVFHVDA	21	1	IGHM1	QVQLRESGPSLVKPSQTLSLTCTISGFSLSSYAVGWVRQAPGKALECLGGISSGGSTGYNPALKSRLSITKDNSKSQVSLSVSSVTTEDTATYYCAKAIFLNDIVCAYGHVFHVDAWGQGLLVTVSS	CAGGTGCAGCTGCGGGAGTCGGGCCCCAGCCTGGTGAAGCCCTCACAGACCCTCTCCCTCACCTGCACGATCTCTGGATTCTCATTGAGCAGCTATGCTGTAGGCTGGGTCCGCCAGGCTCCAGGGAAGGCGCTGGAGTGTCTTGGTGGTATCAGTAGTGGTGGAAGCACAGGCTATAATCCAGCCCTGAAATCCCGGCTCAGCATCACCAAGGACAACTCCAAGAGCCAAGTCTCGCTGTCAGTGAGCAGCGTGACAACTGAGGACACGGCCACATACTACTGTGCGAAGGCGATTTTTCTGAATGATATTGTTTGTGCTTATGGCCATGTTTTTCATGTCGATGCCTGGGGCCAAGGACTCCTGGTCACCGTCTCCTCAG		IGLV1-31*01	2	IGLJ/OR17-2*01,IGLJ4*01,IGLJ7*01,IGLJ8*01	0	ASAQSGNTAV	10	IGLC/OR17-2	QAVLTQPSSVSGSLGQRVSITCSGSSSNVGTGNYVSWFQQIPGSAPRTLIYGATSRASGVPDRFSGSRSGNTATLTISSLQAEDEADYFCASAQSGNTAVFGSGTTLTVL	CAGGCTGTGCTGACTCAGCCGTCCTCCGTGTCCGGGTCCCTGGGCCAGAGGGTCTCCATCACCTGCTCTGGAAGCAGCAGCAACGTTGGAACTGGCAATTATGTGAGCTGGTTCCAACAGATCCCAGGATCGGCCCCCAGAACCCTCATCTATGGTGCGACCAGTCGAGCCTCGGGGGTCCCCGACCGATTCTCCGGCTCCAGGTCTGGGAACACAGCCACCCTGACCATCAGCTCGCTCCAGGCTGAGGACGAGGCAGATTATTTCTGTGCATCTGCTCAGAGTGGTAACACTGCTGTTTTCGGCAGCGGGACCACACTGACCGTCCTGG	clonotype247_1	Sample_1
85_AACCGCGTCCATGCTC-1	AACCGCGTCCATGCTC-1	IGHV1-20*01	18	IGHD5-2*01	0	IGHJ2-4*01	1	AKDTSSVSGGCTSNSDYWNNYYFDA	25	1	IGHM1	QVQLRESGPSLVKPSQTLSLTCTVSGFSLSDYVVDWVRQAPGKALECLGGIGGRGNTYYNPALKSRLSITKDNSKSQVSLSLSSVTPEDTATYYCAKDTSSVSGGCTSNSDYWNNYYFDAWGQGLLVTVSS	CAGGTGCAGCTGCGCGAGTCGGGCCCCAGCCTGGTGAAGCCCTCACAGACCCTCTCCCTCACCTGCACGGTCTCTGGATTCTCATTGAGCGACTATGTTGTAGACTGGGTCCGCCAGGCTCCAGGGAAGGCGCTTGAGTGTCTCGGTGGTATAGGCGGTCGTGGAAACACATACTATAACCCAGCCCTGAAATCTCGGCTCAGCATCACCAAGGACAACTCCAAGAGTCAAGTCTCTCTGTCATTGAGCAGCGTAACACCTGAGGACACGGCCACTTACTACTGTGCGAAAGATACTAGTTCTGTGTCAGGTGGTTGTACTTCTAATTCTGATTATTGGAATAACTACTACTTCGATGCCTGGGGCCAAGGACTCCTGGTCACCGTCTCCTCAG		IGLV1-67*01,IGLV5-60	4	IGLJ/OR17-2*01,IGLJ4*01,IGLJ7*01,IGLJ8*01	0	ATGDSSSSTAV	11	IGLC/OR17-2	QAVLTQPSSVSGSLGQRVSITCSGSSNNIGRYGVGWYQQVPGSGLKTIIYGSSSRPSGVPDRFSGSKSGNTATLTISSLQAEDEADYFCATGDSSSSTAVFGSGTTLTVL	CAGGCTGTGCTGACTCAGCCGTCCTCCGTGTCCGGCTCCCTGGGCCAGAGGGTCTCCATCACCTGCTCTGGAAGCAGCAACAACATCGGTAGATATGGTGTGGGCTGGTACCAACAGGTCCCAGGATCGGGCCTCAAAACCATCATCTATGGTAGTAGCAGTCGACCCTCGGGGGTCCCCGACCGATTCTCCGGCTCCAAGTCTGGCAACACAGCCACCCTGACCATCAGCTCCCTCCAGGCTGAGGACGAGGCGGATTATTTCTGTGCAACTGGTGACAGCAGTAGCAGTACTGCTGTTTTCGGCAGCGGGACCACACTGACCGTCCTGG	clonotype419_1	Sample_1
86_GCCAAATCATGCCTAA-1	GCCAAATCATGCCTAA-1	IGHV1-27*01	14	IGHD7-3*01	8	IGHJ2-4*01	2	AKCNHGWGSYHCYSYGYDDGNTPKYVDT	28	2	IGHM1	QVQLRESGPSLVKPSQTLSLTCTVSGFSLSSYAVGWVRQAPGKALEWVATIDNDGDTYYNPALKSRLSITRDTSKSQVSLSLSTVTTEDTATYYCAKCNHGWGSYHCYSYGYDDGNTPKYVDTWGQGFLVTVSS	CAGGTGCAACTGCGGGAGTCGGGCCCCAGCCTGGTGAAGCCCTCACAGACCCTCTCCCTCACCTGCACGGTCTCTGGATTCTCACTGAGCAGCTATGCTGTAGGCTGGGTCCGCCAGGCTCCAGGGAAGGCGCTGGAATGGGTTGCTACTATAGATAATGATGGAGACACATACTATAACCCAGCCCTGAAATCCCGGCTCAGCATCACCAGGGACACCTCCAAGAGCCAAGTCTCTCTGTCACTGAGCACCGTGACAACTGAGGACACGGCCACATACTACTGTGCGAAATGTAATCACGGTTGGGGTAGTTATCATTGTTATAGTTATGGCTATGATGATGGTAATACTCCTAAATATGTCGATACCTGGGGCCAAGGATTCCTGGTCACCGTCTCC…		IGLV1-67*01,IGLV5-60	4	IGLJ/OR17-2*01,IGLJ4*01,IGLJ7*01,IGLJ8*01	1	ATGDYSSSTAV	11	IGLC/OR17-2	QAVLTQPSSVSGSLGQRVSITCSGSSNNIGRYNVGWYQQVPGSGLRTIIYGSTSRPSGVPDRFSGSKSGNTATLTISSLQAEDEADYFCATGDYSSSTAVFGSGTTLTVL	CAGGCTGTGCTGACTCAGCCGTCCTCCGTGTCCGGCTCCCTGGGCCAGAGGGTCTCCATCACCTGCTCTGGAAGCAGCAACAACATCGGTAGATATAATGTGGGCTGGTACCAACAGGTCCCAGGATCGGGCCTCAGAACCATCATCTATGGTAGTACCAGTCGACCCTCGGGGGTCCCCGACCGATTCTCCGGCTCCAAGTCTGGCAACACAGCCACCCTGACCATCAGCTCCCTCCAGGCTGAGGACGAGGCGGATTATTTCTGTGCAACTGGTGACTACAGTAGCAGTACTGCTGTTTTCGGCAGCGGGACCACGCTGACCGTCCTGG	clonotype530_1	Sample_1
87_CATCGGGAGGCTCTTA-1	CATCGGGAGGCTCTTA-1	IGHV1-20*01	21	IGHD6-2*01	2	IGHJ2-4*01	3	AKTRLVGRYGDNWSCLDVDA	20	1	IGHM1	QVQLRESGPSPVKPSQTLSLTCTVSGFSLSTYGVTWVRQAPGKAFECLGTINNDGSTYYDPALKSRLSITKDNSKSQVSLSVSSVTPEDTATYYCAKTRLVGRYGDNWSCLDVDAWGQGLLVTISS	CAGGTGCAGCTGCGCGAGTCGGGCCCCAGCCCGGTGAAGCCCTCACAGACCCTCTCCCTCACCTGCACGGTCTCTGGATTCTCATTGAGCACCTATGGTGTTACTTGGGTCCGCCAGGCTCCAGGGAAGGCGTTTGAGTGCCTCGGTACTATAAACAATGACGGAAGCACATACTATGATCCAGCCCTGAAATCCCGGCTCAGCATCACTAAGGACAACTCCAAGAGCCAAGTCTCTCTGTCAGTGAGCAGCGTGACACCTGAGGACACGGCCACATACTACTGTGCGAAAACTAGACTTGTTGGACGTTATGGTGATAATTGGTCTTGTCTGGATGTCGACGCCTGGGGCCAAGGACTCCTGGTCACTATCTCCTCAG		IGLV1-21*01,IGLV1-67*01,IGLV5-60	14	IGLJ/OR17-2*01,IGLJ4*01,IGLJ7*01,IGLJ8*01	0	AAGDSSIRTAV	11	IGLC/OR17-2	QAVLTQPSSVSGSLGQRVSITCSGSSSNIGSYNVGWYQQVPGSGLRTIIYGSNSRPSGVPDRFSGSKSGNTATLTISSLQREDEADYFCAAGDSSIRTAVFGSGTTLTVL	CAGGCTGTGCTGACTCAGCCGTCCTCCGTGTCCGGCTCCCTGGGCCAGAGGGTCTCCATCACCTGCTCTGGAAGCAGCAGCAACATCGGTAGTTATAATGTGGGCTGGTACCAACAGGTCCCAGGATCGGGCCTCAGAACAATCATCTATGGTAGTAACAGTCGACCCTCGGGGGTCCCCGACCGATTCTCCGGCTCCAAGTCTGGCAACACAGCCACCCTGACCATCAGCTCGCTCCAACGTGAGGACGAGGCGGATTATTTCTGTGCAGCTGGTGACAGCAGTATCAGGACTGCTGTTTTCGGCAGCGGGACCACACTGACCGTCCTGG	clonotype199_1	Sample_1
88_CAAGTTGAGCTTTGGT-1	CAAGTTGAGCTTTGGT-1	IGHV1-27*01	21	IGHD8-2*01	4	IGHJ2-4*01	1	VKCSDRDGGAGCFGGGFTGGRYVDA	25	2	IGHD	QVQLRESGPSLVKPSQTLSLTCTVSGFSLSNYNVGWVRRAPGKALEWVSSIDSNGYTRYNPDLKSRLSITKDNSKNQFSLSVSSVTPEDTATYYCVKCSDRDGGAGCFGGGFTGGRYVDAWGQGLLITVSS	CAGGTGCAGCTGCGGGAGTCGGGCCCCAGCCTGGTGAAGCCCTCACAGACCCTCTCCCTCACCTGCACGGTCTCTGGATTCTCACTGAGCAACTATAATGTAGGCTGGGTCCGCCGGGCTCCGGGGAAGGCGCTGGAGTGGGTTAGTAGTATAGATAGTAATGGATACACACGCTACAACCCAGACCTGAAATCCCGGCTCAGCATCACCAAGGACAACTCCAAGAACCAATTCTCTCTGTCAGTGAGCAGCGTGACGCCTGAGGACACGGCCACATACTACTGTGTGAAATGCTCTGATCGTGATGGTGGTGCTGGTTGTTTTGGTGGTGGATTTACGGGTGGACGTTACGTCGATGCCTGGGGCCAAGGACTCCTGATCACCGTCTCCTCAG		IGLV1-67*01,IGLV5-60	11	IGLJ/OR17-2*01,IGLJ4*01,IGLJ7*01,IGLJ8*01	0	AAGDSSIRTAV	11	IGLC/OR17-2	QAVLTQPSSVSGSLGQRVSITCSGSSNNIGRYGVGWYQQVPGSGLRTIIYGSNSRPSGVPDRFSGSKSGNTATLTISSLQREDEADYFCAAGDSSIRTAVFGSGTTLTVL	CAGGCTGTGCTGACTCAGCCGTCCTCCGTGTCCGGCTCCCTGGGCCAGAGGGTCTCCATCACCTGCTCTGGAAGCAGCAACAATATCGGTAGATATGGTGTGGGCTGGTACCAACAGGTCCCAGGATCGGGCCTCAGAACAATCATCTATGGTAGTAACAGTCGACCCTCGGGGGTCCCCGACCGATTCTCCGGCTCCAAGTCTGGCAACACAGCCACCCTGACCATCAGCTCGCTCCAACGTGAGGACGAGGCGGATTATTTCTGTGCAGCTGGTGACAGCAGTATCAGGACTGCTGTTTTCGGCAGCGGGACCACACTGACCGTCCTGG	clonotype430_1	Sample_1
89_TGACAACGTGCACCAC-1	TGACAACGTGCACCAC-1	IGHV1-20*01	18	IGHD8-2*01	2	IGHJ2-4*01	3	GKNSDTRSGCSSGDRANYIDT	21	1	IGHM1	QVQLRESGPSLVKPSQTLSLTCTVSGFSLSSYAVSWVRQAPGKALECLGGIANNGDLYINPALKSRLSITKDNSKSQVSLSVSSVTPEDTATYYCGKNSDTRSGCSSGDRANYIDTWGQGLLVTVSS	CAGGTGCAGCTGCGCGAGTCGGGCCCCAGCCTGGTGAAGCCCTCACAGACCCTCTCCCTCACCTGCACGGTCTCTGGATTCTCATTGAGCAGCTATGCTGTAAGCTGGGTCCGCCAGGCTCCAGGGAAGGCGCTTGAGTGCCTCGGTGGTATAGCCAATAACGGAGACTTATACATTAACCCAGCCCTGAAATCCCGGCTCAGCATCACCAAGGACAACTCCAAGAGCCAAGTCTCTCTGTCAGTGAGCAGCGTGACACCTGAGGACACGGCCACATACTACTGTGGGAAGAATAGTGACACTCGTTCTGGTTGTAGTAGTGGTGATCGCGCGAACTACATCGACACCTGGGGCCAAGGACTCCTGGTCACCGTCTCCTCAG		IGLV1-21*01,IGLV1-67*01,IGLV5-60	12	IGLJ/OR17-2*01,IGLJ4*01,IGLJ7*01,IGLJ8*01	0	AAGDSSSSTVV	11	IGLC/OR17-2	QAVLTQPSSVSGSLGQRVSITCSGSSNNIGSNEVGWYQQVPGSGLRTIIYGSSSRPSGVPDRFSGSKFGNTATLTIRSLQAEDEADYFCAAGDSSSSTVVFGSGTTLTVL	CAGGCTGTGCTGACTCAGCCGTCCTCCGTGTCCGGCTCCCTGGGCCAGAGGGTCTCCATCACCTGCTCTGGAAGCAGCAACAATATCGGTAGTAATGAGGTGGGCTGGTACCAACAGGTCCCAGGATCGGGCCTCAGAACCATCATCTATGGTAGTAGCAGTCGACCCTCGGGGGTCCCCGACCGATTCTCCGGCTCCAAGTTCGGCAACACAGCCACCCTGACCATCAGGTCGCTCCAGGCTGAGGACGAGGCGGATTATTTCTGTGCAGCTGGTGACAGTAGTAGCAGTACTGTTGTTTTCGGCAGCGGGACCACACTGACCGTCCTGG	clonotype237_1	Sample_1
90_TTAGGCATCGGCTTGG-1	TTAGGCATCGGCTTGG-1	IGHV1-20*01	16	IGHD8-2*01	4	IGHJ2-4*01	0	AKFSDGRDSYTCGLGSTDAYIHA	23	1	IGHM1	QVQLRESGPSLVKPSQTLSLTCTVSGFSLSSFAINWVRQAPGKPLECLGSVSSGGNTYYNPALKSRLSITKDNSKSQVSLTVSSVTPEDTATYYCAKFSDGRDSYTCGLGSTDAYIHAWGQGLLVTVSS	CAGGTGCAGCTGCGCGAGTCGGGCCCCAGCCTGGTGAAGCCCTCACAGACCCTCTCCCTCACCTGCACGGTCTCTGGATTCTCATTGAGCAGCTTTGCTATAAACTGGGTCCGCCAGGCTCCAGGGAAGCCGCTTGAGTGCCTCGGTAGTGTAAGCAGTGGTGGAAACACATACTATAACCCAGCCCTGAAATCCCGGCTCAGTATTACCAAGGACAACTCCAAGAGCCAAGTCTCTCTGACAGTGAGCAGCGTGACACCTGAGGACACGGCCACATACTACTGTGCTAAATTTAGTGATGGTCGTGATAGTTATACTTGTGGTTTAGGTTCTACTGACGCGTACATACATGCCTGGGGCCAAGGACTCCTGGTCACCGTCTCCTCAG		IGLV1-67*02	9	IGLJ/OR17-2*01,IGLJ4*01,IGLJ7*01,IGLJ8*01	4	VAYDSSGKAV	10	IGLC/OR17-2	QAVLTQPSSVSGSLGQRVSITCSGSSSNVGTYGVGWHQQAPGSGLRTIIYGSSSRPSGVPDRFSGSKSGNTATLTISSLQAEDEADYFCVAYDSSGKAVSGSGTTLTIL	CAGGCTGTGCTGACTCAGCCGTCCTCCGTGTCCGGCTCCCTGGGCCAGAGGGTCTCCATCACCTGCTCTGGAAGCAGCAGCAACGTCGGTACTTATGGTGTGGGCTGGCACCAACAGGCCCCAGGATCGGGCCTCAGAACCATCATCTATGGTAGTAGCAGTCGACCCTCGGGGGTCCCCGACCGATTCTCCGGCTCCAAGTCTGGCAACACAGCCACCCTGACCATCAGCTCCCTCCAGGCTGAGGACGAGGCGGATTATTTCTGTGTAGCTTATGACAGTAGTGGCAAGGCTGTTTCAGGCAGCGGGACCACACTTACCATCCTGG	clonotype303_1	Sample_1
91_GATTCAGGTAGCTAAA-1	GATTCAGGTAGCTAAA-1	IGHV1-17*01,IGHV1-20*01	21	IGHD8-2*01	1	IGHJ2-4*01	0	AKSTGSLRSCCGVCNGYLDA	20	3	IGHM1	QVQLRESGPSLVKPSQTLSLTCTVSGFSLSSYTVTWVRQAPGKALECLADISVGGSTYYNLALKSRLSITKDNSKSQVSLSVSSVTPEDTATYYCAKSTGSLRSCCGVCNGYLDAWGQGLLVTVSS	CAGGTGCAGCTGCGCGAGTCGGGCCCCAGCCTGGTGAAGCCCTCACAGACCCTCTCCCTCACCTGCACGGTTTCTGGATTCTCATTGAGCAGCTATACTGTAACCTGGGTCCGCCAGGCTCCAGGGAAGGCGCTTGAGTGCCTCGCTGATATAAGTGTTGGTGGAAGTACATACTATAATCTAGCCCTAAAATCCCGGCTCAGCATCACCAAAGATAACTCCAAGAGCCAAGTCTCTCTGTCAGTGAGCAGCGTGACGCCTGAAGACACGGCCACATACTACTGTGCGAAAAGTACTGGTTCTTTGCGGAGTTGCTGTGGCGTCTGTAATGGATATCTCGATGCCTGGGGCCAAGGACTCCTGGTCACCGTCTCCTCAG		IGLV1-67*02	20	IGLJ/OR17-2*01,IGLJ4*01,IGLJ7*01,IGLJ8*01	0	VSFDSGTSTV	10	IGLC/OR17-2	QAVLTQPSSVSGSLGQRVSITCSGSSSNIGSDNVDWYQQVPGSGLRTIIYDNNRRPSGVPDRFSGSKSGNTATLTISSLQAEDEADYFCVSFDSGTSTVFGSGTTLTVL	CAGGCTGTGCTGACTCAGCCGTCCTCCGTGTCCGGCTCCCTGGGCCAGAGGGTCTCCATCACCTGCTCTGGAAGCAGCAGCAACATCGGTAGTGATAATGTGGACTGGTACCAACAGGTCCCAGGATCGGGCCTCAGAACCATCATCTATGATAATAACAGGCGACCCTCGGGGGTCCCCGACCGATTCTCCGGCTCCAAGTCTGGCAACACAGCCACCCTGACCATCAGCTCCCTCCAGGCTGAAGACGAGGCGGATTATTTCTGTGTGTCTTTTGACAGTGGTACCAGCACTGTTTTCGGCAGCGGGACCACACTGACCGTCCTGG	clonotype192_1	Sample_1
92_AGGTCATGTGCAGACA-1	AGGTCATGTGCAGACA-1	IGHV1-20*01	14	IGHD8-2*01	2	IGHJ2-4*01	1	GKYSNGDANFICSSDADYYIDA	22	1	IGHM1	QVQLRESGPSLVKPSQTLSLTCTVSGFSLSTYALSWVRQAPGKALECLGSINNRGRTYYNPALKSRLSITKDNSKSQVSLSVSSVTPEDTATYYCGKYSNGDANFICSSDADYYIDAWGQGLLVTVSS	CAGGTGCAGCTGCGCGAGTCGGGCCCCAGCCTGGTGAAGCCCTCACAGACCCTCTCCCTCACCTGCACGGTCTCTGGATTCTCATTGAGCACCTATGCTTTAAGCTGGGTCCGCCAGGCTCCAGGGAAGGCGCTTGAGTGCCTCGGTAGTATAAACAATCGTGGAAGAACATACTATAACCCAGCCCTGAAATCCCGGCTCAGCATCACCAAGGACAACTCCAAGAGTCAAGTCTCTCTGTCAGTGAGCAGCGTGACACCTGAGGACACGGCCACATACTACTGTGGGAAATACAGTAATGGTGATGCTAATTTCATATGTAGTTCTGATGCCGACTACTACATCGATGCCTGGGGCCAAGGACTCCTGGTCACCGTCTCCTCAG		IGLV1-67*02	9	IGLJ/OR17-2*01,IGLJ4*01,IGLJ7*01,IGLJ8*01	1	VTYDSGSSAAV	11	IGLC/OR17-2	QAVLTQPSSVSGSLGQRVSITCSGSSSNIGTYNVGWYQQVPGSGLRTIIYGSSSRPSGVPDRFSGSKSGNTATLTISSLQAEDEADYFCVTYDSGSSAAVFGSGTTLTVL	CAGGCTGTGCTGACTCAGCCGTCCTCCGTGTCCGGCTCCCTGGGCCAGAGGGTCTCCATCACCTGCTCTGGAAGCAGCAGCAACATCGGTACTTATAATGTGGGCTGGTACCAACAGGTCCCAGGATCGGGCCTCAGAACCATCATCTATGGTAGTAGCAGTCGACCCTCGGGGGTCCCCGACCGATTCTCCGGCTCCAAGTCTGGCAACACAGCCACCCTGACCATCAGCTCCCTCCAGGCTGAGGACGAGGCGGATTATTTCTGTGTAACTTATGACAGTGGTAGCAGTGCTGCTGTTTTCGGCAGCGGCACCACACTGACCGTCCTGG	clonotype25_1	Sample_1
93_GCTTGAAAGCTACCGC-1	GCTTGAAAGCTACCGC-1	IGHV1-21*01,IGHV1-33*01	17	IGHD7-3*01,IGHD7-4*01,IGHD8-2*01	4	IGHJ2-4*01	2	AKFYDGYGHAGANCRGDGNGGVHA	24	1	IGHM1	QVQLRESGPSLVKPSQTLSLTCTTSGFSLSSYAVGWVRQAPGKALEWVGDVSAWGTTCLNPALKSRLGITKDNSKSLVSLSVSSVTTDDTATYYCAKFYDGYGHAGANCRGDGNGGVHAWGQGLLVTVSS	CAGGTGCAGCTGCGGGAGTCGGGCCCCAGCCTGGTGAAGCCCTCACAGACCCTCTCCCTCACCTGCACGACCAGTGGCTTCTCATTGAGCAGCTATGCTGTAGGCTGGGTCCGCCAGGCTCCGGGGAAGGCGCTGGAGTGGGTTGGTGATGTTAGTGCTTGGGGAACCACATGCCTTAACCCAGCCCTGAAATCCCGGCTCGGCATCACCAAGGACAACTCCAAGAGCCTTGTCTCTCTGTCAGTGAGCAGCGTGACAACTGACGACACGGCCACATACTATTGTGCGAAATTTTATGATGGTTATGGCCATGCTGGTGCGAATTGTCGTGGTGATGGTAATGGGGGCGTCCATGCCTGGGGCCAAGGACTCCTGGTCACAGTCTCCTCAG		IGLV1-67*02	8	IGLJ/OR17-2*01,IGLJ4*01,IGLJ7*01,IGLJ8*01	0	VAYDSSSSIVV	11	IGLC/OR17-2	QAVLTQPSSVSGSLGQRVSITCSGSSSNIGSYNVGWYQQVPGSGLRTIIYYSSSRPSGVPDRFSGSKSGNTATLTISSLQAEDEADYFCVAYDSSSSIVVFGSGTTLTVL	CAGGCTGTGCTGACTCAGCCGTCCTCCGTGTCCGGCTCCCTGGGCCAGAGGGTCTCCATCACCTGCTCTGGAAGCAGCAGCAACATCGGTAGTTATAATGTGGGCTGGTACCAACAGGTCCCAGGATCGGGCCTCAGAACTATCATCTATTATAGTAGTAGTCGACCCTCGGGGGTCCCCGACCGATTCTCCGGCTCCAAGTCTGGCAACACAGCCACCCTGACCATCAGCTCGCTCCAGGCTGAGGATGAGGCGGATTATTTCTGTGTAGCTTATGACAGTAGTAGCAGTATTGTTGTTTTCGGCAGCGGGACCACACTGACCGTCCTGG	clonotype351_1	Sample_1
94_CATTCGCCAGCTTCGG-1	CATTCGCCAGCTTCGG-1	IGHV1-21*01,IGHV1-33*01	20	IGHD8-2*01	9	IGHJ2-4*01	1	AKSYYSYAGGGSWGFGNLDV	20	0	IGHM1	QVQVRESGPSLVKPSQTLSLTCTTSGFSLSNYAIGWVRQAPGKALEWVGGIDIIGGTSYNPPLKSRLSITKDNSKSQVSLSVSSVTTEDTATYYCAKSYYSYAGGGSWGFGNLDVWGQGLLVTVSS	CAGGTGCAGGTGCGGGAGTCGGGCCCCAGCCTGGTGAAGCCCTCACAGACCCTCTCCCTCACCTGCACGACCTCTGGATTCTCACTGAGCAACTATGCTATAGGCTGGGTCCGCCAGGCTCCGGGGAAGGCGCTGGAGTGGGTTGGTGGTATAGATATTATTGGAGGTACATCTTATAACCCACCCCTGAAATCCCGGCTCAGCATAACCAAGGACAACTCCAAGAGCCAAGTCTCTCTGTCGGTGAGCAGCGTGACAACTGAAGACACGGCCACATACTACTGTGCGAAGAGTTATTATTCTTATGCTGGTGGTGGTTCTTGGGGTTTTGGTAATTTGGATGTTTGGGGTCAAGGACTCCTGGTCACCGTCTCCTCAG		IGLV1-67*01,IGLV5-60	4	IGLJ/OR17-2*01,IGLJ4*01,IGLJ7*01,IGLJ8*01	0	ATGDYSSSTVV	11	IGLC/OR17-2	QAVLTQPSSVSGSLGQRVSITCSGSSNNIGRYGVGWYQQVPGSGLRTIIYGSSNRPSGVPDRFSGSKSYNTATLTISSLQAEDEADYFCATGDYSSSTVVFGSGTTLTVL	CAGGCTGTGCTGACTCAGCCGTCCTCCGTGTCCGGCTCCCTGGGCCAGAGGGTCTCCATCACCTGCTCTGGAAGCAGCAACAACATCGGTAGATATGGTGTGGGCTGGTACCAACAGGTCCCAGGATCGGGCCTCAGAACCATCATCTATGGTAGTAGCAATCGACCCTCGGGGGTCCCCGACCGATTCTCCGGCTCCAAGTCTTACAACACAGCCACCCTGACCATCAGCTCCCTCCAGGCTGAGGACGAGGCGGATTATTTCTGTGCAACTGGTGACTACAGTAGCAGTACTGTTGTTTTCGGCAGCGGGACCACACTGACCGTCCTGG	clonotype220_1	Sample_1
95_GATGAGGAGCCCTAAT-1	GATGAGGAGCCCTAAT-1	IGHV1-21*01,IGHV1-33*01	11	IGHD8-2*01	5	IGHJ2-4*01	1	AKYDCSSIGCYGIDSDCRYGGQHVDA	26	3	IGHG1	QVQLRESGPSLVKPSQTLSLTCTVSGFSLSSYGVGWVRQASGKALEWVGTISSGGKTCLNPALKSRLSITKDNSKSQVSLSVSSVTLEDTATYYCAKYDCSSIGCYGIDSDCRYGGQHVDAWGQGLLVTVSS	CAGGTGCAGCTGCGGGAGTCGGGCCCCAGCCTGGTGAAGCCCTCACAGACCCTCTCCCTCACCTGCACGGTCTCTGGATTCTCATTGAGCAGCTATGGTGTAGGCTGGGTCCGCCAGGCCTCGGGGAAGGCGCTGGAGTGGGTTGGTACTATAAGTAGTGGTGGAAAAACATGCCTTAACCCAGCCCTGAAATCCCGGCTCAGCATCACTAAGGACAACTCCAAGAGCCAAGTCTCTCTGTCAGTGAGCAGCGTGACACTTGAGGACACGGCCACATACTACTGTGCGAAGTATGATTGTTCTAGTATTGGTTGTTATGGTATCGATTCGGATTGTCGTTATGGAGGGCAGCACGTCGACGCCTGGGGCCAAGGACTCCTGGTCACCGTCTCCTCAG		IGLV1-67*02	12	IGLJ/OR17-2*01,IGLJ4*01,IGLJ7*01,IGLJ8*01	0	VAYDSSRSTAV	11	IGLC/OR17-2	QAVLTQPSSVSGSLGQRVSITCSGSSSNIGSSNLGWYQQVPGSGLRTIIYGSSSRPSGVPDRFSGSKSGNTATLTITSLQAEDEADYFCVAYDSSRSTAVFGSGTTLTVL	CAGGCTGTGCTGACTCAGCCGTCCTCCGTGTCCGGCTCCCTGGGCCAGAGGGTCTCCATCACCTGCTCTGGAAGCAGCAGCAACATCGGTAGTAGTAATCTGGGCTGGTACCAACAGGTCCCAGGATCGGGCCTCAGAACCATCATCTATGGTAGTAGCAGTCGACCCTCGGGGGTCCCCGACCGATTCTCCGGCTCCAAGTCTGGCAACACAGCCACCCTGACCATCACCTCCCTCCAGGCTGAGGACGAGGCGGATTATTTCTGTGTAGCTTATGACAGTAGTAGAAGTACTGCTGTTTTCGGCAGCGGGACCACACTGACCGTCCTGG	clonotype450_1	Sample_1
96_TGACAACGTCCGAACC-1	TGACAACGTCCGAACC-1	IGHV1-17*01,IGHV1-20*01	20	IGHD6-2*01,IGHD6-3*01,IGHD6-4*01,IGHD8-2*01	0	IGHJ2-4*01	2	AKDSNDYPSYGCAVNENVNDYLDT	24	1	IGHM1	QVQLRESGPSLVKPSQTLSLTCTVSGFSLSDYALSWVRQAPGKALECLGGIDNRGTTIYNPALKSRLSITKDNSKSQVSLSLSSVTPEDTATYYCAKDSNDYPSYGCAVNENVNDYLDTWGQGLLVTVSS	CAGGTGCAGCTGCGCGAGTCGGGCCCCAGCCTGGTGAAGCCCTCACAGACCCTCTCCCTCACCTGCACGGTCTCTGGATTCTCATTGAGCGACTATGCTTTAAGCTGGGTCCGCCAGGCTCCAGGGAAGGCGCTTGAGTGCCTCGGCGGTATAGACAATCGTGGAACCACAATCTATAACCCAGCCCTGAAATCCCGGCTCAGTATCACCAAGGACAATTCCAAGAGCCAAGTCTCTCTGTCACTGAGCAGCGTGACACCTGAGGACACGGCCACATACTACTGTGCGAAAGATTCTAATGATTACCCTAGTTATGGTTGTGCGGTCAATGAGAATGTCAATGATTATCTCGATACTTGGGGCCAAGGACTCCTGGTCACCGTCTCCTCAG		IGLV1-67*01,IGLV5-60	4	IGLJ/OR17-2*01,IGLJ4*01,IGLJ7*01,IGLJ8*01	0	ATGDYSSKATV	11	IGLC/OR17-2	QAVLTQPSSVSGSLGQRVSITCSGSSNNIGRYNVGWYQQVPGSGLRTIIYGSSSLPSGVPDRFSGSKSGNTATLTISSLQGEDEADYFCATGDYSSKATVFGSGTTLTVL	CAGGCTGTGCTGACTCAGCCGTCCTCCGTGTCCGGCTCCCTGGGCCAGAGGGTCTCCATCACCTGCTCTGGAAGCAGCAACAACATCGGTAGATATAATGTGGGCTGGTACCAACAGGTCCCAGGATCGGGCCTCAGAACCATCATCTATGGTAGTAGCAGTCTACCCTCGGGGGTCCCCGACCGATTCTCCGGCTCCAAGTCTGGCAACACAGCCACCCTGACCATCAGCTCGCTCCAGGGTGAGGACGAGGCGGATTATTTCTGTGCAACTGGTGACTACAGTAGCAAAGCGACTGTTTTCGGCAGCGGGACCACACTGACCGTCCTGG	clonotype365_1	Sample_1
97_TCCCGATCAAACCTAC-1	TCCCGATCAAACCTAC-1	IGHV1-20*01	26	IGHD1-1*01	1	IGHJ2-4*01	2	GKANRGESGGRTFACTFGVDYLDA	24	1	IGHM1	QVQLRESGPSLVKPSQTLSLTCTVSGFSLNSYDVNWVRQTPGKALECLGIIVSNGVTYYNPALKSRLSITKDNSKSQVSLSVSSVTPEDTATYYCGKANRGESGGRTFACTFGVDYLDAWGQGLLVTVSS	CAGGTGCAGCTGCGCGAGTCGGGCCCCAGCCTGGTGAAGCCCTCACAGACCCTCTCCCTCACCTGCACGGTCTCTGGATTCTCATTGAACAGCTATGATGTGAACTGGGTCCGCCAGACTCCAGGGAAGGCGCTTGAGTGCCTCGGTATTATTGTCAGTAATGGAGTAACATACTATAACCCAGCCCTAAAATCCCGACTCAGCATCACCAAGGACAACTCCAAGAGTCAAGTCTCACTGTCAGTGAGCAGCGTGACACCTGAGGACACGGCCACATACTACTGTGGCAAGGCTAACCGTGGTGAAAGTGGTGGTCGTACTTTCGCTTGTACTTTTGGTGTTGATTACCTCGATGCCTGGGGCCAAGGACTCCTGGTTACCGTCTCCTCAG		IGLV1-67*01,IGLV5-60	9	IGLJ/OR17-2*01,IGLJ4*01,IGLJ7*01,IGLJ8*01	0	ATGDYSSSTVV	11	IGLC/OR17-2	QAVLTQPSSVSGSLGQRVSITCSGSSNSIGRYDVNWYQQVPGSGLRTIMYSSRTRPSGVPDRFSGSKSGDTATLTISSLQAEDEADYFCATGDYSSSTVVFGSGTTLTVL	CAGGCTGTGCTGACTCAGCCGTCCTCCGTGTCCGGCTCCCTGGGCCAGAGGGTCTCCATCACCTGCTCTGGAAGCAGCAACAGCATCGGTAGATATGATGTGAACTGGTACCAACAGGTCCCAGGATCGGGCCTCAGAACCATCATGTATAGTAGTAGAACTCGACCCTCGGGGGTCCCCGACCGATTCTCCGGCTCCAAGTCTGGCGACACAGCCACCCTGACCATCAGCTCGCTCCAGGCTGAGGACGAGGCGGATTATTTCTGTGCAACTGGTGACTACAGTAGCAGTACTGTTGTTTTCGGCAGCGGGACCACACTGACCGTCCTGG	clonotype359_1	Sample_1
98_GAATAAGTCCGCAGTG-1	GAATAAGTCCGCAGTG-1	IGHV1-20*01	18	IGHD1-1*01,IGHD1-2*01,IGHD1-3*01,IGHD1-4*01,IGHD8-2*01	0	IGHJ2-4*01	1	ARSWDGLFDSAAAGWPHYVDT	21	0	IGHM1	QVQLRESGPSLVKPSTTLSLTCTVSGFSLSAYAITWVRQTPGKALECLGGVTGGGSTYYNPALKSRLSITKDNSKSQVSLSVGSVTPEDTATYYCARSWDGLFDSAAAGWPHYVDTWGQGLLVTVSS	CAGGTGCAGCTGCGCGAGTCGGGCCCCAGCCTGGTGAAGCCCTCAACGACCCTCTCCCTCACCTGCACGGTCTCTGGATTCTCATTGAGCGCCTATGCTATAACCTGGGTCCGCCAGACTCCAGGGAAGGCCCTTGAGTGCCTCGGTGGTGTAACCGGTGGTGGAAGCACATACTATAACCCAGCCCTGAAATCCCGGCTCAGCATCACCAAGGACAACTCCAAGAGCCAAGTCTCTCTGTCAGTGGGCAGCGTGACACCTGAGGACACGGCCACATATTACTGTGCGAGGAGTTGGGATGGTTTATTTGATAGTGCGGCTGCTGGTTGGCCCCACTACGTCGATACCTGGGGCCAAGGACTCCTGGTCACCGTCTCCTCAG		IGLV1-40*01	1	IGLJ/OR17-2*01,IGLJ4*01,IGLJ7*01,IGLJ8*01	1	ASPDSSSSSAV	11	IGLC/OR17-2	QAVLTQPSSVSGSLGQRVSITCSGSSSNVGLGNYVSWFQQIPGSAPRTLIYGATSRASGVPDRFSGSRSGNTATLTISSLQAEDEADYFCASPDSSSSSAVFGSGTTLTIL	CAGGCTGTGCTGACTCAGCCGTCCTCCGTGTCCGGGTCCCTGGGCCAGAGGGTCTCCATCACCTGCTCTGGAAGCAGCAGCAACGTTGGGCTTGGTAATTATGTAAGCTGGTTCCAACAGATCCCAGGATCGGCCCCCAGAACCCTCATCTATGGTGCGACCAGTCGAGCCTCGGGGGTCCCCGACCGATTCTCCGGCTCCAGGTCTGGGAACACAGCCACCCTGACCATCAGCTCGCTCCAGGCCGAGGACGAGGCGGATTATTTCTGTGCATCTCCTGACAGTAGTAGCAGTAGTGCTGTTTTCGGCAGCGGGACCACACTGACCATCCTGG	clonotype256_1	Sample_1
99_ACGATACTCCTGCTTG-1	ACGATACTCCTGCTTG-1	IGHV1-21*01,IGHV1-33*01	24	IGHD3-1*01,IGHD3-3*01,IGHD3-4*01	0	IGHJ2-4*01	2	VKCINWYCEGYGVDA	15	2	IGHG2	QVQLRESGPSLVKPSQTLSLTCTTSGFSLSGYGVNWVRQAPGKPLEWIGMINGAGSIFLNPVLKSRLGITKDNLKSQVSLSVSSVTTEDTATYYCVKCINWYCEGYGVDAWGQGLLITVSS	CAGGTGCAGCTGCGGGAGTCGGGCCCCAGCCTGGTGAAGCCCTCACAGACCCTCTCCCTCACCTGCACGACGTCTGGATTCTCATTGAGCGGCTATGGTGTAAACTGGGTCCGCCAGGCTCCGGGGAAGCCGCTGGAGTGGATTGGTATGATAAACGGTGCTGGAAGCATATTCCTTAACCCAGTCCTGAAATCCCGGCTCGGCATCACTAAGGACAACTTAAAGAGCCAAGTCTCTCTGTCAGTGAGCAGCGTAACAACTGAGGACACGGCCACATACTACTGTGTGAAGTGTATTAATTGGTATTGTGAGGGTTACGGCGTTGATGCCTGGGGCCAAGGACTCCTGATCACCGTCTCCTCAG		IGLV1-31*01	7	IGLJ/OR17-2*01,IGLJ4*01,IGLJ7*01,IGLJ8*01	0	ASYQSGNTAV	10	IGLC/OR17-2	QAVLTQPSSVSGSLGQRVSITCSGSSSNVGTGNYVSWFQQIPGSAPRTLIYDATSRPSGVPARFSGSRSGNTATLTISSLQAEDEAHYFCASYQSGNTAVFGSGTTLTVL	CAGGCTGTGCTGACTCAGCCGTCCTCCGTGTCCGGGTCCCTGGGCCAGAGGGTCTCCATCACCTGCTCTGGAAGCAGCAGCAACGTCGGAACTGGCAATTATGTGAGCTGGTTCCAACAGATCCCAGGATCGGCCCCCAGAACCCTCATTTATGATGCAACCAGTCGACCCTCGGGGGTCCCCGCCCGATTCTCCGGCTCCAGGTCTGGGAACACAGCCACCCTGACCATCAGCTCGCTCCAGGCTGAGGACGAGGCACATTATTTCTGTGCATCTTATCAGAGTGGTAACACTGCTGTTTTCGGCAGCGGGACCACACTGACCGTCCTGG	clonotype122_1	Sample_1
100_GAGTCCGAGGCGACAT-1	GAGTCCGAGGCGACAT-1	IGHV1-20*01	19	IGHD8-2*01	5	IGHJ2-4*01	1	VKSSSSFTHTYGCPIASNVCVDA	23	2	IGHM1	QVQLRESGPSLVKPSQTLSLTCTISGFSLSRYAAGWVRQGPGKALECLGSITSSGSTYYNPALKSRLSITKDNSKSQVSLSVSSVTSEDTATYYCVKSSSSFTHTYGCPIASNVCVDAWGQGLLVTVSS	CAGGTGCAGCTGCGGGAGTCGGGCCCCAGCCTGGTGAAGCCCTCACAGACCCTCTCCCTCACCTGCACGATCTCTGGATTCTCATTGAGCAGATATGCTGCAGGCTGGGTCCGCCAGGGTCCAGGAAAGGCGCTGGAATGTCTTGGTAGTATAACGAGTTCTGGAAGCACGTACTATAACCCAGCCCTGAAATCCCGACTCAGCATCACCAAGGACAACTCCAAGAGCCAAGTCTCTCTGTCAGTGAGCAGCGTGACAAGTGAGGACACGGCCACATACTATTGTGTAAAAAGTAGTAGTAGTTTTACTCATACTTATGGTTGTCCTATTGCTTCGAATGTTTGCGTCGATGCCTGGGGCCAAGGACTCCTGGTCACCGTGTCCTCAG		IGLV1-40*01	11	IGLJ/OR17-2*01,IGLJ4*01,IGLJ7*01,IGLJ8*01	2	ASPDNYINSAV	11	IGLC/OR17-2	QAVLTQPSSVSGSLGQRVSITCSGSSSNVGLGNVVSWFQQIPGTAPRTLIYGATSRASGVPDRFSGSKSGNTATLTISSLQAEDEADYFCASPDNYINSAVFGSGTILTVL	CAGGCTGTGCTGACTCAGCCGTCCTCCGTGTCCGGGTCCCTGGGCCAGAGGGTCTCCATCACCTGCTCTGGAAGCAGCAGCAACGTTGGGCTCGGTAATGTGGTGAGCTGGTTCCAACAGATCCCAGGAACGGCCCCCAGAACCCTCATCTATGGTGCGACCAGTCGAGCCTCGGGGGTCCCCGACCGATTCTCCGGCTCCAAGTCTGGGAACACAGCCACCCTGACCATCAGCTCGCTCCAGGCCGAGGACGAGGCGGATTATTTCTGTGCATCTCCTGACAATTATATCAATAGTGCTGTTTTTGGCAGCGGGACCATACTGACCGTCCTGG	clonotype20_1	Sample_1
101_GGATGTTAGGTACTCT-1	GGATGTTAGGTACTCT-1	IGHV1-10*01	10	IGHD8-2*01	0	IGHJ2-4*01	2	VRDSDSDNFGPHVCYSSGANIDYVTA	26	1	IGHM1	QVQLRESGPSLVKPSQTLSLTCTVSGFSLSNYGVGWVRQAPGKALECLGGISSSGYTGFNPALKSRLSITKDNSKSQVSLSVSSVTAEDTATYYCVRDSDSDNFGPHVCYSSGANIDYVTAWGQGLLVTVSS	CAGGTGCAGCTGCGGGAGTCGGGCCCCAGCCTGGTGAAGCCCTCACAGACCCTCTCCCTCACCTGCACCGTCTCTGGATTCTCATTGAGCAACTATGGTGTAGGCTGGGTCCGCCAGGCTCCAGGGAAGGCGCTGGAGTGTCTTGGTGGTATAAGTAGTAGTGGATACACAGGCTTTAATCCAGCCCTGAAATCCCGGCTCAGCATCACCAAGGACAACTCCAAGAGCCAAGTCTCTCTGTCAGTGAGCAGCGTGACAGCTGAGGACACGGCCACATACTACTGTGTAAGAGACAGTGATTCTGACAACTTTGGTCCTCATGTTTGTTATAGTAGTGGCGCTAATATTGATTACGTCACTGCCTGGGGCCAAGGACTCCTGGTCACCGTCTCCTCAG		IGLV1-31*01	0	IGLJ/OR17-2*01,IGLJ4*01,IGLJ7*01,IGLJ8*01	0	ASYQSGNTAI	10	IGLC/OR17-2	QAVLTQPSSVSGSLGQRVSITCSGSSSNVGTGNYVSWFQQIPGSAPRTLIYGATSRASGVPDRFSGSRSGNTATLTISSLQAEDEADYFCASYQSGNTAIFGSGTTLTVL	CAGGCTGTGCTGACTCAGCCGTCCTCCGTGTCCGGGTCCCTGGGCCAGAGGGTCTCCATCACCTGCTCTGGAAGCAGCAGCAACGTTGGAACTGGCAATTATGTGAGCTGGTTCCAACAGATCCCAGGATCGGCCCCCAGAACCCTCATCTATGGTGCGACCAGTCGAGCCTCGGGGGTCCCCGACCGATTCTCCGGCTCCAGGTCTGGGAACACAGCCACCCTGACCATCAGCTCGCTCCAGGCTGAGGACGAGGCAGATTATTTCTGTGCATCTTATCAGAGTGGTAACACAGCTATTTTCGGCAGCGGGACCACACTGACCGTCCTGG	clonotype395_1	Sample_1
102_CATATTCTCCGAGCCA-1	CATATTCTCCGAGCCA-1	IGHV1-21*01,IGHV1-33*01	25	IGHD8-2*01	0	IGHJ2-4*01	0	AKFQWDGSDSSWGYVDA	17	0	IGHM1	QVQLRESGPSLVKPSQTLSLTCTTSGFSLSNYIVGWVRQAPGKALERVGTININGNTVYNPALKSRLSITKDNSKSQVSLSLSSVITEDAATYYCAKFQWDGSDSSWGYVDAWGQGLLVTVSS	CAGGTGCAGCTGCGGGAGTCGGGCCCCAGCCTGGTGAAGCCCTCACAGACCCTCTCCCTCACCTGCACGACCTCTGGATTCTCGCTGAGCAACTATATTGTAGGCTGGGTCCGCCAGGCTCCGGGGAAGGCGCTGGAGCGGGTTGGTACTATAAACATTAATGGAAACACAGTCTATAATCCAGCCCTGAAATCCCGGCTCAGCATCACCAAGGACAACTCCAAGAGCCAAGTCTCTCTGTCATTGAGCAGCGTAATAACTGAAGACGCGGCCACATACTACTGTGCGAAATTCCAGTGGGATGGTTCTGATAGTAGTTGGGGCTACGTCGATGCCTGGGGCCAAGGACTCCTGGTCACCGTCTCCTCAG		IGLV1-67*01,IGLV5-60	11	IGLJ/OR17-2*01,IGLJ4*01,IGLJ7*01,IGLJ8*01	0	AAGYTGGSTAV	11	IGLC/OR17-2	QAVLTQPSSVSGSLGQRVSITCSGSSSNIGRLGVGWYQQVPGSGLRTIIYGSSSRPSGVPDRFSGSKSGNTATLTISSLQAEDEADYFCAAGYTGGSTAVFGSGTTLTVL	CAGGCTGTGCTGACTCAGCCGTCCTCCGTGTCCGGGTCCCTGGGCCAGAGGGTCTCCATCACCTGCTCTGGAAGCAGCAGCAACATCGGTAGACTTGGTGTGGGCTGGTACCAACAGGTCCCAGGATCGGGCCTCAGAACCATCATCTATGGTAGTAGCAGTCGACCCTCGGGGGTCCCCGACCGATTCTCCGGCTCCAAGTCTGGCAACACAGCCACCCTGACCATCAGCTCGCTCCAGGCTGAGGACGAGGCAGATTATTTCTGTGCAGCTGGTTACACCGGTGGCAGTACTGCTGTTTTCGGCAGCGGGACCACACTGACCGTCCTGG	clonotype155_1	Sample_1
103_CTCAGAATCTCTGCTG-1	CTCAGAATCTCTGCTG-1	IGHV1-21*01,IGHV1-33*01	22	IGHD6-2*01	2	IGHJ2-4*01	1	AKIYSNYRLRDCLNNAYYYTWVDA	24	1	IGHM1	QVQLRESGPSLVKPSQTLSLTCTTSGFSLSSYPVGWVRQAPGKALEWVGGVDGDGETCYNPALKSRISITKDNSKSQVSLSLSSVTTEDTATYFCAKIYSNYRLRDCLNNAYYYTWVDAWGQGLLVTVSS	CAGGTGCAGCTGCGGGAGTCGGGCCCCAGCCTGGTGAAGCCCTCACAGACCCTCTCCCTCACCTGCACAACCTCTGGATTCTCACTGAGCAGCTATCCTGTAGGCTGGGTCCGCCAGGCTCCGGGGAAGGCGCTGGAGTGGGTTGGTGGTGTAGATGGTGATGGAGAGACATGCTATAATCCAGCCCTGAAATCCCGGATCAGCATCACCAAAGATAATTCCAAGAGCCAAGTCTCTCTGTCACTGAGCAGCGTGACAACTGAGGACACGGCCACATACTTTTGTGCGAAGATTTATTCTAATTACAGGCTTCGAGATTGCTTAAACAATGCTTATTATTATACTTGGGTCGATGCCTGGGGCCAGGGACTCCTGGTCACCGTCTCCTCAG		IGLV1-67*01,IGLV5-60	4	IGLJ/OR17-2*01,IGLJ4*01,IGLJ7*01,IGLJ8*01	0	ATGDYSSSTIV	11	IGLC/OR17-2	QAVLTQPSSVSGSLGQRVSITCSGSSNNIGRYGVGWYQQVPGSGLRTIIYNSISRPSGVPDRFSGSKSGNTATLTINSLQAEDEADYFCATGDYSSSTIVFGSGTTLTVL	CAGGCTGTGCTGACTCAGCCGTCCTCCGTGTCCGGCTCCCTGGGCCAGAGGGTCTCCATCACCTGCTCTGGAAGCAGCAACAACATCGGTAGATATGGTGTGGGCTGGTACCAACAGGTCCCAGGATCGGGCCTCAGAACCATCATCTATAATAGTATCAGTCGACCCTCGGGGGTCCCCGACCGATTCTCCGGCTCCAAGTCTGGCAACACAGCCACCCTGACCATCAACTCGCTCCAGGCTGAGGACGAGGCGGATTATTTCTGTGCAACTGGTGACTACAGTAGCAGTACTATTGTTTTCGGCAGCGGGACCACACTGACCGTCCTGG	clonotype372_1	Sample_1
104_GCTGCGAAGACTAAGT-1	GCTGCGAAGACTAAGT-1	IGHV1-10*01	14	IGHD7-3*01,IGHD7-4*01	1	IGHJ2-4*01	1	VKGIYENSISDGIDA	15	0	IGHM1	QVQLRESGPSLVKPSQTLSLTCTISGFSLSSYVVGWVRQAPGKAREYLGRISSGGGTDYNPTLKSRLSITKDNSKSQVSLSMSSVTSEDTATYYCVKGIYENSISDGIDAWGQGLLVTVSS	CAGGTGCAGCTGCGGGAGTCGGGCCCCAGCCTGGTGAAGCCCTCACAGACCCTCTCCCTCACCTGCACGATCTCTGGATTCTCATTGAGTAGCTATGTTGTAGGCTGGGTCCGCCAGGCTCCAGGGAAGGCGCGGGAGTATCTTGGTCGTATAAGTAGTGGTGGAGGCACAGACTATAACCCAACCCTGAAATCCCGGCTCAGCATCACCAAGGACAACTCCAAGAGCCAAGTCTCTCTGTCAATGAGCAGCGTGACAAGTGAGGACACGGCCACATACTACTGTGTAAAGGGTATTTATGAAAACTCTATTAGTGATGGCATCGATGCCTGGGGCCAAGGACTCCTTGTCACCGTCTCCTCAG		IGLV1-67*02	7	IGLJ/OR17-2*01,IGLJ4*01,IGLJ7*01,IGLJ8*01	2	VAYDSSSRIAV	11	IGLC/OR17-2	QAVLTQPSSVSGSLGQRVSITCSGSSSNIGSYSVGWYQQVPGSGLRTIIYGSSSRPSGVPDRFSGSKSGNTATLTISSLQTEDEADYFCVAYDSSSRIAVSGSGTTLTVL	CAGGCTGTGCTGACTCAGCCGTCCTCCGTGTCCGGCTCCCTGGGCCAGAGGGTCTCCATCACCTGCTCTGGAAGCAGCAGCAACATCGGTAGTTATAGTGTGGGCTGGTACCAACAGGTCCCAGGATCGGGCCTCAGAACCATCATCTATGGTAGTAGCAGTCGACCCTCGGGGGTCCCCGACCGATTCTCCGGCTCCAAGTCTGGCAACACAGCCACCCTGACCATCAGCTCCCTCCAGACTGAGGACGAGGCGGATTATTTCTGTGTAGCTTATGACAGTAGTAGCAGAATTGCTGTTAGCGGCAGCGGGACCACACTGACCGTCCTGG	clonotype70_1	Sample_1
105_CCCAGTTTCTTGAGGT-1	CCCAGTTTCTTGAGGT-1	IGHV1-27*01	20	IGHD8-2*01	3	IGHJ2-4*01	2	ARCSNGNGGCFAYSSSYVSQTYIDA	25	2	IGHM1	QVQLRESGPSLVKPSQTLSLTCTVSGFSLSSYLVYWVRQAPGKAPEWVGSINKNGDTRYNPALKSRLSITRDTSKSQVSLSVSSVTTEDTATYYCARCSNGNGGCFAYSSSYVSQTYIDAWGQGLLVSVSS	CAGGTGCAGCTGCGGGAGTCGGGCCCCAGCCTGGTGAAGCCCTCACAGACCCTCTCCCTCACCTGCACGGTCTCTGGATTTTCACTGAGCAGCTACCTTGTTTACTGGGTCCGCCAGGCTCCAGGGAAGGCGCCGGAGTGGGTTGGTAGTATAAATAAGAATGGAGACACACGCTATAACCCAGCCCTGAAATCCCGGCTCAGCATCACCAGGGACACCTCCAAGAGCCAAGTCTCTCTGTCAGTGAGCAGCGTAACAACTGAGGACACGGCCACATACTACTGTGCGCGCTGTAGTAACGGAAATGGTGGTTGTTTTGCTTATAGTAGTAGTTATGTTTCCCAAACATACATCGATGCCTGGGGCCAAGGACTCCTGGTCTCCGTCTCCTCAG		IGLV1-21*01,IGLV1-67*01,IGLV5-60	10	IGLJ/OR17-2*01,IGLJ4*01,IGLJ7*01,IGLJ8*01	0	STGDYSSATAV	11	IGLC/OR17-2	QAVLTQPSSVSGSLGQRVSITCSGSSSNIGSYNVDWYQQVPGSGLRTIIYGSSSRPSGVPDRFSGSKSGNTATLTISSLQAEDEADYFCSTGDYSSATAVFGSGTTLTVL	CAGGCTGTGCTGACTCAGCCGTCCTCCGTGTCCGGCTCCCTGGGCCAGAGGGTCTCCATCACCTGCTCTGGAAGCAGCAGCAACATCGGTAGTTATAATGTGGACTGGTACCAACAGGTCCCAGGATCGGGCCTCAGAACCATCATCTATGGTAGTAGCAGTCGACCCTCGGGGGTCCCCGACCGATTCTCCGGCTCCAAGTCTGGCAACACAGCCACCCTGACCATCAGCTCCCTCCAGGCTGAGGACGAGGCGGATTATTTCTGTTCAACTGGTGACTACAGTAGCGCGACTGCTGTTTTCGGCAGCGGGACCACACTGACCGTCCTGG	clonotype407_1	Sample_1
106_GCGAGAACAGTCGTGC-1	GCGAGAACAGTCGTGC-1	IGHV1-17*01,IGHV1-20*01	13	IGHD4-1*01,IGHD6-2*01,IGHD6-3*01,IGHD6-4*01,IGHD7-3*01	1	IGHJ2-4*01	1	AKGSDYGWGSAQCYAGGVYNDYLDA	25	1	IGHM1	QVQLRESGPSLVKPSQTLSLTCTVSGFSLSSYAVGWVRQAPGKALECLGGITGGGGTGYNPALKSRLSITKDDSKSQVSLSVSSVTPEDTATYYCAKGSDYGWGSAQCYAGGVYNDYLDAWGQGLLVTVSS	CAGGTGCAGCTGCGCGAGTCGGGCCCCAGCCTGGTGAAGCCCTCACAGACCCTCTCCCTCACCTGCACGGTCTCTGGATTCTCATTGAGCAGCTATGCTGTAGGCTGGGTCCGCCAGGCTCCAGGGAAGGCGCTGGAGTGCCTCGGTGGTATAACAGGTGGTGGAGGCACAGGCTATAACCCAGCCCTGAAATCCCGACTCAGCATCACCAAGGACGACTCCAAGAGCCAAGTCTCTCTGTCAGTGAGCAGCGTGACTCCTGAAGACACGGCCACATACTACTGTGCGAAAGGGAGTGATTATGGTTGGGGTAGTGCTCAGTGTTATGCTGGTGGTGTGTATAATGACTACCTCGATGCCTGGGGCCAAGGACTCCTGGTCACCGTCTCCTCAG		IGLV1-31*01	3	IGLJ/OR17-2*01,IGLJ4*01,IGLJ7*01,IGLJ8*01	0	ASYQSGNIAV	10	IGLC/OR17-2	QAVLTQPSSVSGSLGQRVSITCSGSSSNVGIGNYVSWFQQIPGSAPRTLIYGATSRASGVPDRFSGSRSGNTATLTISSLQAEDEADYFCASYQSGNIAVFGSGTTLTVL	CAGGCTGTGCTGACTCAGCCGTCCTCCGTGTCCGGGTCCCTGGGCCAGAGGGTCTCCATCACCTGCTCTGGAAGCAGCAGCAACGTTGGAATTGGCAATTATGTGAGTTGGTTCCAACAGATCCCAGGATCGGCCCCCAGAACCCTCATCTATGGTGCGACCAGTCGAGCCTCGGGGGTCCCCGACCGATTCTCCGGCTCCAGGTCTGGGAACACAGCCACCCTGACCATCAGCTCGCTCCAGGCTGAGGACGAGGCAGATTATTTCTGTGCATCTTATCAGAGTGGTAACATAGCTGTTTTCGGCAGCGGGACCACACTGACCGTCCTGG	clonotype417_1	Sample_1
107_GACGCGTAGAAGGTGA-1	GACGCGTAGAAGGTGA-1	IGHV1-21*01,IGHV1-33*01	17	IGHD8-2*01	0	IGHJ2-4*01	3	TNVRYYDCRDGHYIDT	16	1	IGHM1	QVQLRESGPSLVKPSQTLSLTCTTSGFSLSNYAVNWVRQAPGKALEWVGTIGGGGGTCLNPALKSRLSITKDNSKNQVSLSVRSVTTEDTATYYCTNVRYYDCRDGHYIDTWGQGLLVAVSS	CAGGTGCAGCTGCGGGAGTCGGGCCCCAGCCTGGTGAAGCCCTCACAGACCCTCTCCCTCACCTGCACGACCTCTGGATTCTCATTGAGCAATTATGCTGTAAACTGGGTCCGCCAGGCTCCGGGGAAGGCGCTGGAGTGGGTTGGGACTATTGGTGGTGGTGGAGGCACATGCCTTAATCCAGCCCTGAAATCCCGGCTCAGCATCACCAAGGACAACTCCAAGAACCAAGTCTCTCTGTCAGTGAGAAGCGTGACAACTGAGGACACGGCCACATACTACTGTACAAATGTTCGTTATTATGATTGTCGCGATGGTCATTATATTGATACCTGGGGCCAGGGACTCCTGGTCGCCGTCTCCTCAG		IGLV1-31*01	5	IGLJ/OR17-2*01,IGLJ4*01,IGLJ7*01,IGLJ8*01	1	ASYQTGDTIV	10	IGLC/OR17-2	QAVLTQPSSVSGSLGQRVSITCSGSSSNVGTGNYVSWFQQIPGSAPRTLIYSATIRASGVPDRFSGSRSGNTATLTISSLQAEDDADYFCASYQTGDTIVFGSGTTLTVL	CAGGCTGTGCTGACTCAGCCGTCCTCCGTGTCCGGGTCCCTGGGCCAGAGGGTCTCCATCACCTGCTCTGGAAGCAGCAGCAACGTTGGAACTGGCAATTATGTGAGCTGGTTCCAACAGATCCCAGGATCGGCCCCCAGAACCCTCATCTATAGTGCGACCATTCGAGCCTCGGGGGTCCCCGACCGATTCTCCGGCTCCAGGTCTGGGAACACAGCCACCCTGACCATCAGCTCGCTCCAGGCTGAGGACGACGCAGATTATTTCTGTGCATCTTATCAGACTGGTGACACAATTGTTTTCGGCAGCGGGACCACATTGACCGTCCTGG	clonotype138_1	Sample_1
108_CGTAGGCAGCCTATGT-1	CGTAGGCAGCCTATGT-1	IGHV1-21*01,IGHV1-33*01	15	IGHD1-3*01	0	IGHJ2-4*01	1	AKYVEVSRCVNGHHYDA	17	1	IGHM1	QVQLRESGPSLVKPSQTLSLTCTVSGFSLSNYAVGWVRQASGKALEWVGDINSIGTTCLNPALKSRLSITNDHSKSQVSLSLSSVTPEDTATYYCAKYVEVSRCVNGHHYDAWGQGLLVTVSS	CAGGTGCAGCTGCGGGAGTCGGGCCCCAGCCTGGTGAAGCCCTCACAGACCCTCTCCCTCACCTGCACGGTCTCTGGATTCTCATTGAGCAACTATGCTGTAGGCTGGGTCCGCCAGGCCTCGGGGAAGGCGCTGGAGTGGGTTGGTGATATTAATAGTATTGGAACCACATGCCTTAACCCAGCCCTGAAATCCCGGCTCAGCATCACCAACGACCACTCCAAGAGCCAAGTCTCTCTGTCACTGAGCAGCGTGACACCCGAGGACACGGCCACATACTACTGTGCGAAATATGTTGAAGTTTCACGATGTGTTAATGGCCATCATTATGATGCCTGGGGCCAGGGACTCCTGGTCACCGTCTCCTCAG		IGLV1-31*01	6	IGLJ/OR17-2*01,IGLJ4*01,IGLJ7*01,IGLJ8*01	1	ASYQSDNTAV	10	IGLC/OR17-2	QAVLTQPSSVSGSLGQRVSITCSGSNNNVGYGNYVSWFQQIPGSAPRTLIYGATSRASGVPDRFSGSRSGNTATLTISSLQAEDEADYFCASYQSDNTAVFGSGTTLTVL	CAGGCTGTGCTGACTCAGCCGTCCTCCGTGTCCGGGTCCCTGGGCCAGAGGGTCTCCATCACCTGCTCTGGAAGCAACAACAATGTTGGATATGGCAATTATGTGAGCTGGTTCCAACAGATCCCAGGATCGGCCCCCAGAACCCTCATCTATGGTGCGACCAGTCGAGCCTCGGGGGTCCCCGACCGATTCTCCGGCTCCAGGTCTGGGAACACAGCCACCCTGACCATCAGCTCGCTCCAGGCTGAGGACGAGGCAGATTATTTCTGTGCATCTTATCAGAGTGATAACACAGCTGTTTTCGGCAGCGGAACCACACTGACCGTCCTGG	clonotype147_1	Sample_1
109_GACTGCGGTTGGTTTG-1	GACTGCGGTTGGTTTG-1	IGHV1-21*01,IGHV1-33*01	22	IGHD4-1*01,IGHD6-2*01,IGHD6-3*01,IGHD6-4*01	0	IGHJ2-4*01	0	AKYSGYFSSYSFGGIDA	17	0	IGHM1	QVQLRESGPSLVKPSQTLSLTCTISGFSLSSYNIGWVRQAPGKALEWLGHVVASGNTAYNPALKSRLSITKDNSKSQVSLSVGSVTTEDTATYYCAKYSGYFSSYSFGGIDAWGQGLLVTVSS	CAGGTGCAGCTACGGGAGTCGGGCCCCAGCCTGGTGAAGCCCTCACAGACCCTCTCCCTCACCTGCACGATCTCTGGATTCTCATTGAGCAGCTATAATATAGGCTGGGTCCGCCAGGCTCCGGGGAAGGCGCTGGAGTGGCTTGGTCATGTAGTTGCTAGTGGAAACACAGCCTATAACCCAGCCCTGAAATCCCGGCTCAGCATCACCAAAGACAACTCCAAGAGCCAAGTCTCTCTGTCAGTAGGCAGCGTGACAACTGAGGACACGGCCACGTACTACTGTGCGAAGTATAGTGGTTATTTTAGTTCTTATTCTTTTGGTGGAATCGATGCCTGGGGCCAAGGACTCCTGGTCACCGTCTCCTCAG		IGLV1-67*01,IGLV5-60	10	IGLJ/OR17-2*01,IGLJ4*01,IGLJ7*01,IGLJ8*01	0	AAGESSSSTAV	11	IGLC/OR17-2	QAVLTQPSSVSGSLGQRVSITCSGSSSNIGRYSVAWYQQVPGSGLRTIFYGSSSRPSGVPDRFSGSKSGNTATLTISSLQAEDEADYFCAAGESSSSTAVFGSGTTLTVL	CAGGCTGTGCTGACTCAGCCGTCCTCCGTGTCCGGGTCCCTGGGCCAGAGGGTCTCCATCACCTGCTCTGGAAGCAGCAGCAACATCGGTAGATATAGTGTGGCCTGGTACCAACAGGTCCCAGGATCGGGCCTCAGAACCATCTTCTATGGTAGTAGCAGTCGACCCTCGGGGGTCCCCGACCGATTCTCCGGCTCCAAGTCTGGCAACACAGCCACCCTGACCATCAGCTCGCTCCAGGCTGAGGACGAGGCAGATTATTTCTGTGCAGCTGGTGAAAGCAGTAGCAGTACTGCTGTTTTCGGCAGCGGGACCACACTGACCGTCCTGG	clonotype149_1	Sample_1
110_ACGAGGAGTTCACGGC-1	ACGAGGAGTTCACGGC-1	IGHV1-20*01	17	IGHD6-3*01,IGHD6-4*01	4	IGHJ2-4*01	0	GRCYSGYWYEYGCLADNNYVDA	22	2	IGHM1	QVQLRESGPSLVKPSQTLSLTCTVSGFSLSSYAVTWVRQAPGKALEWVGVVYGGGSTYYNPALKSRLSITKDNSKSQVSLSVSSVTPEDTATYYCGRCYSGYWYEYGCLADNNYVDAWGQGLLVTVSP	CAGGTGCAGCTGCGGGAGTCGGGCCCCAGCCTGGTGAAGCCCTCACAGACCCTCTCCCTCACCTGCACGGTCTCTGGATTCTCTTTGAGCAGCTATGCTGTGACCTGGGTCCGCCAGGCTCCAGGGAAGGCGCTGGAGTGGGTTGGTGTGGTGTATGGTGGTGGAAGCACATACTATAACCCAGCCCTGAAGTCCCGGCTCAGCATCACCAAGGACAACTCCAAGAGCCAAGTGTCTCTGTCAGTGAGCAGCGTGACACCTGAGGACACGGCCACATACTACTGTGGAAGATGTTATAGTGGTTATTGGTATGAGTATGGTTGTTTGGCTGATAACAATTACGTCGATGCCTGGGGCCAAGGACTCCTGGTCACCGTCTCTCCAG		IGLV1-67*01,IGLV5-60	3	IGLJ/OR17-2*01,IGLJ4*01,IGLJ7*01,IGLJ8*01	0	ATGDYSSSTAV	11	IGLC/OR17-2	QAVLTQPSSVSGSLGQRVSITCSGSSNNIGRYGVGWYQQVPGSGLRTIIYNSNSRPSGVPDRFSGSKSGNTATLTISSLQAEDEADYFCATGDYSSSTAVFGSGTTLTVL	CAGGCTGTGCTGACTCAGCCGTCCTCCGTGTCCGGCTCCCTGGGCCAGAGGGTCTCCATCACCTGCTCTGGAAGCAGCAACAACATCGGTAGATATGGTGTGGGCTGGTACCAACAGGTCCCAGGATCGGGCCTCAGAACCATCATCTATAATAGTAACAGTCGACCCTCGGGGGTCCCCGACCGATTCTCCGGCTCCAAGTCTGGCAACACAGCCACCCTGACCATCAGCTCGCTCCAGGCTGAGGACGAGGCGGATTATTTCTGTGCAACTGGTGACTACAGTAGCAGTACTGCTGTTTTCGGCAGCGGGACCACACTGACCGTCCTGG	clonotype267_1	Sample_1
111_TTGCCGTCAGTCAGCC-1	TTGCCGTCAGTCAGCC-1	IGHV1-39*01	14	IGHD6-2*01,IGHD6-3*01,IGHD6-4*01,IGHD8-2*01	1	IGHJ2-4*01	0	AKCGDGSGHIDCLSYAYYNYVDA	23	2	IGHM1	QVQLRESGPSLVKPSQTLSLTCTTSGFSLSSYGVNWVRQAPGKTLEWLGGIDSGGSIGYNPGLKPRLSITRDNSKSQVSLSVSSVTPEDTAFYYCAKCGDGSGHIDCLSYAYYNYVDAWGQGLLVTVSS	CAGGTGCAGCTGCGGGAGTCAGGCCCCAGCCTGGTGAAGCCCTCACAGACCCTCTCCCTCACCTGCACGACCTCTGGATTCTCATTGAGCAGCTATGGTGTAAATTGGGTCCGCCAGGCTCCAGGGAAGACGCTGGAGTGGCTCGGTGGTATAGACAGTGGTGGAAGCATAGGCTATAACCCAGGCCTGAAACCCAGGCTCAGCATCACCAGGGACAACTCCAAGAGCCAAGTCTCTCTGTCGGTGAGCAGCGTGACACCTGAGGACACGGCCTTTTACTACTGTGCGAAGTGTGGTGATGGTTCGGGTCACATTGATTGTCTTAGTTATGCTTACTACAACTACGTCGATGCCTGGGGCCAAGGACTCCTGGTCACCGTCTCCTCAG		IGLV1-67*02	16	IGLJ/OR17-2*01,IGLJ4*01,IGLJ7*01,IGLJ8*01	1	VAWDSSRSTAV	11	IGLC/OR17-2	QAVLTQPSSVSGSLGQRVSITCSGSSSNIGNYNVNWFQQVPGSGLRTIIYGSSSRPSGVPDRFSGSKSGNTATLTISSLQAEDEGDYFCVAWDSSRSTAVSGSGTTLTVL	CAGGCTGTGCTGACTCAGCCGTCCTCCGTGTCCGGCTCCCTGGGCCAGAGGGTCTCCATCACCTGCTCTGGAAGCAGCAGCAACATCGGTAATTATAATGTGAACTGGTTCCAACAGGTCCCAGGATCGGGCCTCAGAACCATCATCTATGGTAGTAGCAGTCGACCCTCGGGGGTCCCCGACCGATTCTCCGGCTCCAAGTCTGGCAACACAGCCACCCTGACCATCAGCTCCCTCCAGGCTGAGGACGAGGGGGACTATTTCTGTGTAGCTTGGGACAGTAGTAGAAGTACTGCTGTTTCCGGCAGCGGGACCACACTGACCGTCCTGG	clonotype331_1	Sample_1
112_TTGGCAATCCTTTCGG-1	TTGGCAATCCTTTCGG-1	IGHV1-21*01,IGHV1-33*01	10	IGHD1-1*01,IGHD1-2*01,IGHD1-3*01,IGHD1-4*01	0	IGHJ2-4*01	1	TKGWNHGNWDCDFTATRYVYAWIDA	25	1	IGHM1	QVQLRESGPSLVKPSQTLSLTCTTSGFSLSSYAIGWVRQAPGKALEWVGGISGGGITCLNPALKSRLGITKDNSKSQVSLSLSSVTTDDTATYYCTKGWNHGNWDCDFTATRYVYAWIDAWGQGLPVTVSS	CAGGTGCAGCTGCGGGAGTCGGGCCCCAGCCTGGTGAAGCCCTCACAGACCCTCTCCCTCACCTGCACGACCTCTGGATTCTCATTGAGCAGCTATGCTATAGGCTGGGTCCGCCAGGCTCCGGGGAAGGCGCTGGAGTGGGTTGGTGGTATAAGTGGTGGGGGAATTACATGCCTTAACCCAGCCCTGAAATCCCGGCTCGGCATCACCAAGGACAACTCCAAGAGCCAAGTCTCTCTGTCACTGAGCAGCGTGACAACTGACGACACGGCCACATACTACTGTACGAAGGGTTGGAATCATGGTAATTGGGATTGTGATTTCACTGCTACTCGTTATGTCTATGCATGGATCGATGCCTGGGGCCAAGGACTCCCGGTCACCGTCTCCTCAG		IGLV1-40*01	10	IGLJ/OR17-2*01,IGLJ4*01,IGLJ7*01,IGLJ8*01	0	ASPDSSSSAV	10	IGLC/OR17-2	QAVLTQPSSVSGSLGQRVSITCSGSSSNVGYGNYVSWFQQIPGSAPRMLVYGAASRASGVPDRFSGSRSGNTATLTISSLQAEDEADYFCASPDSSSSAVFGSGTTLTVL	CAGGCTGTGCTGACTCAGCCGTCCTCCGTGTCCGGGTCCCTGGGCCAGAGGGTCTCCATCACCTGCTCTGGAAGCAGCAGCAATGTTGGATATGGCAATTATGTGAGCTGGTTCCAACAGATCCCAGGATCGGCCCCCAGAATGCTCGTCTATGGTGCGGCCAGTCGAGCCTCTGGGGTCCCCGACCGATTCTCCGGCTCCAGGTCTGGGAACACAGCCACCCTGACCATCAGCTCGCTCCAGGCCGAGGACGAGGCGGATTATTTCTGTGCATCTCCTGACAGTAGTAGCAGTGCTGTTTTCGGCAGCGGGACCACACTGACCGTCCTGG	clonotype402_1	Sample_1
113_AGTGTCAAGATCCTGT-1	AGTGTCAAGATCCTGT-1	IGHV1-10*01	19	IGHD8-2*01	2	IGHJ2-4*01	0	AKYKSGYKNGWDCHAIED	18	1	IGHM1	QVQLRESGPSLVKPSQTLSLTCTISGFSLGSYTVAWVRQGPGKALECLGGISGGGSTLYNPALKSRLSITKDNSESQVSLSVSSVTTEDTATYYCAKYKSGYKNGWDCHAIEDWGQGLLVTVSS	CAGGTGCAGCTGCGGGAGTCGGGCCCCAGCCTGGTGAAGCCCTCACAGACCCTCTCCCTCACCTGCACGATCTCTGGATTCTCATTAGGAAGCTATACTGTAGCATGGGTCCGCCAGGGTCCAGGGAAGGCGCTGGAGTGTCTTGGTGGTATAAGTGGTGGTGGAAGCACACTCTATAACCCAGCCCTGAAATCCCGACTCAGCATCACAAAGGACAACTCCGAGAGCCAAGTCTCTCTGTCAGTGAGCAGCGTGACAACTGAGGATACGGCCACATACTACTGTGCAAAATATAAGTCAGGTTATAAAAATGGTTGGGATTGTCACGCTATAGAAGACTGGGGCCAAGGACTCCTGGTCACCGTCTCCTCAG		IGLV1-67*02	14	IGLJ/OR17-2*01,IGLJ4*01,IGLJ7*01,IGLJ8*01	0	AAYDSSSKVAV	11	IGLC/OR17-2	QAVLTQPSSVSGSLGQRVSITCSGSSSNIGSYSVGWYQQVPGSGLRTIICVTGDRPSGVPDRFSGSKSGNTATLTISSLRAEDEADYFCAAYDSSSKVAVFGSGTTLTVL	CAGGCTGTGCTGACTCAGCCGTCCTCCGTGTCCGGCTCCCTGGGCCAGAGGGTCTCCATCACCTGCTCTGGAAGCAGCAGCAACATCGGTAGTTATAGTGTGGGCTGGTACCAACAGGTCCCAGGATCGGGCCTCAGAACCATCATCTGTGTTACTGGCGATCGACCCTCGGGGGTCCCCGACCGATTCTCCGGCTCCAAGTCTGGCAACACAGCCACCCTGACCATCAGCTCCCTCCGGGCTGAGGACGAGGCTGATTATTTCTGTGCAGCTTATGACAGTAGTAGCAAGGTTGCTGTTTTCGGCAGCGGGACCACACTGACCGTCCTGG	clonotype169_1	Sample_1
114_ACGATACAGTTCCACA-1	ACGATACAGTTCCACA-1	IGHV1-17*01	9	IGHD7-3*01,IGHD7-4*01	2	IGHJ2-4*01	3	AKRVDGGGYNGGANGCTHVDA	21	1	IGHM1	QVQLRESGPSLVKPSQTLSLTCTVSGFSLSSYAVGWVRQAPGKALECLGGISSDGSTGYNPALKSRLSITKDNSKSQVSLSVGSVTPADTATYYCAKRVDGGGYNGGANGCTHVDAWGQGVIVTVSS	CAGGTGCAGCTGCGCGAGTCGGGCCCCAGCCTGGTGAAGCCCTCACAGACCCTCTCCCTCACCTGCACGGTCTCTGGATTCTCATTGAGCAGCTATGCTGTAGGCTGGGTCCGCCAGGCTCCAGGGAAGGCGCTGGAGTGCCTTGGTGGTATAAGCAGTGATGGAAGCACGGGCTATAACCCAGCCCTGAAATCCCGGCTCAGCATCACCAAAGACAACTCCAAGAGCCAAGTCTCTCTGTCAGTGGGCAGCGTGACACCTGCGGACACGGCCACATACTACTGTGCGAAGAGGGTGGACGGTGGTGGCTATAATGGTGGTGCTAATGGTTGTACTCACGTCGATGCCTGGGGCCAAGGAGTCATAGTCACCGTCTCCTCAG		IGLV1-67*02	12	IGLJ/OR17-2*01,IGLJ4*01,IGLJ7*01,IGLJ8*01	1	VAYDSSSSAGV	11	IGLC/OR17-2	QAVLTQPSSVSGSLGQRVSITCSGSSSNIGSHNVHWYQQVPGSGLRTIIYGSSTRPSGVPDRFSDSKSGNTATLTISSLQAEDEADYFCVAYDSSSSAGVFGSGTTLTVL	CAGGCTGTGCTGACTCAGCCGTCCTCCGTGTCCGGCTCCCTGGGCCAGAGGGTCTCCATCACCTGCTCTGGAAGCAGCAGCAACATCGGTAGTCATAATGTACACTGGTACCAACAGGTCCCAGGATCGGGCCTCAGAACCATCATCTATGGTAGTAGCACTCGACCCTCGGGGGTCCCCGACCGATTCTCCGACTCCAAGTCTGGCAACACAGCCACCCTGACCATCAGCTCCCTCCAGGCTGAGGACGAGGCGGATTATTTCTGTGTAGCTTATGACAGTAGTAGCAGTGCTGGTGTTTTCGGCAGCGGGACCACCCTGACCGTCCTGG	clonotype239_1	Sample_1
115_CTAACTTCATCAGTAC-1	CTAACTTCATCAGTAC-1	IGHV1-20*01	16	IGHD8-2*01	1	IGHJ2-4*01	2	GKCGGTNSGNDCYSWCYASDYLNA	24	3	IGHM1	QVQLRESGPSLVKPSQTLSLTCTVSGFSLSSYSVSWVRQAPGKALECLGGVSNGGSAYYNPALKSRLSITKDNSKSQVSLSVSSVTPEDTATYYCGKCGGTNSGNDCYSWCYASDYLNAWGQGLLVTVSS	CAGGTGCAGCTGCGCGAGTCGGGCCCCAGCCTGGTGAAGCCCTCACAGACCCTCTCCCTCACCTGCACGGTCTCTGGATTCTCATTGAGCAGCTATAGTGTAAGCTGGGTCCGCCAGGCTCCAGGCAAGGCGCTTGAGTGCCTCGGTGGTGTTAGCAATGGTGGAAGTGCATACTATAACCCAGCCCTGAAATCCCGACTCAGCATCACCAAGGACAACTCCAAGAGCCAAGTCTCTCTGTCAGTGAGCAGCGTGACACCTGAAGACACGGCCACATACTACTGTGGGAAGTGTGGTGGTACTAATAGTGGTAATGATTGTTATTCTTGGTGTTATGCTTCAGACTACCTCAATGCCTGGGGCCAAGGACTCCTGGTCACCGTCTCCTCAG		IGLV1-31*01	4	IGLJ/OR17-2*01,IGLJ4*01,IGLJ7*01,IGLJ8*01	0	ASYQSGNTAI	10	IGLC/OR17-2	QAVLTQPSSVSGSLGQRVSITCSGSSSNVGTGNYVSWFQQIPGSAPRTLIYAATNRAAGVPDRFSGSRSGNTATLTISSLQAEDEADYFCASYQSGNTAIFGSGTTLTVL	CAGGCTGTGCTGACTCAGCCGTCCTCCGTGTCCGGCTCCCTGGGCCAGAGGGTCTCCATCACCTGCTCTGGAAGCAGCAGCAACGTTGGAACTGGCAATTATGTGAGCTGGTTCCAACAGATCCCAGGATCGGCCCCCAGAACCCTCATCTATGCTGCGACCAATCGAGCCGCGGGGGTCCCCGACCGATTCTCCGGCTCCAGGTCTGGGAACACAGCCACCCTGACCATCAGCTCGCTCCAGGCTGAGGACGAGGCAGATTATTTCTGTGCATCTTATCAGAGTGGTAACACAGCTATTTTCGGCAGCGGGACCACACTGACCGTCCTGG	clonotype319_1	Sample_1
116_ACATACGCATGTTGAC-1	ACATACGCATGTTGAC-1	IGHV1-21*01,IGHV1-33*01	11	IGHD5-2*01,IGHD5-3*01,IGHD5-4*01,IGHD6-2*01,IGHD6-3*01	0	IGHJ2-4*01	2	AKFSDNSPWDRLCSIGYNDYYLDA	24	1	IGHM1	QVQLRESGPSLVKPSQTLSLTCTTSGFSLSNYAVGWVRQAPGKAREWVGGINSGGRTCLNPALKSRLSITNDNSKSQVSLSVSSVTTEDTATYYCAKFSDNSPWDRLCSIGYNDYYLDAWGQGLLVTVSS	CAGGTGCAGCTGCGGGAGTCGGGCCCCAGCCTGGTGAAGCCCTCACAGACCCTCTCCCTCACCTGCACGACCTCTGGATTCTCATTGAGCAACTATGCTGTAGGCTGGGTCCGCCAGGCTCCGGGGAAGGCGCGGGAGTGGGTTGGAGGAATCAATAGTGGTGGACGAACATGCCTTAACCCAGCCCTGAAATCCCGGCTCAGCATCACCAACGACAACTCCAAGAGCCAAGTCTCTCTGTCAGTGAGCAGCGTGACAACTGAGGACACGGCCACATACTACTGTGCAAAATTTAGTGATAATAGTCCCTGGGATAGGTTGTGTAGTATAGGGTATAATGATTACTACCTCGATGCCTGGGGCCAGGGACTCCTGGTCACCGTCTCCTCAG		IGLV1-40*01	11	IGLJ/OR17-2*01,IGLJ4*01,IGLJ7*01,IGLJ8*01	0	ASPDSGSSGV	10	IGLC/OR17-2	QAVLTQPSSVSGSLGQRVSITCSGSSSNVGYGNYVSWFQQIPGSAPRMLIYRATSRASGVPDRFSGSRSGNTATLTISSLQAEDEADYFCASPDSGSSGVFGSGTTLTVL	CAGGCTGTGCTGACTCAGCCGTCCTCCGTGTCCGGGTCCCTGGGCCAGAGGGTCTCCATCACCTGCTCTGGAAGCAGCAGCAATGTTGGATATGGCAATTATGTGAGCTGGTTCCAACAGATCCCAGGATCGGCCCCCAGAATGCTCATCTATCGTGCGACCAGTCGAGCCTCTGGGGTCCCCGACCGATTCTCCGGCTCCAGGTCTGGGAACACAGCCACCCTGACCATCAGCTCGCTCCAGGCCGAGGACGAGGCGGATTATTTCTGTGCATCTCCTGACAGTGGTAGCAGTGGTGTTTTCGGCAGCGGGACCACACTGACCGTCCTGG	clonotype303_1	Sample_1
117_CTACCCACACGTCTCT-1	CTACCCACACGTCTCT-1	IGHV1-20*01	14	IGHD7-3*01,IGHD7-4*01	6	IGHJ2-4*01	1	AKLPYGGTGAGRDGCYYNAMVDA	23	1	IGHM1	QVQLRESGPSLVKPSQTLSLTCTVSGFSLTSYAVNWVRQAPGKAFECLGSISSGGRTNYNPALKSRLSITKDNSKSQVSLSVSSVTPEDTATYYCAKLPYGGTGAGRDGCYYNAMVDAWGQGLLVAVSS	CAGGTGCAGCTGCGCGAGTCGGGCCCCAGCCTGGTGAAGCCCTCACAGACCCTCTCCCTCACCTGCACGGTCTCTGGATTCTCATTGACCAGCTATGCTGTAAACTGGGTCCGCCAGGCTCCAGGGAAGGCGTTTGAGTGCCTCGGTAGTATAAGCAGTGGTGGAAGGACCAACTATAATCCAGCCCTGAAATCCCGGCTCAGCATCACCAAGGACAATTCCAAGAGCCAAGTCTCTCTGTCAGTGAGCAGCGTGACACCTGAGGACACGGCCACATACTACTGTGCGAAGTTGCCTTATGGTGGTACTGGTGCTGGTCGTGATGGTTGTTATTATAATGCAATGGTCGATGCCTGGGGCCAAGGACTCCTGGTCGCCGTCTCCTCAG		IGLV1-67*02	16	IGLJ/OR17-2*01,IGLJ4*01,IGLJ7*01,IGLJ8*01	0	VGYDSSTGTGSV	12	IGLC/OR17-2	QAVLTQPSSVSGSLGQRVSITCSGSSNNIGTYNVGWYQEVPGSGLRTIIYGSTNRPSGVPDRFSGSKSGNTATLIISSLQAEDEADYFCVGYDSSTGTGSVFGSGTTLTVL	CAGGCTGTGCTGACTCAGCCGTCCTCCGTGTCCGGCTCCCTGGGCCAGAGGGTCTCCATCACCTGCTCTGGAAGCAGCAACAACATCGGTACTTATAATGTGGGCTGGTACCAAGAGGTCCCAGGATCGGGCCTCAGAACCATCATCTATGGTAGTACCAATCGACCCTCGGGGGTCCCCGACCGATTCTCCGGCTCCAAGTCTGGCAACACAGCCACCCTGATCATCAGCTCCCTCCAGGCTGAGGACGAGGCGGATTATTTCTGTGTAGGCTATGACAGTAGTACTGGTACTGGATCTGTTTTCGGCAGCGGGACCACACTGACCGTCCTGG	clonotype344_1	Sample_1
118_AATCGGTAGAACTGTA-1	AATCGGTAGAACTGTA-1	IGHV1-10*01	17	IGHD7-3*01,IGHD7-4*01	2	IGHJ2-4*01	3	ARMSDGVNYGVDGCYSWAGSSNYVDA	26	1	IGHG2	QVQLRESGPSLVKPSQTLSLTCTISGFSLSRYAVGWVRRTPGKAPECLGSISNSGITGYNPALKSRLSITKDTSNSKSQVSLSVSRVTTEDTATYYCARMSDGVNYGVDGCYSWAGSSNYVDAWGQGFLVTVSS	CAGGTGCAGCTGCGGGAATCGGGCCCCAGCCTGGTGAAGCCCTCACAGACCCTCTCCCTCACCTGCACGATCTCTGGATTCTCATTGAGCAGGTATGCTGTAGGCTGGGTCCGCCGGACTCCAGGGAAGGCGCCGGAATGTCTTGGTTCCATAAGTAATAGTGGAATCACAGGCTATAACCCAGCCCTGAAATCCCGGCTCAGCATCACCAAGGACACCTCCAACTCCAAGAGCCAAGTCTCTCTGTCAGTGAGCAGGGTGACAACTGAGGACACGGCCACATACTACTGTGCGAGGATGAGTGATGGTGTTAATTACGGTGTGGATGGCTGTTATAGTTGGGCTGGTAGCAGTAACTACGTGGATGCTTGGGGCCAAGGATTCCTGGTCACCGTCTCC…		IGLV1-67*02	17	IGLJ/OR17-2*01,IGLJ4*01,IGLJ7*01,IGLJ8*01	0	VTYDRSITTTI	11	IGLC/OR17-2	QAVLTQPSSVSGSLGQRVSITCSGSSSNIAGDNVGWYQQVPGSGLRTIIYGSSSRPSGVPDRFSGSKSGNTATLTISSLQAEDEADYFCVTYDRSITTTIFGSGTTLTVL	CAGGCTGTGCTGACTCAGCCGTCCTCCGTGTCCGGCTCCCTGGGCCAGAGGGTCTCCATCACCTGCTCTGGAAGCAGCAGCAACATCGCTGGTGATAATGTGGGCTGGTACCAACAGGTCCCGGGATCGGGCCTCAGAACCATCATCTATGGTAGTAGCAGTCGACCCTCGGGGGTCCCCGACCGATTCTCCGGCTCCAAGTCTGGCAACACAGCCACCCTAACCATCAGCTCCCTCCAGGCTGAGGACGAGGCGGATTATTTCTGTGTAACTTATGACAGATCTATCACTACCACTATTTTCGGCAGCGGGACCACACTGACCGTCCTGG	clonotype462_1	Sample_1
119_CTAAGACCAATAACGA-1	CTAAGACCAATAACGA-1	IGHV1-17*01,IGHV1-20*01	14	IGHD4-1*01,IGHD6-2*01,IGHD6-3*01,IGHD6-4*01,IGHD7-3*01	1	IGHJ2-4*01	1	AKQVYAGALYSYWRACNYGDGNYYVDA	27	1	IGHM1	QVQLRESGPSLVKPSQTLSLTCTVSGFSLSNYAVGWVRQAPGKALECLGGISSDGNTGYNPALKSRLTITKDNSKSQVSLSVSSVTPEDTATYYCAKQVYAGALYSYWRACNYGDGNYYVDAWGRGLLVTVSS	CAGGTGCAGCTGCGCGAGTCGGGCCCCAGCCTGGTGAAGCCCTCACAGACCCTCTCCCTCACCTGCACGGTCTCTGGATTCTCATTGAGCAACTATGCTGTAGGCTGGGTCCGCCAGGCTCCAGGGAAGGCGTTGGAGTGCCTCGGGGGTATAAGCAGTGATGGAAACACAGGCTATAATCCAGCCCTGAAATCCCGGCTCACCATCACTAAGGACAACTCCAAGAGCCAAGTCTCTCTATCAGTGAGCAGCGTGACACCTGAGGACACGGCCACATACTACTGTGCGAAACAAGTTTATGCTGGTGCCCTTTATAGTTATTGGAGAGCTTGTAATTATGGTGATGGTAATTACTACGTCGATGCCTGGGGCCGAGGACTCCTGGTCACCGTCTCCTCAG		IGLV1-67*02	11	IGLJ/OR17-2*01,IGLJ4*01,IGLJ7*01,IGLJ8*01	0	VAYDSSSSTAV	11	IGLC/OR17-2	QAVLTQPSSVSGSLGQRVSITCSGSSSNIGNWNVGWYQQVPGSGLRTIIYDSSSRPSGVPDRFSGSKSGNTATLTISSLQAEDEADYFCVAYDSSSSTAVFGSGTTLTVL	CAGGCTGTGCTGACTCAGCCGTCCTCCGTGTCCGGCTCCCTGGGCCAGAGGGTCTCCATCACCTGCTCTGGAAGCAGCAGCAACATCGGTAATTGGAATGTGGGCTGGTACCAACAGGTCCCAGGATCGGGCCTCAGAACCATCATCTATGATAGTAGCAGTCGACCCTCGGGGGTCCCCGACCGATTCTCCGGCTCCAAGTCTGGCAACACAGCCACCCTGACCATCAGCTCCCTCCAGGCTGAGGACGAGGCGGATTATTTCTGTGTAGCTTATGACAGTAGTAGCAGTACTGCTGTTTTCGGCAGCGGGACCACACTGACCGTCCTGG	clonotype518_1	Sample_1
120_AAGCCGCTCCTCAATT-1	AAGCCGCTCCTCAATT-1	IGHV1-27*01	13	IGHD6-2*01	11	IGHJ2-4*01	1	AKSFYSGYGSSWRYREGSGYMVDT	24	0	IGHM1	QVQLRESGPSLVKPSQTLSLTCTVSGFSLSSYAVGWVRQAPGKALEWVGGIEDDGDTVYNPALKSRLSITRDTSKSQVSLSVSSVATEDTATYYCAKSFYSGYGSSWRYREGSGYMVDTWGQGLLVTVSS	CAGGTGCAGCTGCGGGAGTCGGGCCCCAGCCTGGTGAAGCCCTCACAGACCCTCTCCCTCACCTGCACGGTCTCTGGATTCTCACTGAGCAGCTATGCTGTAGGCTGGGTCCGCCAGGCTCCAGGGAAGGCGCTGGAGTGGGTTGGTGGTATAGAAGATGATGGAGATACAGTCTATAACCCAGCCCTGAAATCCCGGCTCAGCATCACCAGGGACACCTCCAAGAGCCAAGTCTCTCTGTCAGTGAGCAGCGTGGCAACTGAGGACACGGCCACATACTACTGTGCGAAGAGTTTTTATAGTGGTTATGGTAGTAGTTGGCGTTATCGTGAGGGTTCTGGTTATATGGTCGATACCTGGGGCCAAGGACTCCTGGTCACCGTCTCCTCAG		IGLV1-67*02	11	IGLJ/OR17-2*01,IGLJ4*01,IGLJ7*01,IGLJ8*01	0	VAYDSSSRTAV	11	IGLC/OR17-2	QAVLTQPSSVSGSLGQRVSITCSGSSSNVGTYDVGWYQQVPGSGLRTIIYDSSRRPSGVPDRFSGSKSGNTATLTISSLQAEDEADYFCVAYDSSSRTAVFGSGTTLTVL	CAGGCTGTGCTGACTCAGCCGTCCTCCGTGTCCGGCTCCCTGGGCCAGAGGGTCTCCATCACCTGCTCTGGAAGCAGCAGCAACGTCGGTACTTATGATGTGGGCTGGTACCAACAGGTCCCAGGATCGGGCCTCAGAACCATCATCTATGATAGTAGCAGACGACCCTCGGGGGTCCCCGACCGATTCTCCGGCTCCAAGTCTGGCAACACAGCCACCCTGACCATCAGCTCCCTCCAGGCTGAGGACGAGGCGGATTATTTCTGTGTAGCTTATGACAGTAGTAGCAGGACTGCTGTTTTCGGCAGCGGGACCACACTGACCGTCCTGG	clonotype384_1	Sample_1
121_GCTGCTTGTCTTTCAT-1	GCTGCTTGTCTTTCAT-1	IGHV1-10*01	13	IGHD8-2*01	7	IGHJ2-4*01	1	AKYIYGGGIFDIYGCHKYTSGFDVDA	26	1	IGHM1	QVQLRESGPSLVKPSQTLSLTCTISGFSLSTYAVGWVRQAPGKALECLGAISSDGRTGYNPALKSRLSITKDNSKSQVSLSVSSVTTEDTAAYYCAKYIYGGGIFDIYGCHKYTSGFDVDAWGQGLLVTVSS	CAGGTGCAGCTGCGGGAGTCGGGCCCCAGCCTGGTGAAGCCCTCACAGACCCTCTCCCTCACCTGCACGATCTCTGGATTCTCATTGAGCACCTATGCTGTAGGCTGGGTCCGCCAGGCTCCAGGGAAGGCGCTAGAGTGTCTTGGTGCTATTAGTAGTGATGGAAGAACAGGCTATAACCCAGCCCTGAAATCCCGACTCAGCATCACCAAGGACAACTCCAAGAGCCAAGTCTCTCTGTCAGTGAGCAGCGTGACAACAGAGGACACGGCCGCATACTACTGTGCGAAGTACATTTATGGTGGTGGTATTTTTGATATTTATGGTTGTCATAAATATACTTCTGGCTTCGACGTGGATGCCTGGGGCCAAGGACTCCTGGTCACCGTCTCCTCAG		IGLV1-40*01	12	IGLJ/OR17-2*01,IGLJ4*01,IGLJ7*01,IGLJ8*01	0	ASPESSISTV	10	IGLC/OR17-2	QAVLTQPSSVSGSLGQRVSITCSGSSSNVGTGNYVSWFQQIPGSAPRMLIYGATSRASGVPDRFSGSRSGNTATLTISSLQAEDEADYFCASPESSISTVFGSGTTLTVL	CAGGCTGTGCTGACTCAGCCGTCCTCCGTGTCCGGGTCCCTGGGCCAGAGGGTCTCCATCACCTGCTCTGGAAGCAGCAGCAACGTTGGAACTGGCAATTATGTGAGCTGGTTCCAACAGATCCCAGGATCGGCCCCCAGAATGCTCATCTATGGTGCGACCAGTCGAGCCTCTGGGGTCCCCGACCGATTCTCGGGTTCTAGGTCTGGGAACACAGCCACCCTGACCATCAGCTCGCTCCAGGCCGAGGACGAGGCGGATTATTTCTGTGCATCTCCTGAGAGTAGTATCAGTACTGTTTTCGGCAGCGGGACCACACTGACCGTCCTGG	clonotype468_1	Sample_1
122_CCATGTCTCCTTCAAT-1	CCATGTCTCCTTCAAT-1	IGHV1-27*01	16	IGHD7-3*01,IGHD7-4*01,IGHD8-2*01	4	IGHJ2-4*01	0	ARSIYGGGVCGGWGRGVEVGCCDA	24	3	IGHM1	QVQLRESGPSLVKPSQTLSLTCTVSGFSLSSYTVGWVRQAPGKALEWVGTMKNDGVTYYNPALKSRLSITRDVSKSQFSLSVSSVTTEDTATYYCARSIYGGGVCGGWGRGVEVGCCDAWGQGLLVTVSS	CAGGTGCAGCTGCGGGAGTCGGGCCCCAGCCTGGTGAAGCCCTCACAGACCCTCTCCCTCACCTGCACGGTCTCTGGATTCTCACTGAGCAGCTATACTGTAGGCTGGGTCCGCCAGGCTCCAGGGAAGGCGCTGGAGTGGGTTGGTACTATGAAAAATGATGGAGTCACATACTATAACCCAGCCCTGAAATCCCGGCTCAGCATCACCAGGGATGTCTCCAAGAGCCAATTCTCTCTGTCAGTGAGCAGCGTGACAACTGAGGACACGGCCACATACTACTGTGCGAGGTCTATCTATGGTGGTGGTGTTTGTGGTGGTTGGGGTCGTGGTGTTGAAGTTGGTTGTTGTGATGCCTGGGGCCAAGGACTCCTGGTCACCGTCTCCTCAG		IGLV1-67*01,IGLV5-60	9	IGLJ/OR17-2*01,IGLJ4*01,IGLJ7*01,IGLJ8*01	0	AAGDSSSSTGV	11	IGLC/OR17-2	QAVLTQPSSVSGSLGQRVSITCSGSSSNIGRYGVGWYQQVPGSGLRTIIYGSSTRPSGVPDRFSGSKSGNTATLTISSLQAEDEADYFCAAGDSSSSTGVFGSGTTLTVL	CAGGCTGTGCTGACTCAGCCGTCCTCCGTGTCCGGGTCCCTGGGCCAGAGGGTCTCCATCACCTGCTCTGGAAGCAGCAGCAACATCGGTAGATATGGTGTGGGCTGGTACCAACAGGTCCCAGGATCGGGCCTCAGAACCATCATCTATGGTAGTAGCACTCGACCCTCGGGGGTCCCCGACCGATTCTCCGGCTCCAAGTCTGGCAACACAGCCACCCTGACCATCAGTTCGCTCCAGGCTGAGGACGAGGCAGATTATTTCTGTGCAGCTGGTGACAGCAGTAGCAGCACTGGTGTTTTCGGCAGCGGGACCACACTGACCGTCCTGG	clonotype381_1	Sample_1
123_AGGGATGCAAAGTCAA-1	AGGGATGCAAAGTCAA-1	IGHV1-27*01	15	IGHD8-2*01	1	IGHJ2-4*01	0	AKFIDDYACFGPAGAWLYSDKLQLDA	26	1	IGHD	QVQLRESGPSLVKPSQTLSLTCTTSGFSLRSYGVGWVRQAPGKALEWVGGIDDDGDTCYNPSLKSRLSITKDNSKSQVSLSVGSVTTEDTATYYCAKFIDDYACFGPAGAWLYSDKLQLDAWGQGLLVTVSS	CAGGTGCAGCTGCGGGAGTCGGGCCCCAGCCTGGTGAAGCCCTCACAGACCCTCTCCCTCACCTGCACGACCTCTGGATTCTCACTGAGGAGCTATGGTGTGGGCTGGGTCCGCCAGGCTCCGGGGAAGGCGCTGGAGTGGGTTGGTGGTATAGATGATGATGGAGATACATGCTATAACCCATCCCTGAAATCCCGGCTCAGCATCACCAAGGACAACTCCAAGAGCCAAGTCTCTCTGTCAGTGGGCAGCGTAACAACTGAGGACACGGCCACATACTACTGTGCGAAGTTTATTGATGACTATGCTTGCTTTGGTCCTGCTGGTGCCTGGTTGTATTCTGATAAACTTCAATTGGATGCCTGGGGCCAAGGACTCCTGGTCACCGTCTCCTCAG		IGLV1-67*02	12	IGLJ/OR17-2*01,IGLJ4*01,IGLJ7*01,IGLJ8*01	0	VAYDSSRSTAV	11	IGLC/OR17-2	QAVLTQPSSVSGSLGQRVSITCSGSSSNIGSSNLGWYQQVPGSGLRTIIYGSSSRPSGVPDRFSGSKSGNTATLTITSLQAEDEADYFCVAYDSSRSTAVFGSGTTLTVL	CAGGCTGTGCTGACTCAGCCGTCCTCCGTGTCCGGCTCCCTGGGCCAGAGGGTCTCCATCACCTGCTCTGGAAGCAGCAGCAACATCGGTAGTAGTAATCTGGGCTGGTACCAACAGGTCCCAGGATCGGGCCTCAGAACCATCATCTATGGTAGTAGCAGTCGACCCTCGGGGGTCCCCGACCGATTCTCCGGCTCCAAGTCTGGCAACACAGCCACCCTGACCATCACCTCCCTCCAGGCTGAGGACGAGGCGGATTATTTCTGTGTAGCTTATGACAGTAGTAGAAGTACTGCTGTTTTCGGCAGCGGGACCACACTGACCGTCCTGG	clonotype464_1	Sample_1
124_CTCGGGACAACAACCT-1	CTCGGGACAACAACCT-1	IGHV1-10*01	14	IGHD6-2*01,IGHD8-2*01	8	IGHJ2-4*01	1	AKSTSIGYNCGNERGYDYPQIDH	23	1	IGHM1	QVQLRESGPSLVKPSQTLSLTCTISGFSLSSYAVDWVRQAPGKALECLGGISGGGHTGYNPALKSRLSITRDNSKSQVSLSVSSVTTEDTATYYCAKSTSIGYNCGNERGYDYPQIDHWGQGLLVTVSS	CAGGTGCAGCTGCGGGAGTCGGGCCCCAGCCTGGTGAAGCCCTCACAGACCCTCTCCCTCACCTGCACGATCTCTGGATTCTCATTAAGCAGCTATGCTGTGGACTGGGTCCGCCAGGCTCCAGGGAAGGCGCTGGAGTGTCTTGGTGGGATAAGTGGGGGTGGCCACACAGGCTATAACCCAGCCCTGAAATCCCGGCTCAGCATCACCAGGGACAACTCCAAGAGCCAAGTCTCTCTGTCAGTGAGCAGCGTGACAACTGAGGACACGGCCACATACTACTGTGCGAAATCCACTAGTATTGGTTATAATTGTGGTAATGAGAGAGGTTATGATTATCCTCAGATCGACCACTGGGGTCAAGGACTCCTGGTCACCGTCTCCTCAG		IGLV1-21*01,IGLV1-67*01,IGLV5-60	7	IGLJ/OR17-2*01,IGLJ4*01,IGLJ7*01,IGLJ8*01	0	AAGDSSTSTAV	11	IGLC/OR17-2	QAVLTQPSSVSGSLGQRVSITCSGSSNNIGSYGVGWYQQVPGSGLRTIIYGSSNRPSGVPDRFSGSKSGNTATLTISSLQAEDEADYFCAAGDSSTSTAVFGSGTTLTVL	CAGGCTGTGCTGACTCAGCCGTCCTCCGTGTCCGGCTCCCTGGGCCAGAGGGTCTCCATCACCTGCTCTGGAAGCAGCAACAATATCGGTAGTTATGGTGTGGGCTGGTACCAACAGGTCCCAGGATCGGGCCTCAGAACCATCATCTATGGTAGTAGCAATCGACCCTCGGGGGTCCCCGACCGATTCTCCGGCTCCAAGTCTGGCAACACAGCCACCCTGACCATCAGCTCGCTCCAGGCTGAGGACGAGGCGGATTATTTCTGTGCAGCTGGTGACAGCAGTACCAGTACTGCTGTTTTCGGCAGCGGGACCACACTGACCGTCCTGG	clonotype333_1	Sample_1
125_CGGAGCTTCCAATGGT-1	CGGAGCTTCCAATGGT-1	IGHV1-17*01	19	IGHD6-2*01,IGHD6-3*01,IGHD6-4*01	0	IGHJ2-4*01	0	ASCYSEISYGWEVACNYA	18	2	IGHM1	QVQLRESGPSLVKPSQTLSLTCTVSGFSLSSYAVTWVRQAPGKAWEWVGGISSGGNTGYNPALKSRLSITKDNSKSQVSLSVGSVTPEDTAIYYCASCYSEISYGWEVACNYAWGQGLLVTVSS	CAGGTGCAGCTGCGGGAGTCGGGCCCCAGCCTGGTGAAGCCCTCACAGACCCTCTCCCTCACCTGCACGGTCTCTGGATTCTCATTGAGCAGCTATGCAGTAACCTGGGTCCGCCAGGCTCCAGGGAAGGCGTGGGAGTGGGTGGGCGGTATAAGTAGTGGTGGAAATACAGGTTATAATCCAGCCCTGAAATCCCGGCTCAGCATCACCAAGGACAACTCCAAGAGCCAAGTCTCTCTGTCAGTAGGCAGCGTGACACCTGAGGACACGGCCATATACTATTGTGCAAGTTGTTATAGTGAAATCAGTTATGGTTGGGAGGTTGCTTGTAATTATGCCTGGGGCCAAGGACTCCTGGTCACCGTCTCCTCAG		IGLV1-67*02	13	IGLJ/OR17-2*01,IGLJ4*01,IGLJ7*01,IGLJ8*01	0	LAWDNSIHSGV	11	IGLC/OR17-2	QAVLTQPSSVSGSLGQRVSITCSGSSSNIGSFDVGWYQQVPGSGLRNIIYVSSNRPSGVPDRFSGSKSGNTATLTISSLQAEDEADYFCLAWDNSIHSGVFGSGTTLTVL	CAGGCTGTGCTGACTCAGCCGTCCTCCGTGTCCGGCTCCCTGGGCCAGAGGGTCTCCATCACCTGCTCTGGAAGCAGCAGCAACATCGGTAGTTTTGATGTGGGCTGGTACCAACAGGTCCCAGGATCGGGCCTCAGAAACATCATCTATGTTAGTAGCAATCGACCCTCGGGGGTCCCCGACCGATTCTCCGGCTCCAAGTCTGGCAACACAGCCACCCTGACCATCAGCTCCCTCCAGGCTGAGGACGAGGCGGATTATTTCTGTTTAGCTTGGGACAATAGTATCCATTCTGGTGTTTTCGGCAGCGGGACCACACTGACCGTCCTGG	clonotype15_1	Sample_1
126_CACCTTGGTATTCGTG-1	CACCTTGGTATTCGTG-1	IGHV1-21*01,IGHV1-33*01	15	IGHD7-3*01,IGHD7-4*01,IGHD8-2*01	0	IGHJ2-4*01	0	AKWGNGGNYGANCHLYGGALYTDA	24	1	IGHM1	QVQLRESGPSLVKPSQTLSLTCTTSGFSLTSYAITWVRQAPGKALEWVGGVSGIGSTCLNPALKSRLGITKDNSKNQVSLSINSVTTEDTATYYCAKWGNGGNYGANCHLYGGALYTDAWGQGLLVTVSS	CAGGTGCAGCTGCGGGAGTCGGGCCCCAGCCTGGTGAAGCCCTCACAGACCCTCTCCCTCACCTGCACGACCTCTGGATTCTCATTGACCAGCTATGCTATAACCTGGGTCCGCCAGGCTCCGGGGAAGGCGCTGGAGTGGGTTGGTGGTGTAAGTGGTATTGGAAGCACATGCCTTAACCCAGCCCTGAAATCCCGGCTCGGCATCACCAAGGACAACTCCAAGAACCAAGTCTCTCTGTCAATAAACAGCGTGACAACTGAGGACACGGCCACATACTATTGTGCGAAATGGGGTAATGGCGGTAACTATGGTGCTAATTGTCATCTATATGGTGGCGCTCTTTACACCGATGCCTGGGGCCAAGGACTCCTGGTCACCGTCTCCTCAG		IGLV1-67*01,IGLV5-60	10	IGLJ/OR17-2*01,IGLJ4*01,IGLJ7*01,IGLJ8*01	0	ATGDVSSKTPF	11	IGLC/OR17-2	QAVLTQPSSVSGSLGQRVSITCSGSSNNIGRSDVGWFQQVPGSGLRNIIYGSSSRPSGVPDRFSGSKSGNTATLTISSLQAEDEADYFCATGDVSSKTPFFGSGTTLTVL	CAGGCTGTGCTGACTCAGCCGTCCTCCGTGTCCGGCTCCCTGGGCCAGAGGGTCTCCATCACCTGCTCTGGAAGCAGCAACAACATCGGTAGAAGTGATGTGGGCTGGTTCCAACAGGTCCCAGGATCGGGCCTCAGAAACATCATCTATGGTAGTAGCAGTCGACCCTCGGGGGTCCCCGACCGATTCTCCGGCTCCAAGTCTGGCAACACAGCCACCCTGACCATCAGTTCGCTCCAGGCTGAGGACGAGGCGGATTATTTCTGTGCAACTGGTGACGTCAGTAGCAAGACTCCTTTTTTCGGCAGCGGGACCACACTGACCGTCCTGG	clonotype352_1	Sample_1
127_TAAGTGCCAAAGCAAT-1	TAAGTGCCAAAGCAAT-1	IGHV1-10*01	16	IGHD8-2*01	5	IGHJ2-4*01	1	VKSRISGGESCGAVYIYDA	19	1	IGHM1	QVQLRESGPNLVKPSQTLSLTCTISGFSLSNYAVSWVRQAPGKALECLGGISTGGRTEYNPALKSRLSITKDNSKSQVSLSVSSVTTDDTATYYCVKSRISGGESCGAVYIYDAWGQGLLVTVSS	CAGGTGCAGCTGCGGGAGTCGGGCCCCAACCTGGTGAAGCCCTCACAGACCCTCTCCCTCACCTGCACGATCTCTGGATTCTCATTGAGTAACTATGCTGTAAGCTGGGTCCGCCAGGCTCCAGGAAAGGCGCTGGAGTGTCTTGGTGGTATAAGTACTGGTGGAAGAACAGAGTATAACCCAGCCCTGAAATCCCGGCTCAGCATTACCAAGGACAACTCCAAGAGCCAAGTCTCTCTGTCAGTGAGCAGCGTGACAACTGACGACACGGCCACATACTACTGTGTGAAAAGTCGTATTTCGGGTGGTGAGAGTTGTGGTGCTGTTTATATTTATGATGCCTGGGGCCAAGGACTCCTAGTCACCGTCTCCTCAG		IGLV1-31*01	2	IGLJ/OR17-2*01,IGLJ4*01,IGLJ7*01,IGLJ8*01	0	ASYQSGDTGV	10	IGLC/OR17-2	QAVLTQPSSVSGSLGQRVSITCSGSSSNVGTGNYVSWFQQIPGSAPRTLIYSATSRASGVPDRFSGSRSGNTATLTISSLQAEDEADYFCASYQSGDTGVFGSGTTLTVL	CAGGCTGTGCTGACTCAGCCGTCCTCCGTGTCCGGGTCCCTGGGCCAGAGGGTCTCCATCACCTGCTCTGGAAGCAGCAGCAACGTTGGAACTGGCAATTATGTGAGCTGGTTCCAACAGATCCCAGGATCGGCCCCCAGAACCCTCATCTATAGTGCGACCAGTCGAGCCTCGGGGGTCCCCGACCGATTCTCCGGCTCCAGGTCTGGGAACACAGCCACCCTGACCATCAGCTCGCTCCAGGCTGAGGACGAGGCAGATTATTTCTGTGCATCTTATCAGAGTGGTGACACAGGTGTTTTCGGCAGCGGGACCACACTGACCGTCCTGG	clonotype183_1	Sample_1
128_TGAAAGAGTATATGAG-1	TGAAAGAGTATATGAG-1	IGHV1-17*01	15	IGHD4-1*01,IGHD6-2*01,IGHD6-3*01,IGHD6-4*01,IGHD7-3*01	1	IGHJ2-4*01	3	VKGSSRYGCWYYRGVYLDT	19	1	IGHM1	QVQLRESGPSLVKPSQTLSLTCTVSGFSLSSFAVSWVRQAPGKALECLGDIRNDGSTDYNPALKSRLSITKDNSKSQVSLSLSSVTPEDTATYYCVKGSSRYGCWYYRGVYLDTWGQGLLVTVSS	CAGGTGCAGCTGCGCGAGTCGGGCCCCAGCCTGGTGAAGCCCTCACAGACCCTCTCCCTCACCTGCACGGTCTCTGGATTCTCATTAAGCAGCTTTGCTGTAAGCTGGGTCCGCCAGGCTCCAGGGAAGGCGCTTGAGTGCCTCGGTGATATAAGGAATGATGGAAGCACAGATTATAACCCAGCCCTGAAATCCCGGCTCAGCATCACCAAGGACAACTCCAAGAGCCAAGTCTCTCTGTCACTGAGCAGCGTGACACCTGAAGACACGGCCACATACTACTGTGTAAAGGGTAGTAGTCGTTATGGCTGTTGGTATTATCGTGGTGTGTACCTCGATACCTGGGGCCAAGGGCTCCTGGTCACCGTCTCCTCAG		IGLV1-40*01	6	IGLJ/OR17-2*01,IGLJ4*01,IGLJ7*01,IGLJ8*01	1	ASPDNSARSTV	11	IGLC/OR17-2	QAVLTQPSSVSGSLGQRVSITCSGSSSNVGLGNYVNWFQQIPGSAPRTLIYGATSRASGVPDRFSGSRSGNTATLTISSLQAEDEADYFCASPDNSARSTVFGRGTTLTVL	CAGGCTGTGCTGACTCAGCCGTCCTCCGTGTCCGGGTCCCTGGGCCAGAGGGTCTCCATCACCTGCTCTGGAAGCAGCAGCAACGTTGGGCTTGGTAATTATGTGAACTGGTTCCAACAGATCCCAGGATCGGCCCCCAGAACCCTCATCTATGGTGCGACCAGTCGAGCCTCGGGGGTCCCCGACCGATTCTCCGGCTCCAGGTCTGGGAACACAGCCACCCTGACCATCAGCTCGCTCCAGGCCGAGGACGAGGCGGATTATTTCTGTGCATCTCCTGACAATAGTGCGCGTAGTACTGTTTTCGGCCGCGGGACCACACTGACCGTCCTGG	clonotype21_1	Sample_1
129_TATGCCCGTCACCTAA-1	TATGCCCGTCACCTAA-1	IGHV1-20*01	12	IGHD6-2*01,IGHD6-3*01,IGHD6-4*01,IGHD7-3*01,IGHD7-4*01	1	IGHJ2-4*01	0	AKSTQTGASYGCLLNDYRNDYVDA	24	1	IGHM1	QVQLRESGPSLVKPSQTLSLTCTVSGFSLSGYSIGWIRQAPGKALECLGGISSGGGTNYNPALKSRLSITKDNSKSQVSLSVSSVTPEDTATYYCAKSTQTGASYGCLLNDYRNDYVDAWGQGLLVTVSS	CAGGTGCAGCTGCGCGAGTCGGGCCCCAGCCTGGTGAAGCCCTCACAGACCCTCTCCCTCACCTGCACGGTCTCTGGATTCTCATTGAGCGGCTATAGTATAGGCTGGATCCGCCAGGCTCCAGGGAAGGCGCTGGAGTGCCTCGGTGGTATAAGTAGTGGTGGAGGCACAAACTATAACCCAGCCCTGAAATCCCGGCTCAGCATCACCAAGGACAACTCCAAGAGCCAAGTCTCTCTGTCAGTGAGCAGCGTGACACCTGAGGACACGGCCACATATTACTGTGCGAAGAGTACTCAAACCGGTGCCAGTTACGGTTGTCTTCTTAACGATTATCGTAATGACTACGTCGATGCCTGGGGCCAAGGACTCCTGGTCACCGTCTCCTCAG		IGLV1-40*01	1	IGLJ/OR17-2*01,IGLJ4*01,IGLJ7*01,IGLJ8*01	0	ASPDSSSSSYV	11	IGLC/OR17-2	QAVLTQPSSVSGSLGQRVSITCSGSSSNVGLGNYVSWFQQIPGSAPRTLIYGATSRASGVPDRFSGSRSGNTATLTINSLQAEDEADYFCASPDSSSSSYVFGSGTTLTVL	CAGGCTGTGCTGACTCAGCCGTCCTCCGTGTCCGGGTCCCTGGGCCAGAGGGTCTCCATCACCTGCTCTGGAAGCAGCAGCAACGTTGGGCTTGGTAATTATGTGAGCTGGTTCCAACAGATCCCAGGATCGGCCCCCAGAACCCTCATCTATGGTGCGACCAGTCGAGCCTCGGGGGTCCCCGACCGATTCTCCGGCTCCAGGTCTGGGAACACAGCCACCCTGACCATCAACTCGCTCCAGGCCGAGGACGAGGCGGATTATTTCTGTGCATCTCCTGACAGTAGTAGCAGTAGTTATGTTTTCGGCAGCGGGACCACACTGACCGTCCTGG	clonotype392_1	Sample_1
130_AACTTTCAGAGGGATA-1	AACTTTCAGAGGGATA-1	IGHV1-21*01,IGHV1-33*01	7	IGHD8-2*01	4	IGHJ2-4*01	0	AKYGSYAWSGVDCYHDGYVA	20	1	IGHM1	QVQLRESGPSLVKPSQTLSLTCTTSGFSLSSYAVGWVRQAPGKALEWVGTISSSGNTCLNPALKSRLGITKDNSKSQVSLSVSSVTTEDTATYYCAKYGSYAWSGVDCYHDGYVAWGQGLLVTVSS	CAGGTGCAGCTGCGGGAGTCGGGCCCCAGCCTGGTGAAGCCCTCACAGACCCTCTCCCTCACCTGCACGACCTCTGGATTCTCATTGAGCAGCTATGCTGTAGGCTGGGTCCGCCAGGCTCCGGGGAAGGCGCTGGAGTGGGTTGGTACTATAAGTAGTAGTGGAAACACATGCCTTAACCCAGCCCTGAAATCCCGGCTCGGCATCACCAAGGACAACTCCAAGAGTCAAGTCTCTCTGTCAGTGAGCAGCGTGACAACTGAGGACACGGCCACATACTACTGTGCGAAGTATGGTAGTTATGCTTGGAGTGGTGTTGATTGTTATCATGATGGTTATGTTGCCTGGGGCCAAGGACTCCTGGTCACCGTCTCCTCAG		IGLV1-31*01	3	IGLJ/OR17-2*01,IGLJ4*01,IGLJ7*01,IGLJ8*01	0	ASDQSGNTAV	10	IGLC/OR17-2	QAVLTQPSSVSGSLGQRVSITCSGSSSNVGIGNYVSWFQQIPGSAPRTLIYGATSRASGVPDRFSGSRSGNTATLTISSLQAEDEADYFCASDQSGNTAVFGSGTTLTVL	CAGGCTGTGCTGACTCAGCCGTCCTCCGTGTCCGGGTCCCTGGGCCAGAGGGTCTCCATCACCTGCTCTGGAAGCAGCAGCAACGTTGGAATTGGCAATTATGTGAGCTGGTTCCAACAGATCCCAGGATCGGCCCCCAGAACCCTCATCTATGGTGCGACCAGTCGAGCCTCGGGGGTCCCCGACCGATTTTCCGGCTCCAGGTCTGGGAACACAGCCACCCTGACCATCAGCTCGCTCCAGGCTGAGGACGAGGCAGATTATTTCTGTGCATCTGATCAGAGTGGTAACACAGCTGTTTTCGGCAGCGGGACCACACTGACCGTCCTGG	clonotype196_1	Sample_1
131_TATTACCGTTAAGACA-1	TATTACCGTTAAGACA-1	IGHV1-20*01	16	IGHD1-2*01,IGHD1-3*01,IGHD1-4*01	1	IGHJ2-4*01	1	ARDNNGDVHGISSCYSTGRDDDYIDV	26	1	IGHM1	QVQLRESGPSLVKPSQTLSLTCTVSGFSLNSYAVGWVRQAPGKALECLGGISRTGGTAYNPALKSRLSITKDDSKSQVSLSLSSVTPEDTATYYCARDNNGDVHGISSCYSTGRDDDYIDVWGQGLLVTVSS	CAGGTGCAGCTGCGCGAGTCGGGCCCCAGCCTGGTGAAGCCCTCACAGACCCTCTCCCTCACCTGCACGGTCTCTGGATTCTCATTGAACAGCTACGCTGTAGGCTGGGTCCGCCAGGCTCCAGGGAAGGCGCTAGAGTGCCTCGGTGGTATAAGCCGTACTGGAGGCACAGCCTATAACCCAGCCCTGAAATCCCGGCTCAGCATCACCAAGGACGACTCCAAGAGCCAAGTCTCTCTGTCACTGAGCAGCGTGACACCTGAGGACACGGCCACGTACTACTGTGCGAGGGATAATAATGGTGATGTACATGGTATTAGCAGTTGTTATAGTACTGGTCGTGATGATGATTATATCGATGTCTGGGGCCAAGGACTCCTGGTCACCGTCTCCTCAG		IGLV1-31*01	4	IGLJ/OR17-2*01,IGLJ4*01,IGLJ7*01,IGLJ8*01	1	ASYQSDDTAV	10	IGLC/OR17-2	QAVLTQPSSVSGSLGQRVSITCSGSSSNVGTGDYVSWFQQIPGSAPRTLIYGATSRASGVPDRFSGSRSGNTATLTISSLQAEDEADYFCASYQSDDTAVFGSGTTLTVL	CAGGCTGTGCTGACTCAGCCGTCCTCCGTGTCCGGGTCCCTGGGCCAGAGGGTCTCCATCACCTGCTCTGGAAGCAGCAGCAACGTTGGAACTGGCGATTATGTGAGCTGGTTCCAACAGATCCCAGGATCGGCCCCCAGAACCCTCATCTATGGTGCGACCAGTCGAGCCTCGGGGGTCCCCGACCGATTCTCCGGCTCCAGGTCTGGGAACACAGCCACCCTGACCATCAGCTCGCTCCAGGCTGAGGACGAGGCAGATTATTTCTGTGCATCTTATCAGAGTGATGATACAGCTGTTTTCGGCAGCGGCACCACACTGACCGTCCTGG	clonotype457_1	Sample_1
132_TCAGGTAAGCTCCTTC-1	TCAGGTAAGCTCCTTC-1	IGHV1-10*01	18	IGHD5-2*01,IGHD6-2*01,IGHD6-3*01,IGHD6-4*01,IGHD7-3*01	0	IGHJ2-4*01	1	AKFSGDFVASGCHFHTGNSYYVDA	24	1	IGHM1	QVQLRESGPSLVKPSQTLSLTCTISGFSLSSYAVIWVRQAPGKALECLGSISSSGRTGYNSALKSRLSITKDNSKSQVSLSVNSVTNEDTATYYCAKFSGDFVASGCHFHTGNSYYVDACGQGLLVTVSS	CAGGTGCAGCTGCGGGAGTCGGGCCCCAGCCTAGTGAAGCCCTCACAGACCCTCTCCCTCACCTGCACGATCTCTGGATTCTCATTGAGCAGCTATGCTGTAATCTGGGTCCGCCAGGCTCCAGGGAAGGCGCTGGAGTGTCTTGGTAGTATAAGTAGTAGTGGTAGGACAGGCTATAACTCAGCCCTGAAATCCCGGCTCAGCATCACCAAGGACAACTCCAAGAGCCAGGTCTCCCTGTCAGTGAACAGCGTGACAAATGAGGACACAGCCACGTACTACTGTGCGAAATTCAGTGGTGATTTCGTTGCGTCTGGTTGTCATTTTCACACTGGCAATTCGTACTACGTCGATGCCTGCGGCCAAGGACTCCTGGTCACCGTCTCCTCAG		IGLV1-67*02	13	IGLJ/OR17-2*01,IGLJ4*01,IGLJ7*01,IGLJ8*01	0	AVYDGSSRTA	10	IGLC/OR17-2	QAVLTQPSSVSGSLGQRVSITCSGSSSNIGSYTVGWYQQVPGSGLRTIIYNSSSRPSGVPDRFSGSKSGNTATLTINSLQAEDEADYFCAVYDGSSRTAFGSGTTLTVL	CAGGCTGTGCTGACTCAGCCGTCCTCCGTGTCCGGCTCCCTGGGCCAGAGGGTCTCCATCACCTGCTCTGGAAGCAGCAGCAACATCGGTAGTTATACTGTGGGCTGGTACCAACAGGTCCCAGGATCGGGCCTCAGAACCATCATCTATAATAGTAGCAGTCGACCCTCGGGGGTCCCCGACCGATTCTCCGGCTCCAAGTCTGGCAACACAGCCACCCTGACCATCAACTCCCTCCAGGCTGAGGACGAGGCGGATTATTTCTGTGCAGTTTATGACGGTAGTAGCCGTACCGCTTTCGGCAGCGGGACCACACTGACCGTCCTGG	clonotype350_1	Sample_1
133_CTAGTGATCGTACGGC-1	CTAGTGATCGTACGGC-1	IGHV1-10*01	12	IGHD7-3*01,IGHD7-4*01	6	IGHJ2-4*01	1	AKSNGGAYFGGDACYNWGYGNHYFDA	26	1	IGHM1	QVQLRESGPSLVKPSQTLSLTCTISGFSLSSYAVGWVRQAPGKALECLGGISSVGRTEYNPALKSRLSITKDSSKSQVSLSMNSVTTEDTATYYCAKSNGGAYFGGDACYNWGYGNHYFDAWGQGLLVTVSS	CAAGTGCAGCTGCGGGAGTCGGGCCCCAGCCTGGTGAAGCCCTCACAGACCCTCTCCCTCACCTGCACGATCTCTGGATTCTCATTGAGCAGCTATGCTGTAGGCTGGGTCCGCCAGGCTCCAGGGAAGGCGCTGGAGTGTCTTGGTGGTATAAGTAGTGTAGGAAGGACAGAGTATAACCCAGCCCTGAAATCCCGGCTCAGCATCACCAAGGACAGCTCCAAGAGCCAAGTCTCTCTGTCAATGAACAGCGTGACAACTGAGGACACGGCCACATACTACTGTGCGAAATCTAATGGTGGTGCTTATTTCGGTGGTGATGCTTGTTATAATTGGGGTTATGGTAATCATTACTTCGATGCCTGGGGCCAAGGACTCCTGGTCACCGTCTCCTCGG		IGLV1-67*02	9	IGLJ/OR17-2*01,IGLJ4*01,IGLJ7*01,IGLJ8*01	0	VAYDSSSSTV	10	IGLC/OR17-2	QAVLTQPSSVSGSLGQRVSITCSGSSSNIGTYNVGWYQQVPGSGLRTIIYGSSSRPSGVPDRFSGSKSGNTATLTISSLQAEDEADYFCVAYDSSSSTVFGSGTTLTVL	CAGGCTGTGCTGACTCAGCCGTCCTCCGTGTCCGGCTCCCTGGGCCAGAGGGTCTCCATCACCTGCTCTGGAAGCAGCAGCAACATCGGTACTTATAATGTGGGCTGGTACCAACAGGTCCCAGGATCGGGCCTCAGAACCATCATCTATGGTAGTAGCAGTCGACCCTCGGGGGTCCCCGACCGATTCTCCGGCTCCAAATCTGGCAACACAGCCACCCTGACCATCAGCTCCCTCCAGGCTGAGGACGAGGCGGATTATTTCTGTGTAGCTTATGACAGTAGTAGCAGTACTGTTTTCGGCAGCGGGACCACACTGACCGTCCTGG	clonotype445_1	Sample_1
134_TTCGGTCAGTCATCCA-1	TTCGGTCAGTCATCCA-1	IGHV1-20*01	18	IGHD4-1*01,IGHD8-2*01	0	IGHJ2-4*01	0	GKFSGGDATWASLSYGYINA	20	0	IGHM1	QMQLRESGPSLVKPSQTLSLTCTVSGFSLSTYGVYWVRQAPGKALEWLGCISGGGISYYNPTLKSRLSITKDNSKSQVSLSMSSVTPEDTATYYCGKFSGGDATWASLSYGYINAWGQGLLVTVSS	CAGATGCAGCTGCGGGAGTCGGGCCCCAGCCTGGTGAAGCCCTCACAGACCCTCTCCCTCACCTGCACGGTCTCTGGATTCTCATTGAGTACCTATGGTGTTTATTGGGTCCGCCAGGCTCCAGGGAAGGCGCTGGAGTGGCTTGGTTGTATAAGCGGTGGTGGAATCTCATACTATAACCCAACCCTGAAATCACGACTCAGCATCACCAAGGACAACTCCAAGAGCCAAGTCTCTCTGTCAATGAGCAGCGTGACACCTGAGGACACGGCCACATACTACTGTGGAAAATTTAGTGGTGGTGATGCTACTTGGGCCAGTTTGAGTTATGGTTACATAAATGCCTGGGGCCAAGGACTCCTGGTCACCGTCTCCTCAG		IGLV1-67*01,IGLV5-60	5	IGLJ/OR17-2*01,IGLJ4*01,IGLJ7*01,IGLJ8*01	0	TTGDYSSSTAV	11	IGLC/OR17-2	QAVLTQPSSVSGSLGQRVSITCSGSINNIGRYGVGWYQQVPGSSLRIIIYGSSSRPSGVPDRFSGSKSGNTATLTISSLQAEDEADYFCTTGDYSSSTAVFGSGTTLTVL	CAGGCTGTGCTGACTCAGCCGTCCTCCGTGTCCGGCTCCCTGGGCCAGAGGGTCTCCATCACCTGCTCTGGAAGCATCAACAACATCGGTAGATATGGTGTGGGCTGGTACCAACAGGTCCCAGGATCGAGCCTCAGAATTATCATCTATGGTAGTAGCAGTCGACCCTCGGGGGTCCCCGACCGATTCTCCGGCTCCAAGTCTGGCAACACAGCCACCCTGACCATCAGCTCGCTCCAGGCTGAGGACGAGGCGGATTATTTCTGTACAACTGGTGACTACAGTAGCAGTACAGCTGTTTTCGGCAGCGGGACCACACTGACCGTCCTGG	clonotype222_1	Sample_1
135_CAGGTGCTCCTAAGTG-1	CAGGTGCTCCTAAGTG-1	IGHV1-21*01,IGHV1-33*01	10	IGHD8-2*01	0	IGHJ2-4*01	1	AKSLYNGYSGGCSGCAAGDYLYVDA	25	2	IGHM1	QVQLRESGPSLVKPSQTLSLTCTTSGFSLSSYAVGWVRQAPGKTLEWVGGISSCGITCLTPALKSRLSITKDNSKSQVSLSLSSVTTEDTATYYCAKSLYNGYSGGCSGCAAGDYLYVDAWGQGLLVTISS	CAGGTGCAGCTGCGGGAGTCGGGCCCCAGCCTGGTGAAGCCCTCACAGACCCTCTCCCTCACCTGCACGACCTCTGGATTCTCATTGAGCAGCTATGCTGTAGGCTGGGTCCGCCAGGCTCCGGGGAAGACGCTGGAGTGGGTTGGTGGGATAAGTAGTTGTGGGATCACATGCCTTACCCCAGCCCTGAAATCCCGGCTCAGCATCACAAAGGACAACTCCAAGAGCCAAGTCTCTCTGTCATTGAGCAGCGTGACAACTGAGGACACGGCCACATACTACTGTGCAAAAAGTTTATATAATGGCTACAGTGGTGGTTGTAGTGGTTGTGCTGCTGGCGATTACCTTTATGTCGATGCCTGGGGCCAAGGACTCCTGGTCACCATCTCCTCAG		IGLV1-31*01	1	IGLJ/OR17-2*01,IGLJ4*01,IGLJ7*01,IGLJ8*01	0	ASYQSSNTAV	10	NoneCalled	QAVLTQPSSVSGSLGQRVSITCSGSSSNVGTGNYVSWFQQIPGSAPRTLIYGATSRASGVPDRFSGSRSGNTATLTISSLQAEDEADYFCASYQSSNTAVFGSGTTLTVL	CAGGCTGTGCTGACTCAGCCGTCCTCCGTGTCCGGGTCCCTGGGCCAGAGGGTCTCCATCACCTGCTCTGGAAGCAGCAGCAACGTTGGAACTGGCAATTATGTGAGCTGGTTCCAACAGATCCCAGGATCGGCCCCCAGAACCCTCATCTATGGTGCGACCAGTCGAGCCTCGGGGGTCCCCGACCGATTCTCCGGCTCCAGGTCTGGGAACACAGCCACCCTGACCATCAGCTCGCTCCAGGCTGAGGACGAGGCAGATTATTTCTGTGCATCTTATCAGAGTAGTAACACAGCGGTTTTCGGCAGCGGGACCACACTGACCGTCCTGG	clonotype426_1	Sample_1
136_TTCTTAGGTCGAGTTT-1	TTCTTAGGTCGAGTTT-1	IGHV1-17*01,IGHV1-20*01	16	IGHD8-2*01	1	IGHJ2-4*01	1	AKNGMSFGCKNGYIDS	16	1	IGHM1	QVQLRESGPSLVKPSQTLSLTCTVSGFSLTNSAVSWVRQAPGKAPECLGDISGGGATYYNPALKSRLSITKDNSKSQVSLSVSSVTPEDTATYYCAKNGMSFGCKNGYIDSWGQGLLVTVSS	CAGGTGCAGCTGCGCGAGTCGGGCCCCAGCCTAGTGAAGCCCTCACAGACCCTCTCCCTCACCTGCACGGTCTCTGGATTCTCATTGACCAACTCTGCTGTTAGCTGGGTCCGCCAGGCTCCAGGGAAGGCGCCTGAGTGCCTCGGTGATATAAGTGGTGGTGGAGCCACATACTATAACCCAGCCCTGAAATCCCGGCTCAGCATCACCAAGGACAACTCCAAGAGCCAAGTCTCTCTGTCAGTGAGCAGCGTGACACCTGAGGACACGGCCACATACTACTGTGCGAAAAATGGGATGAGTTTTGGTTGTAAGAATGGGTATATCGATTCCTGGGGCCAAGGACTCCTGGTCACCGTCTCCTCAG		IGLV1-67*02	12	IGLJ/OR17-2*01,IGLJ4*01,IGLJ7*01,IGLJ8*01	0	VAYDDSSRIAV	11	IGLC/OR17-2	QAVLTQPSSVSGSLGQRVSITCSGSSSNIGSYNVKWYQQVPGSGLRTIIYGSTSRPSGVPDRFSGSKSGNTATLTISSLQAEDEADYFCVAYDDSSRIAVFGSGTTLTVL	CAGGCTGTGCTGACTCAGCCGTCCTCCGTGTCCGGCTCCCTGGGCCAGAGGGTCTCCATCACCTGCTCTGGAAGCAGCAGCAACATCGGTAGTTATAATGTGAAGTGGTACCAACAGGTCCCAGGATCGGGCCTCAGAACCATCATCTATGGTAGTACCAGTCGACCCTCGGGGGTCCCCGACCGATTCTCCGGCTCCAAGTCTGGCAACACAGCCACCCTGACCATCAGCTCGCTCCAGGCTGAGGATGAGGCGGATTATTTTTGTGTAGCTTATGACGATAGTAGCAGAATTGCTGTTTTCGGCAGCGGGACCACACTGACCGTCCTGG	clonotype135_1	Sample_1
137_GGGCATCGTTGAACTC-1	GGGCATCGTTGAACTC-1	IGHV1-10*01	17	IGHD6-2*01	4	IGHJ2-4*01	1	AKRSGGGWGCGTSSVEFIDT	20	1	IGHM1	QVQLRESGPSLVKPSQTLSLTCTISGFSLSNYGVTWVRQAPGKALECLGGIDSRGSAGYNPALKSRLSITKDNSKSQVSLSVSSVTIEDAATYYCAKRSGGGWGCGTSSVEFIDTWGPGLLVTVSS	CAGGTGCAGCTGCGGGAGTCGGGCCCCAGCCTGGTGAAGCCCTCACAGACCCTCTCCCTCACCTGCACGATCTCTGGATTCTCATTGAGCAACTATGGTGTAACCTGGGTCCGCCAGGCTCCAGGGAAGGCGCTGGAGTGTCTGGGTGGTATTGATAGTCGTGGAAGCGCAGGCTATAACCCAGCCCTGAAATCCCGACTCAGCATCACCAAGGACAACTCCAAGAGCCAAGTCTCTCTGTCAGTGAGCAGCGTGACAATTGAAGACGCGGCCACATACTACTGTGCAAAACGAAGTGGTGGTGGTTGGGGTTGTGGTACTTCTTCTGTTGAATTCATCGACACATGGGGCCCAGGACTCCTGGTCACCGTCTCCTCAG		IGLV1-67*02	9	IGLJ/OR17-2*01,IGLJ4*01,IGLJ7*01,IGLJ8*01	1	VAYDSSSSTSL	11	IGLC/OR17-2	QAVLTQPSSVSGSLGQRVSITCSGSSSNIGSYYVGWYQQVPGSGLRTIIYGSSSRPSGVPDRFSGSESGNTATLTISSLQAEDEADYFCVAYDSSSSTSLFGSGTTLTVL	CAGGCTGTGCTGACTCAGCCGTCCTCCGTGTCCGGCTCCCTGGGCCAGAGGGTCTCCATCACCTGCTCTGGAAGCAGCAGCAACATCGGTAGTTATTATGTGGGCTGGTACCAACAGGTCCCAGGATCGGGCCTCAGAACCATCATCTATGGTAGTAGCAGTCGACCCTCGGGGGTTCCCGACCGATTCTCCGGCTCCGAGTCTGGCAACACAGCCACCCTGACCATCAGCTCCCTCCAGGCTGAGGACGAGGCGGATTATTTTTGTGTAGCTTATGACAGTAGTAGCAGTACTTCTCTTTTCGGCAGCGGGACCACACTGACCGTCTTGG	clonotype211_1	Sample_1
138_CAGAGAGAGTACCGGA-1	CAGAGAGAGTACCGGA-1	IGHV1-17*01,IGHV1-20*01	21	IGHD8-2*01	0	IGHJ2-4*01	0	AKGEVGYGCSFRAAYDA	17	1	IGHM1	QVQLRESGPSLVKPSQTLSLTCTVSGFSLSSYLVSWVRQLPGKALECLGDINGEGVTYYNPALKSRLSITKDNSKSEVSLSVSSVTPEDTAKYYCAKGEVGYGCSFRAAYDAWGQGLLVTVSS	CAGGTGCAGCTGCGCGAGTCGGGCCCCAGCCTGGTGAAGCCCTCACAGACCCTCTCCCTCACCTGCACGGTCTCTGGATTCTCATTGAGCAGCTATCTTGTAAGCTGGGTCCGCCAGCTTCCAGGGAAGGCGCTTGAGTGCCTCGGTGATATAAATGGTGAGGGAGTCACATACTACAACCCAGCCCTGAAATCCCGGCTCAGCATCACCAAGGACAACTCCAAGAGCGAAGTGTCTCTGTCAGTGAGCAGCGTGACACCTGAGGACACGGCCAAATACTACTGTGCGAAGGGGGAGGTGGGTTATGGTTGTAGTTTTCGTGCTGCTTATGATGCCTGGGGCCAAGGACTCCTGGTCACCGTCTCCTCAG		IGLV1-16*01	1	IGLJ/OR17-2*01,IGLJ4*01,IGLJ7*01,IGLJ8*01	0	SSYDSSSNIAV	11	IGLC/OR17-2	QDVLTQPSSVSGSLGQKVSITCSGSSSNVGYGNYVSWHQQKPGSAPRTLIYGATSRASGVPDQFSGSKSGNTATLTISSLQPEDEADYYCSSYDSSSNIAVFGSGTTLTVL	CAGGATGTGCTGACTCAGCCGTCCTCCGTGTCCGGGTCCCTGGGTCAGAAGGTCTCCATCACCTGCTCTGGAAGCAGCAGCAACGTTGGATATGGCAATTATGTGAGCTGGCACCAACAGAAACCAGGATCGGCCCCCAGAACCCTCATCTATGGTGCGACCAGTCGAGCCTCGGGGGTCCCTGACCAATTCTCCGGCTCCAAGTCTGGCAACACAGCGACTCTGACCATCAGCTCGCTCCAGCCTGAGGACGAGGCTGATTATTACTGTTCATCTTATGACAGTAGCAGCAATATTGCTGTTTTCGGCAGCGGGACCACACTGACCGTCCTGG	clonotype160_1	Sample_1
139_CACATTTAGTGTTGAA-1	CACATTTAGTGTTGAA-1	IGHV1-10*01	19	IGHD7-3*01,IGHD7-4*01	4	IGHJ2-4*01	3	AKLSYGTGGYGWCGYANDRNYFDV	24	1	IGHM1	QVQLRESGPSLVKPSQTLSLTCTISGFSLYNYAIGWVRQAPGKALECLGEISARGDTVYNPALKSRLSITKDNSKSQVSLSVSSVTTEDTATYYCAKLSYGTGGYGWCGYANDRNYFDVWGQGLLVTVSS	CAGGTGCAGCTGCGGGAGTCGGGCCCCAGCCTGGTGAAGCCCTCACAGACCCTCTCCCTCACCTGCACGATCTCTGGATTCTCATTATACAACTATGCTATAGGCTGGGTCCGCCAGGCTCCAGGGAAGGCGCTGGAGTGTCTTGGTGAGATAAGTGCTCGTGGAGACACAGTCTATAATCCAGCCCTGAAATCCCGGCTCAGCATCACCAAGGACAACTCCAAGAGCCAGGTCTCTCTGTCAGTGAGCAGCGTGACAACTGAGGACACGGCCACATACTACTGTGCGAAGTTGTCTTATGGTACTGGTGGTTATGGTTGGTGTGGTTATGCTAATGATCGTAATTACTTCGATGTTTGGGGCCAAGGACTCCTGGTCACCGTCTCCTCAG		IGLV1-21*01,IGLV1-67*01,IGLV5-60	11	IGLJ/OR17-2*01,IGLJ4*01,IGLJ7*01,IGLJ8*01	0	TAGDSSSKTAV	11	IGLC/OR17-2	QAVLTQPSSVSGSLGQRVSITCSGSSNNVGGYGVGWYQQVPGSGLRTIIYGSTSRPSGVPDRFSGSKSGNTATLTISSLQAEDEADYFCTAGDSSSKTAVFGSGTTLTVL	CAGGCTGTGCTGACTCAGCCGTCCTCCGTGTCCGGCTCCCTGGGCCAGAGGGTCTCCATCACCTGCTCTGGAAGCAGCAACAATGTCGGTGGTTATGGTGTGGGCTGGTACCAACAGGTCCCAGGATCGGGCCTCAGAACCATCATCTATGGTAGTACCAGTCGACCCTCGGGGGTCCCCGACCGATTCTCCGGCTCCAAGTCTGGCAACACAGCCACCCTGACCATCAGCTCGCTCCAGGCTGAGGACGAGGCGGATTATTTCTGTACAGCTGGTGACAGCAGTAGCAAGACTGCTGTTTTCGGCAGCGGGACCACACTGACCGTCCTGG	clonotype375_1	Sample_1
140_TCGGGACCAAGCGTAG-1	TCGGGACCAAGCGTAG-1	IGHV1-10*01	19	IGHD5-2*01	3	IGHJ2-4*01	5	AKCSDSNHDNGYGCTYYSDAYMDA	24	2	IGHM1	QVQLRESGPSLVKPSQTLSLTCTISGFSLNNYAVGWVRQAPGKALEYLGGVTAGGNAGYNPALKSRLSITKDNSKSQVSLFLSSVTADDTATYYCAKCSDSNHDNGYGCTYYSDAYMDAWGQGLLITVSS	CAGGTGCAGCTGCGGGAGTCGGGCCCCAGCCTGGTGAAGCCCTCACAGACCCTCTCCCTCACCTGCACGATCTCTGGATTCTCATTGAACAACTATGCTGTAGGCTGGGTCCGCCAGGCTCCAGGGAAGGCGCTGGAATATCTTGGTGGTGTAACTGCTGGTGGAAATGCAGGCTATAACCCAGCCCTGAAATCCCGGCTCAGCATCACCAAGGACAACTCCAAGAGCCAAGTCTCTCTGTTTCTGAGCAGCGTGACAGCTGACGACACGGCCACATACTACTGTGCAAAGTGCAGTGATTCTAATCATGATAACGGGTACGGTTGTACTTATTATAGTGATGCCTACATGGATGCCTGGGGCCAGGGACTGCTGATCACCGTCTCCTCAG		IGLV1-40*01	2	IGLJ/OR17-2*01,IGLJ4*01,IGLJ7*01,IGLJ8*01	0	ASPDSSSSRSV	11	IGLC/OR17-2	QAVLTQPSSVSGSLGQRVSITCSGSSSNVGLGNFVSWFQQIPGSAPRTLIYGAASRASGVPDRFSGSRSGNTATLTISSLQAEDEADYFCASPDSSSSRSVFGSGTTLTVL	CAGGCTGTGCTGACTCAGCCGTCCTCCGTGTCCGGGTCCCTGGGCCAGAGGGTCTCCATCACCTGCTCTGGAAGCAGCAGCAACGTTGGGCTTGGTAATTTTGTGAGCTGGTTCCAACAGATCCCAGGATCGGCCCCCAGAACCCTCATCTATGGTGCGGCCAGTCGAGCCTCGGGGGTCCCCGACCGATTCTCCGGCTCCAGGTCTGGGAACACAGCCACCCTGACCATCAGCTCGCTCCAGGCCGAGGACGAGGCGGATTATTTCTGTGCATCTCCTGACAGTAGTAGCAGTAGGTCTGTTTTCGGCAGCGGGACCACACTGACCGTCCTGG	clonotype323_1	Sample_1
141_AGTCTTTGTAAACGCG-1	AGTCTTTGTAAACGCG-1	IGHV1-20*01	17	IGHD7-3*01,IGHD7-4*01	2	IGHJ2-4*01	0	AKCSRGGNCAWDSESKDYVDA	21	2	IGHM1	QVQLRESGPSLVKPSQTLSLTCTVSGFSLSSYAVGWVRQAPGKALEWVGTMRSDGYTYYKPALKSRLSITRDTSKSQVSLSVSSVTTEDTARYYCAKCSRGGNCAWDSESKDYVDAWGQGLLVTVSS	CAGGTGCAGCTGCGGGAGTCGGGCCCCAGCCTGGTGAAGCCCTCACAGACCCTCTCCCTCACCTGCACGGTCTCTGGATTCTCACTGAGCAGCTATGCTGTAGGCTGGGTCCGCCAGGCTCCAGGGAAGGCGCTGGAGTGGGTAGGTACGATGCGCAGTGATGGATATACATACTATAAGCCAGCCCTGAAATCCCGGCTCAGCATCACCAGGGACACCTCCAAGAGCCAGGTCTCTCTGTCAGTGAGCAGCGTGACAACTGAGGACACGGCCAGATACTACTGTGCGAAGTGTAGTCGTGGTGGGAATTGTGCTTGGGATTCTGAGTCAAAGGACTACGTCGATGCCTGGGGCCAAGGACTCCTGGTCACCGTCTCCTCAG		IGLV1-67*01,IGLV5-60	4	IGLJ/OR17-2*01,IGLJ4*01,IGLJ7*01,IGLJ8*01	1	ATGDYSSSTAV	11	IGLC/OR17-2	QAVLTQPSSVSGSLGQRVSITCSGSSNNIGRYDVGWYQQVPGSGLRTIIYGSSSRPSGVPDRFSGSKSGNTATLTISSLQAEDEADYFCATGDYSSSTAVFGSGTTLAVL	CAGGCTGTGCTGACTCAGCCGTCCTCCGTGTCCGGCTCCCTGGGCCAGAGGGTCTCCATCACCTGCTCTGGAAGCAGCAACAACATCGGTAGATATGATGTGGGCTGGTACCAACAGGTCCCAGGATCGGGCCTCAGAACCATCATCTATGGTAGTAGTAGTCGACCCTCGGGGGTCCCCGACCGATTCTCCGGCTCCAAATCTGGCAACACAGCCACCCTGACCATCAGCTCCCTCCAGGCTGAGGACGAGGCGGATTATTTCTGTGCAACTGGTGACTACAGTAGCAGTACTGCTGTTTTCGGCAGCGGGACCACACTGGCCGTCCTGG	clonotype232_1	Sample_1
142_CGTCCATAGTGAACAT-1	CGTCCATAGTGAACAT-1	IGHV1-21*01,IGHV1-33*01	11	IGHD1-1*01,IGHD3-1*01,IGHD3-3*01,IGHD3-4*01	0	IGHJ2-4*01	1	AKYNRDLRVGNTDNCEILETTYVDA	25	1	IGHM1	QVQLRESGPSLVKPSQTLSLTCTVSGFSLNNYAVGWVRQASGKALEWVGGIGSRGTTCLNPALKSRLSITKDNSKSQVSLSLSSVTPEDTATYYCAKYNRDLRVGNTDNCEILETTYVDAWGQGLLVTVSS	CAGGTGCAGCTGCGGGAGTCGGGCCCCAGCCTGGTGAAGCCCTCACAGACCCTCTCCCTCACCTGCACGGTCTCTGGATTCTCATTGAACAACTATGCTGTAGGCTGGGTCCGCCAGGCCTCGGGGAAGGCGCTGGAGTGGGTTGGTGGTATAGGTAGTCGTGGGACCACATGCCTTAACCCAGCCCTGAAATCCCGGCTCAGCATCACCAAGGACAACTCCAAGAGCCAAGTCTCTCTGTCACTGAGCAGCGTGACACCTGAGGACACGGCCACATACTACTGTGCGAAGTATAATAGGGATCTTCGCGTTGGGAATACTGATAATTGTGAAATTTTGGAAACTACCTACGTCGATGCCTGGGGCCAAGGACTCCTGGTCACTGTCTCCTCAG		IGLV1-40*01	0	IGLJ/OR17-2*01,IGLJ4*01,IGLJ7*01,IGLJ8*01	0	ASPDSSSSSAV	11	IGLC/OR17-2	QAVLTQPSSVSGSLGQRVSITCSGSSSNVGLGNYVSWFQQIPGSAPRTLIYGATSRASGVPDRFSGSRSGNTATLTISSLQAEDEADYFCASPDSSSSSAVFGSGTTLTVL	CAGGCTGTGCTGACTCAGCCGTCCTCCGTGTCCGGGTCCCTGGGCCAGAGGGTCTCCATCACCTGCTCTGGAAGCAGCAGCAACGTTGGGCTTGGTAATTATGTGAGCTGGTTCCAACAGATCCCAGGATCGGCCCCCAGAACCCTCATCTATGGTGCGACCAGTCGAGCCTCGGGGGTCCCCGACCGATTCTCCGGCTCCAGGTCTGGGAACACAGCCACCCTGACCATCAGCTCGCTCCAGGCCGAGGACGAGGCGGATTATTTCTGTGCATCTCCTGACAGTAGTAGCAGTAGTGCTGTTTTCGGCAGCGGGACCACACTGACCGTCCTGG	clonotype435_1	Sample_1
143_ATGTGTGTCGGAAATA-1	ATGTGTGTCGGAAATA-1	IGHV1-20*01	19	IGHD8-2*01	1	IGHJ2-4*01	0	VNCNKEYGSIYGCIGHSDSYFHA	23	2	IGHM1	QVQLRESGPSLVKPSQTLSLTCTVSGFSLSSYAVTWVRQSPEKALEWLGIISSDGKTYYNSALKSRLGITKDNSKSQVSLSVSSVTPEDTATYYCVNCNKEYGSIYGCIGHSDSYFHAWGQGLLVTVSS	CAGGTGCAGCTGCGCGAGTCGGGCCCCAGCCTGGTGAAGCCCTCACAGACCCTCTCCCTCACCTGCACGGTCTCTGGATTCTCATTGAGCAGCTATGCTGTAACCTGGGTCCGCCAGTCTCCAGAGAAGGCGCTTGAGTGGCTCGGTATTATAAGTAGTGATGGAAAGACATACTATAATTCAGCCCTGAAATCCCGGCTCGGCATCACCAAGGATAACTCCAAGAGCCAAGTCTCTCTGTCAGTGAGCAGCGTGACACCTGAGGACACGGCCACATACTATTGTGTGAATTGTAATAAGGAATACGGTTCGATTTATGGTTGTATTGGCCATAGTGATTCTTATTTTCATGCCTGGGGCCAAGGACTCCTGGTCACCGTCTCCTCAG		IGLV1-40*01	2	IGLJ/OR17-2*01,IGLJ4*01,IGLJ7*01,IGLJ8*01	0	ASPDSSSSSAV	11	IGLC/OR17-2	QAVLTQPSSVSGSLGQRVSITCSGSSSNVGLGNFVSWFQQIPGSAPRTLIYGATSRASGVPDRFSGSRSGNTATLTISSLQAEDEADYFCASPDSSSSSAVFGSGTTLTVL	CAGGCTGTGCTGACTCAGCCGTCCTCCGTGTCCGGGTCCCTGGGCCAGAGGGTCTCCATCACCTGCTCTGGAAGCAGCAGCAACGTTGGACTTGGTAATTTTGTGAGCTGGTTCCAACAGATCCCAGGATCGGCCCCCAGAACCCTCATCTATGGTGCGACCAGTCGAGCCTCGGGGGTCCCCGACCGATTCTCCGGCTCCAGGTCTGGGAACACAGCCACCCTGACCATCAGCTCGCTCCAGGCCGAGGACGAGGCGGATTATTTCTGTGCATCTCCTGACAGTAGTAGCAGTAGTGCTGTTTTCGGCAGCGGGACCACACTGACCGTCCTGG	clonotype345_1	Sample_1
144_TGACGGCAGTGCGTGA-1	TGACGGCAGTGCGTGA-1	IGHV1-10*01	13	IGHD4-1*01,IGHD6-2*01,IGHD6-3*01,IGHD6-4*01	0	IGHJ2-4*01	1	AKFANSGGNNCIDDYDYVDA	20	1	IGHM1	QVQLRESGPSLVKPSQTLSLTCTISGFSLSSYGVGWVRQAPGKALECLGCMSTNGNTGYNPTLKSRLSVTKDNSKSQVSLSVSSVTTEDTATYYCAKFANSGGNNCIDDYDYVDAWGQGLLVTVSS	CAGGTGCAGCTGCGGGAGTCGGGCCCCAGCCTGGTGAAGCCCTCACAGACCCTCTCCCTCACCTGCACGATCTCTGGATTCTCATTGAGCAGCTATGGTGTAGGCTGGGTCCGCCAGGCTCCAGGGAAGGCACTGGAGTGTCTTGGTTGTATGAGTACTAATGGAAACACAGGCTATAACCCGACCCTGAAATCCCGGCTCAGCGTCACCAAGGACAACTCCAAGAGCCAAGTCTCTCTGTCAGTGAGCAGCGTGACAACTGAGGACACGGCCACATACTACTGTGCGAAATTCGCTAATAGTGGTGGCAATAATTGTATTGATGATTATGACTATGTCGATGCCTGGGGCCAAGGACTCCTGGTCACCGTCTCCTCAG		IGLV1-67*02	12	IGLJ/OR17-2*01,IGLJ4*01,IGLJ7*01,IGLJ8*01	0	VGYDSSVRVAV	11	IGLC/OR17-2	QAVLTQPSSVSGSLGQRVSITCSGSSSNIGSSNVGWYQQVPGSGLRTIIYRSSSRPSGVPDRFSGSKSGNTATLTISSLQAEDEADYFCVGYDSSVRVAVFGSGTTLTVL	CAGGCTGTGCTGACTCAGCCGTCCTCCGTGTCCGGCTCCCTGGGCCAGAGGGTCTCCATCACCTGCTCTGGAAGCAGCAGCAACATCGGTAGTAGTAATGTGGGCTGGTACCAACAGGTCCCAGGATCGGGCCTCAGAACCATCATCTATCGTAGTAGCAGTCGACCCTCGGGGGTCCCCGACCGATTCTCCGGCTCCAAGTCTGGCAACACAGCCACCCTGACCATCAGCTCGCTCCAGGCTGAGGATGAGGCGGATTATTTCTGTGTAGGTTATGACAGTAGTGTCAGAGTTGCTGTTTTCGGCAGCGGGACCACACTGACCGTCCTGG	clonotype214_1	Sample_1
145_CGTCAGGAGGACAGCT-1	CGTCAGGAGGACAGCT-1	IGHV1-21*01,IGHV1-33*01	9	IGHD3-1*01,IGHD3-3*01,IGHD3-4*01	2	IGHJ2-4*01	1	GKVGFSSVGCYFGSSFYGFYVDA	23	1	IGHM1	QVQLRESGPSLVKPSQTLSLTCTTSGFSLSNYAVDWVRQAPGKALEWVGSISSTGSICLNPALKSRLSITKDNSKSQVSLSVSSVTTEDTATYYCGKVGFSSVGCYFGSSFYGFYVDAWGQGLLVTVSS	CAGGTGCAGCTGCGGGAGTCGGGCCCCAGCCTGGTGAAGCCCTCACAGACCCTCTCCCTCACCTGCACGACCTCTGGATTCTCATTGAGCAACTATGCTGTAGACTGGGTCCGCCAGGCTCCGGGAAAGGCGCTGGAGTGGGTTGGTAGTATAAGTAGTACTGGAAGCATATGCCTTAATCCAGCCCTGAAATCCCGGCTCAGCATCACCAAGGACAACTCCAAGAGCCAAGTCTCTCTGTCAGTGAGCAGCGTGACAACTGAGGACACGGCCACATACTACTGTGGAAAAGTTGGTTTTAGTAGTGTTGGTTGTTATTTTGGTAGTAGTTTTTATGGCTTCTACGTCGATGCCTGGGGCCAAGGACTCCTGGTCACCGTCTCGTCAG		IGLV1-67*01,IGLV5-60	3	IGLJ/OR17-2*01,IGLJ4*01,IGLJ7*01,IGLJ8*01	0	ATGDYSSSTAV	11	IGLC/OR17-2	QAVLTQPSSVSGSLGQRVSITCSGSSNNIGRYNVGWYQQVPGSGLRTIIYGSSSRPSGVPDRFSGSKSGNTATLTISSLQAEDEADYFCATGDYSSSTAVFGSGTTLTVL	CAGGCTGTGCTGACTCAGCCGTCCTCCGTGTCCGGCTCCCTGGGCCAGAGGGTCTCCATCACCTGCTCTGGAAGCAGCAACAACATCGGTAGATATAATGTGGGCTGGTACCAACAGGTCCCAGGATCGGGCCTCAGAACCATCATCTATGGTAGTAGCAGTCGACCCTCGGGGGTCCCCGACCGATTCTCCGGCTCCAAGTCTGGCAACACAGCCACCCTGACCATCAGCTCCCTCCAGGCTGAGGACGAGGCGGATTATTTCTGTGCAACTGGTGACTACAGTAGCAGTACTGCTGTTTTCGGCAGCGGGACCACACTGACCGTCCTGG	clonotype332_1	Sample_1
146_CGTTGGGCACACCGCA-1	CGTTGGGCACACCGCA-1	IGHV1-21*01,IGHV1-33*01	11	IGHD8-2*01	5	IGHJ2-4*01	1	AKYDCSSIGCYGIDSDCRYGGQHVDA	26	3	IGHG1	QVQLRESGPSLVKPSQTLSLTCTVSGFSLSSYGVGWVRQASGKALEWVGTISSGGKTCLNPALKSRLSITKDNSKSQVSLSVSSVTLEDTATYYCAKYDCSSIGCYGIDSDCRYGGQHVDAWGQGLLVTVSS	CAGGTGCAGCTGCGGGAGTCGGGCCCCAGCCTGGTGAAGCCCTCACAGACCCTCTCCCTCACCTGCACGGTCTCTGGATTCTCATTGAGCAGCTATGGTGTAGGCTGGGTCCGCCAGGCCTCGGGGAAGGCGCTGGAGTGGGTTGGTACTATAAGTAGTGGTGGAAAAACATGCCTTAACCCAGCCCTGAAATCCCGGCTCAGCATCACTAAGGACAACTCCAAGAGCCAAGTCTCTCTGTCAGTGAGCAGCGTGACACTTGAGGACACGGCCACATACTACTGTGCGAAGTATGATTGTTCTAGTATTGGTTGTTATGGTATCGATTCGGATTGTCGTTATGGAGGGCAGCACGTCGACGCCTGGGGCCAAGGACTCCTGGTCACCGTCTCCTCAG		IGLV1-67*02	6	IGLJ/OR17-2*01,IGLJ4*01,IGLJ7*01,IGLJ8*01	0	VAYDSSRSTAV	11	IGLC/OR17-2	QAVLTQPSSVSGSLGQRVSITCSGSSNNIGSYGVGWYQQVPGSGLRTIIYGSSSRPSGVPDRFSGSKSGNTATLTISSLQAEDEADYFCVAYDSSRSTAVFGSGTTLTVL	CAGGCTGTGCTGACTCAGCCGTCCTCCGTGTCCGGCTCCCTGGGCCAGAGGGTCTCCATCACCTGCTCTGGAAGCAGCAACAACATCGGTTCATATGGTGTGGGCTGGTACCAACAGGTCCCAGGATCGGGCCTCAGAACCATCATCTATGGTAGTAGCAGTCGACCCTCGGGGGTCCCCGACCGATTCTCCGGCTCCAAGTCTGGCAACACAGCCACCCTGACCATCAGTTCGCTCCAGGCTGAGGACGAGGCGGATTATTTCTGTGTAGCTTATGACAGTAGTAGAAGTACTGCTGTTTTCGGCAGCGGGACCACACTGACCGTCCTGG	clonotype452_1	Sample_1
147_TCGCGTTCACATTTCT-1	TCGCGTTCACATTTCT-1	IGHV1-20*01	14	IGHD8-2*01	3	IGHJ2-4*01	0	VKNVNGNVCGCSVGDSLAVDA	21	2	IGHM1	QVQLRESGPSLVKPSQTLSLTCTVSGFSLTSYAVSWVRQAPGKALECLGCISKGGTTYYNPALKSRLSITKDNSESQVSLSVSSVTPEDAATYYCVKNVNGNVCGCSVGDSLAVDAWGQGLLVTVSS	CAGGTGCAGCTGCGCGAGTCGGGCCCCAGCCTGGTGAAGCCCTCACAGACCCTCTCCCTCACCTGCACGGTCTCTGGATTCTCATTGACCAGCTATGCTGTAAGCTGGGTCCGCCAGGCTCCAGGGAAGGCGCTTGAGTGCCTCGGTTGTATAAGCAAAGGTGGAACCACATACTATAACCCAGCCCTGAAATCCCGGCTCAGCATCACGAAGGACAACTCCGAGAGCCAAGTCTCTCTGTCAGTGAGCAGCGTGACACCTGAGGACGCGGCCACATACTACTGTGTGAAAAATGTTAATGGAAATGTTTGTGGTTGTTCTGTTGGTGATAGTTTGGCCGTCGATGCCTGGGGCCAAGGACTCCTGGTCACCGTCTCCTCAG		IGLV1-40*01	4	IGLJ/OR17-2*01,IGLJ4*01,IGLJ7*01,IGLJ8*01	0	ASLDSSSSSV	10	IGLC/OR17-2	QAVLTQPSSVSGSLGQRVSITCSGSSSNVGFGNYVSWFQQIPGSAPRTLIYYATSRASGVPDRFSGSRSGNTATLTISSLQAEDEADYFCASLDSSSSSVFGSGTTLTVL	CAGGCTGTGCTGACTCAGCCGTCCTCCGTGTCCGGGTCCCTGGGCCAGAGGGTCTCCATCACCTGCTCTGGAAGCAGCAGCAACGTTGGGTTTGGTAATTATGTGAGCTGGTTCCAACAGATCCCAGGATCGGCCCCCAGAACCCTCATCTATTATGCGACCAGTCGAGCCTCGGGGGTCCCCGACCGATTCTCCGGCTCCAGGTCTGGGAACACAGCCACCCTGACCATCAGCTCGCTCCAGGCCGAGGACGAGGCGGATTATTTCTGTGCATCTCTTGACAGTAGTAGCAGTAGTGTTTTCGGCAGCGGGACCACACTGACCGTCCTGG	clonotype24_1	Sample_1
148_GGACATTTCTTGACGA-1	GGACATTTCTTGACGA-1	IGHV1-17*01	20	IGHD6-2*01	4	IGHJ2-4*01	0	AKVYSAYSWGCWTSLESDA	19	1	IGHG1	QVQLRESGPSLVKPSQTLSLTCTISGFSLSSYTVSWVRQGPGKALECLGDIQGGGTTFYNRALKSRLSITKDNSKSQVSLSLSSVTPEDTATYYCAKVYSAYSWGCWTSLESDAWGQGLLVTVSS	CAGGTGCAGTTGCGCGAGTCGGGCCCCAGCCTGGTGAAGCCCTCACAGACCCTCTCCCTCACCTGCACGATCTCTGGATTCTCATTGAGCAGCTATACTGTAAGCTGGGTCCGCCAGGGTCCAGGGAAGGCGCTTGAGTGCCTCGGTGATATACAAGGTGGTGGAACAACATTCTATAACCGAGCCCTGAAATCCCGGCTCAGCATCACCAAGGACAACTCCAAGAGCCAAGTCTCTCTTTCACTGAGCAGCGTGACACCTGAAGACACGGCCACATACTACTGTGCGAAAGTCTATAGTGCTTATAGTTGGGGTTGTTGGACTAGTTTGGAGTCTGATGCCTGGGGCCAAGGACTCCTGGTCACCGTCTCCTCAG		IGLV1-67*02	14	IGLJ/OR17-2*01,IGLJ4*01,IGLJ7*01,IGLJ8*01	0	VTYDSSSAIAV	11	IGLC/OR17-2	QAVLTQPSSVSGSLGQRVSITCSGSSSNIGRYNVGWYQQVPGSGLRIIIYGGGSRPSGVPDRFSGSKSGNTATLTISSLQAEDEADYFCVTYDSSSAIAVFGSGTTLTVL	CAGGCTGTGCTGACTCAGCCGTCCTCCGTGTCCGGCTCCCTGGGCCAGAGGGTCTCCATCACCTGCTCTGGAAGCAGCAGCAACATCGGTAGATATAATGTGGGCTGGTACCAACAGGTCCCAGGATCGGGCCTGAGAATCATCATCTATGGTGGTGGCAGTCGACCCTCGGGGGTCCCCGACCGATTCTCCGGCTCCAAGTCCGGCAACACAGCCACCCTAACCATCAGCTCGCTCCAGGCTGAGGATGAGGCGGATTATTTCTGTGTAACTTATGACAGTAGCAGCGCCATTGCTGTTTTCGGCAGCGGGACCACACTGACCGTCCTGG	clonotype178_1	Sample_1
149_ATCACGAGTTCCACAA-1	ATCACGAGTTCCACAA-1	IGHV1-10*01	15	IGHD8-2*01	4	IGHJ2-4*01	1	TKAHLNYANTNYACLGVDA	19	1	IGHM1	QVQLRESGPSLVKPSQTLSLTCTISGFSLSSYAVGWVRQAPGKALECLGSINGSGNKGYNPALKSRLSITKENSKSQVSLSVSSVTTEDTATYYCTKAHLNYANTNYACLGVDAWGQGLLVTVSS	CAGGTGCAGCTGCGGGAGTCGGGCCCCAGCCTGGTGAAGCCCTCACAGACCCTCTCCCTCACCTGCACGATCTCAGGATTCTCATTGAGCAGCTATGCTGTAGGCTGGGTCCGCCAGGCTCCAGGGAAGGCGCTGGAGTGTCTTGGTAGTATAAATGGTAGTGGAAATAAAGGCTATAACCCAGCCCTGAAATCCCGGCTCAGCATCACCAAGGAGAACTCCAAGAGCCAAGTCTCTCTGTCAGTGAGCAGCGTGACAACTGAGGACACGGCCACATACTACTGTACTAAAGCACACCTTAATTATGCTAATACTAATTATGCTTGTCTGGGCGTCGATGCCTGGGGCCAAGGACTCCTAGTCACCGTCTCCTCAG		IGLV1-31*01	7	IGLJ/OR17-2*01,IGLJ4*01,IGLJ7*01,IGLJ8*01	0	ASYQDINTAV	10	IGLC/OR17-2	QAVLTQPSSVSGSLGQRVSITCSGSSSNVGSGNYVSWFQQIPGSAPRTLIYDATSRASGVPDRFSGSRSGNTATLTISSLQAEDEADYFCASYQDINTAVFGSGTTLTVL	CAGGCTGTGCTGACTCAGCCGTCCTCCGTGTCCGGGTCCCTGGGCCAGAGGGTCTCCATCACCTGCTCTGGAAGCAGCAGCAACGTTGGAAGTGGCAATTATGTGAGCTGGTTCCAACAGATCCCAGGATCGGCCCCCAGAACCCTCATCTATGATGCGACCAGTCGAGCCTCGGGGGTCCCCGACCGATTCTCCGGCTCCAGGTCTGGGAACACAGCCACCCTGACCATCAGCTCGCTCCAGGCTGAGGACGAGGCAGATTATTTCTGTGCATCTTATCAAGATATTAACACAGCTGTTTTCGGCAGCGGGACCACACTGACCGTCCTGG	clonotype7_1	Sample_1
150_GTTACAGTCGGCTTGG-1	GTTACAGTCGGCTTGG-1	IGHV1-21*01,IGHV1-33*01	7	IGHD8-2*01	1	IGHJ2-4*01	3	AKYGYFYTNWNCGGYDNNYVDV	22	1	IGHM1	QVQLRESGPSLVKPSQTLSLTCTTSGFSLSSYAVGWVRQAPGKALEWVGVISGSGRTCLNPALKSRLGITKDNSKSQVSLSVSSVTTEDTATYYCAKYGYFYTNWNCGGYDNNYVDVWGQGLLVTISS	CAGGTGCAGCTGCGGGAGTCGGGCCCCAGCCTGGTGAAGCCCTCACAGACCCTCTCCCTCACCTGCACGACCTCTGGATTCTCATTGAGCAGCTATGCTGTAGGCTGGGTCCGCCAGGCTCCGGGGAAGGCACTGGAGTGGGTTGGTGTTATAAGTGGTAGTGGAAGAACATGCCTTAACCCAGCCCTGAAATCCCGGCTCGGCATCACCAAGGACAACTCCAAGAGCCAAGTCTCTCTGTCAGTGAGCAGCGTGACAACTGAGGACACGGCCACATACTACTGTGCGAAGTATGGTTATTTTTATACTAATTGGAATTGTGGTGGTTATGATAATAATTATGTGGATGTCTGGGGCCAAGGACTCCTTGTCACCATCTCCTCAG		IGLV1-40*01	0	IGLJ/OR17-2*01,IGLJ4*01,IGLJ7*01,IGLJ8*01	0	ASPDSSSSSYLDV	13	IGLC/OR17-2	QAVLTQPSSVSGSLGQRVSITCSGSSSNVGLGNYVSWFQQIPGSAPRTLIYGATSRASGVPDRFSGSRSGNTATLTISSLQAEDEADYFCASPDSSSSSYLDVFGSGTTLTVL	CAGGCTGTGCTGACTCAGCCGTCCTCCGTGTCCGGGTCCCTGGGCCAGAGGGTCTCCATCACCTGCTCTGGAAGCAGCAGCAACGTTGGGCTTGGTAATTATGTGAGCTGGTTCCAACAGATCCCAGGATCGGCCCCCAGAACCCTCATCTATGGTGCGACCAGTCGAGCCTCGGGGGTCCCCGACCGATTCTCCGGCTCCAGGTCTGGGAACACAGCCACCCTGACCATCAGCTCGCTCCAGGCCGAGGACGAGGCGGATTATTTCTGTGCATCTCCTGACAGTAGTAGCAGTAGTTATTTGGATGTTTTCGGCAGCGGGACCACACTGACCGTCCTGG	clonotype295_1	Sample_1
151_CTAAGACAGACGCAAC-1	CTAAGACAGACGCAAC-1	IGHV1-21*01,IGHV1-33*01	10	IGHD7-3*01,IGHD7-4*01	1	IGHJ2-4*01	0	AKSRGRMYGYGCYFHSHYDA	20	1	IGHM1	QVQLRESGPSLVKPSQTLSLTCTTSGFSLSSWGLDWVRQAPGKALEWVGGISGDGSTCLNPALKSRLSITKDNSKSQVSLSVSSVTTEDTATYYCAKSRGRMYGYGCYFHSHYDAWGQGLLVTVSS	CAGGTGCAGCTGCGGGAGTCGGGCCCCAGCCTGGTGAAGCCCTCACAGACCCTCTCCCTCACCTGCACGACCTCTGGATTCTCATTGAGCAGCTGGGGTTTAGACTGGGTCCGCCAGGCTCCGGGGAAGGCGCTGGAGTGGGTTGGTGGTATAAGTGGTGATGGAAGCACATGCCTTAACCCAGCCCTGAAATCCCGGCTCAGCATCACCAAGGACAACTCCAAGAGCCAAGTCTCTCTGTCGGTGAGCAGCGTGACAACTGAGGACACGGCCACATACTACTGTGCAAAATCAAGGGGTCGTATGTATGGTTATGGATGTTATTTTCACAGTCATTATGACGCCTGGGGCCAAGGACTCCTGGTCACCGTCTCCTCAG		IGLV1-67*01,IGLV5-60	7	IGLJ/OR17-2*01,IGLJ4*01,IGLJ7*01,IGLJ8*01	0	ATSDYSSTTGF	11	IGLC/OR17-2	QAVLTQPSSVSGSLGQRVSITCSGSSNNIGTYGVGWYQQVPGSGLTTIIYDSSSRPSGIPDRFSGSKSGNTATLTISSLQAEDEADYFCATSDYSSTTGFFGSGTTLTVL	CAGGCTGTGCTGACTCAGCCGTCCTCCGTGTCCGGCTCCCTGGGCCAGAGGGTCTCCATCACCTGCTCTGGAAGCAGCAACAACATCGGTACATATGGTGTTGGCTGGTACCAACAGGTCCCAGGATCGGGCCTCACAACCATCATCTATGATAGTAGCAGTCGACCCTCGGGGATCCCCGACCGATTCTCCGGCTCCAAGTCTGGCAACACAGCCACCCTGACCATCAGCTCGCTCCAGGCTGAGGACGAGGCGGATTATTTCTGTGCAACTAGTGACTACAGTAGCACTACTGGTTTTTTCGGCAGCGGGACCACACTGACCGTCCTGG	clonotype207_1	Sample_1
152_ACGCCGAGTGACGGTA-1	ACGCCGAGTGACGGTA-1	IGHV1-17*01,IGHV1-20*01	22	IGHD5-2*01,IGHD5-3*01,IGHD5-4*01	0	IGHJ2-4*01	2	AKGDDDVDHSRACADVAKGGIDA	23	1	IGHM1	QVQLRESGPSLVKPSQTLSLTCTVSGFSLSSYVVNWVRQTPGKALECLGHVNSDGSTYYNSALKSRLSITKDNSKSQVSLSVSSVTPEDTATYYCAKGDDDVDHSRACADVAKGGIDAWGQGLLVTVYS	CAGGTGCAGCTGCGCGAGTCGGGCCCCAGCCTTGTGAAGCCCTCACAGACCCTCTCCCTCACCTGCACGGTCTCTGGATTCTCATTGAGCAGCTATGTTGTAAATTGGGTCCGCCAGACTCCAGGGAAGGCGCTTGAGTGCCTCGGTCATGTGAACAGTGATGGAAGCACATACTATAATTCAGCCCTGAAATCCCGGCTCAGCATCACGAAGGACAACTCCAAGAGCCAGGTCTCCCTGTCAGTGAGCAGCGTGACTCCTGAGGACACGGCCACATACTACTGTGCGAAGGGTGACGATGACGTAGATCATAGTCGTGCTTGCGCTGATGTTGCTAAAGGTGGTATCGATGCCTGGGGCCAAGGACTCCTGGTCACGGTCTACTCAG		IGLV1-67*01,IGLV5-60	6	IGLJ/OR17-2*01,IGLJ4*01,IGLJ7*01,IGLJ8*01	2	ATGDVSSSTAV	11	IGLC/OR17-2	QAVLTQPSSVSGSLGQRVSITCSGSSNNIGRYNVAWYQQVPGSGLRTIIYGSSSRPSGVPDRFSGSKSGNTATLTISSLQAEDEADYFCATGDVSSSTAVSGSGTTLTVL	CAGGCTGTGCTGACTCAGCCGTCCTCCGTGTCCGGCTCCCTGGGCCAGAGGGTCTCCATCACCTGCTCTGGAAGCAGCAACAACATCGGTAGATATAATGTGGCCTGGTACCAACAGGTCCCAGGATCGGGCCTCAGAACCATCATCTATGGTAGTAGCAGTCGACCCTCGGGGGTCCCCGACCGATTCTCCGGCTCCAAGTCTGGCAACACGGCCACCCTGACCATCAGCTCGCTCCAGGCTGAGGACGAGGCGGATTATTTCTGTGCAACTGGTGACGTCAGTAGCAGTACTGCTGTGTCCGGCAGCGGGACCACACTGACCGTCCTGG	clonotype266_1	Sample_1
153_GTCATTTAGGCGACAT-1	GTCATTTAGGCGACAT-1	IGHV1-21*01,IGHV1-33*01	7	IGHD7-3*01,IGHD7-4*01	4	IGHJ2-4*01	0	GKYYGDVALGDHVCYGHDNLYGQYVDA	27	1	IGHM1	QVQLRESGPSLVKPSQTLSLTCTTSGFSLSSYSIGWVRQAPGKALEWVGDISSGGSTCLNPALKSRLGITKDNSKSQVSLSVSSVTTEDTATYYCGKYYGDVALGDHVCYGHDNLYGQYVDAWGQGLLVTVSS	CAGGTGCAGCTGCGGGAGTCGGGCCCCAGCCTGGTGAAGCCCTCACAGACCCTCTCCCTCACCTGCACGACCTCTGGATTCTCATTGAGCAGCTATAGTATAGGCTGGGTCCGCCAGGCTCCGGGGAAGGCGCTGGAGTGGGTTGGTGATATAAGTAGTGGTGGAAGCACATGCCTTAACCCAGCCCTGAAATCCCGGCTCGGCATCACCAAGGACAACTCCAAGAGCCAAGTCTCTCTGTCAGTGAGCAGCGTGACAACTGAAGACACGGCCACATACTACTGTGGAAAATATTATGGTGATGTTGCTCTTGGTGATCATGTTTGTTATGGTCATGATAATTTATATGGACAATACGTCGATGCCTGGGGCCAAGGACTCCTGGTCACCGTCTCCTCAG		IGLV1-67*02	10	IGLJ/OR17-2*01,IGLJ4*01,IGLJ7*01,IGLJ8*01	0	VAYDSGTNTVL	11	IGLC/OR17-2	QAVLTQPSSVSGSLGQRVSITCSGSSSNIGSYNVGWYQQVPGSGLRTIIYGSSSRPSGVPDRFSGSKSGNTATLTISSLQAEDEADYFCVAYDSGTNTVLFGSGTTLTVL	CAGGCTGTGCTGACTCAGCCGTCCTCCGTGTCCGGCTCCCTGGGCCAGAGGGTCTCCATCACCTGCTCTGGAAGCAGCAGCAACATCGGTAGTTATAATGTGGGCTGGTACCAACAGGTCCCAGGATCGGGCCTCAGAACCATCATCTATGGTAGTAGCAGTCGACCCTCGGGGGTCCCCGACCGATTCTCCGGCTCCAAGTCTGGCAACACAGCCACCCTGACCATCAGCTCCCTCCAGGCTGAGGACGAGGCGGATTATTTCTGTGTAGCTTATGACAGTGGTACCAATACTGTTCTTTTCGGCAGCGGGACCACACTGACCGTCCTGG	clonotype492_1	Sample_1
154_TACTCATTCCAAATGC-1	TACTCATTCCAAATGC-1	IGHV1-27*01	13	IGHD8-2*01	4	IGHJ2-4*01	0	AKCHGRYGGYECYGGTNNYDYVDA	24	2	IGHM1	QVQLRESGPSLVKPSQTLSLTCTVSGFSLSSYAVGWVRQAPGKALEWVGAMDTDGNTYYNPALKSRLSITRDTSKSQVSLSVSSVTTEDTATYYCAKCHGRYGGYECYGGTNNYDYVDAWGQGLLVTVSS	CAGGTGCAGCTGCGGGAGTCGGGCCCCAGCCTGGTGAAGCCCTCACAGACCCTCTCCCTCACCTGCACGGTCTCTGGATTCTCACTGAGCAGCTATGCTGTAGGCTGGGTCCGCCAGGCTCCAGGGAAGGCGCTGGAGTGGGTTGGTGCTATGGATACTGATGGAAACACGTACTATAATCCAGCCCTGAAATCCCGGCTCAGCATCACCAGGGACACCTCCAAGAGCCAAGTCTCTCTGTCAGTGAGCAGCGTGACAACTGAGGACACGGCCACATACTACTGTGCGAAGTGTCATGGTCGTTATGGTGGTTATGAGTGTTATGGTGGTACTAATAATTATGACTACGTCGATGCCTGGGGCCAAGGACTCCTGGTCACCGTCTCCTCAG		IGLV1-31*01	0	IGLJ/OR17-2*01,IGLJ4*01,IGLJ7*01,IGLJ8*01	0	ASYQSGNTAV	10	IGLC/OR17-2	QAVLTQPSSVSGSLGQRVSITCSGSSSNVGTGNYVSWFQQIPGSAPRTLIYGATSRASGVPDRFSGSRSGNTATLTISSLQAEDEADYFCASYQSGNTAVFGSGTTLTVL	CAGGCTGTGCTGACTCAGCCGTCCTCCGTGTCCGGGTCCCTGGGCCAGAGGGTCTCCATCACCTGCTCTGGAAGCAGCAGCAACGTTGGAACTGGCAATTATGTGAGCTGGTTCCAACAGATCCCAGGATCGGCCCCCAGAACCCTCATCTATGGTGCGACCAGTCGAGCCTCGGGGGTCCCCGACCGATTCTCCGGCTCCAGGTCTGGGAACACAGCCACCCTGACCATCAGCTCGCTCCAGGCTGAGGACGAGGCAGATTATTTCTGTGCATCTTATCAGAGTGGTAACACTGCTGTTTTCGGCAGCGGGACCACACTGACCGTCCTGG	clonotype383_1	Sample_1
155_GGACAGAAGCGTTCCG-1	GGACAGAAGCGTTCCG-1	IGHV1-10*01	11	IGHD6-2*01	6	IGHJ2-4*01	1	AKWRNSGVGAGCDYGDGYDI	20	1	IGHM1	QVQLRESGPSLVKPSQTLSLTCTISGFSLSAYGVGWVRQAPGKALECLGGINSGGGTGYNRALKSRLSITKDNSKSQVSLSVSSVTTEDTATYYCAKWRNSGVGAGCDYGDGYDIWGQGLLVTVSS	CAGGTGCAGCTGCGGGAGTCGGGCCCCAGCCTGGTGAAGCCCTCACAGACCCTCTCCCTCACCTGCACGATATCTGGATTCTCATTGAGCGCCTATGGTGTAGGCTGGGTCCGCCAGGCGCCAGGGAAGGCGCTGGAGTGTCTTGGTGGTATAAATAGTGGTGGAGGGACAGGCTATAACCGAGCCCTGAAATCCCGGCTCAGCATCACCAAGGACAACTCCAAGAGCCAAGTCTCTCTGTCAGTGAGCAGCGTGACAACTGAGGACACGGCCACATACTACTGTGCGAAGTGGCGTAATAGTGGTGTTGGTGCTGGTTGTGATTATGGTGATGGTTATGATATCTGGGGACAAGGACTCCTGGTCACCGTCTCCTCAG		IGLV1-67*02	9	IGLJ/OR17-2*01,IGLJ4*01,IGLJ7*01,IGLJ8*01	0	VAWDSSSITV	10	IGLC/OR17-2	QAVLTQPSSVSGSLGQRVSITCSGSSSNIGSYNVGWYQQVPGSGLRSIIYGSSSRPSGVPDRFSGSKSGNTATLTISSLQAEDEADYFCVAWDSSSITVFGSGTTLTVL	CAGGCTGTGCTGACTCAGCCGTCCTCCGTGTCCGGCTCCCTGGGCCAGAGGGTCTCCATCACCTGCTCTGGAAGCAGCAGCAACATCGGTAGTTATAATGTGGGCTGGTACCAACAGGTCCCAGGATCGGGCCTCAGAAGCATCATCTATGGTAGTAGCAGTCGACCCTCGGGGGTCCCCGACCGATTCTCCGGCTCCAAGTCTGGCAACACAGCCACCCTGACCATCAGCTCGCTCCAGGCTGAGGATGAGGCGGATTATTTCTGTGTAGCTTGGGACAGTAGTAGCATTACTGTTTTCGGCAGCGGGACCACACTGACCGTCCTGG	clonotype193_1	Sample_1
156_TACTTGTGTTCGAATC-1	TACTTGTGTTCGAATC-1	IGHV1-21*01,IGHV1-33*01	20	IGHD4-1*01,IGHD8-2*01	1	IGHJ2-4*01	0	AKGYTGHLFGNSACNTFDYIYDHYVDA	27	1	IGHM1	QVQLRESGPSLVKPSQTLSLTCSTSGFSLSTYAVAWVRQAPGKALEWVSTIHSSGSTCYNPALKSRLSITKDNSKNQVSLSVSSVTTEDTATYYCAKGYTGHLFGNSACNTFDYIYDHYVDAWGQGLLVTVSS	CAGGTGCAGCTGCGGGAGTCGGGCCCCAGCCTGGTGAAGCCCTCACAGACCCTCTCCCTCACCTGCTCGACCTCTGGATTCTCACTGAGCACCTATGCTGTGGCCTGGGTCCGCCAGGCTCCGGGGAAGGCGCTGGAGTGGGTTAGTACTATTCACAGCAGTGGAAGCACATGCTATAACCCAGCCCTGAAATCCCGGCTCAGCATCACCAAGGACAACTCCAAGAACCAAGTCTCTCTGTCAGTGAGCAGCGTGACAACTGAGGACACGGCCACGTACTACTGCGCGAAGGGGTACACTGGACATCTTTTTGGTAACAGTGCTTGTAATACATTTGATTATATTTATGACCACTACGTCGATGCCTGGGGCCAAGGACTCCTGGTCACCGTCTCCTCGG		IGLV1-67*01,IGLV5-60	5	IGLJ/OR17-2*01,IGLJ4*01,IGLJ7*01,IGLJ8*01	0	ATGDYSSNTAV	11	IGLC/OR17-2	QAVLTQPSSVSGSLGQRVSITCSGSSNNIGRYDVGWYQQVPGSGLRTIIYASSSRPSGVPDRFSGSKSGNTATLTISSLQAEDEADYFCATGDYSSNTAVFGSGTTLTVL	CAGGCTGTGCTGACTCAGCCGTCCTCCGTGTCCGGCTCCCTGGGCCAGAGGGTCTCCATCACCTGCTCTGGAAGCAGCAACAACATCGGTAGATATGATGTGGGCTGGTACCAACAGGTCCCAGGATCGGGCCTCAGAACTATCATCTATGCGAGTAGCAGTCGACCCTCGGGGGTCCCCGACCGATTCTCCGGCTCCAAGTCTGGCAACACAGCCACCCTGACCATCAGCTCGCTCCAGGCTGAGGACGAGGCGGATTATTTCTGTGCAACTGGTGACTACAGTAGCAATACTGCTGTTTTCGGCAGCGGGACCACACTGACCGTCCTGG	clonotype515_1	Sample_1
157_TGAGGGACACCGTTGG-1	TGAGGGACACCGTTGG-1	IGHV1-21*01,IGHV1-33*01	19	IGHD4-1*01,IGHD6-2*01,IGHD6-3*01,IGHD6-4*01,IGHD7-3*01	3	IGHJ2-4*01	1	VKGGYDYVYNTDRCSSHYFDA	21	1	IGHG1	QVQLRESGPSLVKPSQTLSLTCTTSGFSLNRYIVGWVRQAPGKALEWVGEISSGESTCLNPALKSRLDITKDNSKSQVSLSVSSVTVEDTATYYCVKGGYDYVYNTDRCSSHYFDAWGQGLLVTVSS	CAGGTGCAGCTGCGGGAGTCGGGCCCCAGCCTGGTGAAGCCCTCACAGACCCTCTCCCTCACCTGCACGACCTCTGGATTCTCATTGAACAGATATATTGTAGGGTGGGTCCGCCAGGCTCCGGGGAAGGCGCTGGAGTGGGTTGGCGAGATAAGTAGTGGGGAAAGCACATGCCTTAACCCAGCCCTGAAATCCCGGCTCGACATCACCAAGGACAACTCCAAGAGCCAAGTCTCTCTGTCAGTAAGCAGCGTGACAGTTGAGGACACGGCCACATATTATTGTGTGAAAGGAGGTTATGACTATGTTTATAATACTGATCGTTGTAGTAGCCACTACTTCGATGCCTGGGGCCAAGGACTCCTGGTCACCGTCTCCTCAG		IGLV1-55*01	11	IGLJ/OR17-2*01,IGLJ4*01,IGLJ7*01,IGLJ8*01	0	ASYQNDNTVV	10	IGLC/OR17-2	QAVLTQPPSVSGSLGQRVSITCSGSSSNVGTGNAVGWYQQIPGSAPRTLIYGATSRASGVPDRFSGSRSGNTATLTISSLQAEDEADYFCASYQNDNTVVFGSGTTLTVL	CAGGCTGTGCTGACTCAGCCGCCCTCCGTGTCCGGGTCCCTGGGCCAGAGGGTCTCCATCACCTGCTCTGGAAGCAGCAGCAACGTTGGAACGGGCAATGCTGTGGGCTGGTACCAACAGATCCCAGGATCAGCCCCCAGAACCCTCATCTATGGTGCGACTAGTCGAGCCTCGGGGGTCCCCGACCGATTCTCCGGCTCCAGGTCTGGGAACACAGCCACCCTGACCATCAGTTCCCTCCAGGCTGAGGACGAGGCAGATTATTTCTGTGCATCTTATCAGAATGATAACACAGTTGTTTTCGGCAGCGGGACCACACTGACCGTCCTGG	clonotype243_1	Sample_1
158_CGGAGTCCACATTTCT-1	CGGAGTCCACATTTCT-1	IGHV1-20*01,IGHV1-21*01,IGHV1-33*01	17	IGHD6-2*01,IGHD6-3*01,IGHD6-4*01,IGHD8-2*01	2	IGHJ2-4*01	3	MKCTHGYVGGCFGNSVNYVDA	21	2	IGHM1	QVQLRESGPSLVKPSQTLSLTCTVSGFSLSSYAVGWVRQAPGKALEWVGGISLDGNTYHDPALESRLSITKDNSKSQVSLSVSSVTPEDTATYYCMKCTHGYVGGCFGNSVNYVDAWGRGLLVTVSS	CAGGTGCAGCTGCGGGAGTCGGGCCCCAGCCTGGTGAAGCCCTCACAGACCCTCTCCCTCACCTGCACGGTCTCTGGATTCTCACTGAGCAGCTATGCTGTAGGCTGGGTCCGCCAGGCTCCGGGGAAGGCACTGGAGTGGGTTGGGGGTATAAGTCTTGATGGAAACACATACCATGACCCAGCCCTGGAATCCCGGCTCAGCATCACCAAGGACAACTCCAAGAGCCAAGTCTCTCTGTCAGTGAGCAGCGTGACGCCTGAAGACACGGCCACATACTACTGTATGAAGTGCACTCATGGTTATGTTGGTGGTTGTTTTGGTAATAGTGTTAACTATGTCGATGCCTGGGGCCGCGGACTCCTGGTCACCGTCTCCTCAG		IGLV1-67*02	12	IGLJ/OR17-2*01,IGLJ4*01,IGLJ7*01,IGLJ8*01	3	VAGDSSGDSSSSTAV	15	IGLC/OR17-2	QAVLTQPSSVSGSLGQRVSITCSGSSSNIGRSGVGWYQQVPGSGLRTIIYGSRSRPSGVSDRFSGSKSGNTATLTISSLQAENEADYFCVAGDSSGDSSSSTAVGGSGTTLTVL	CAGGCTGTGCTGACTCAGCCGTCCTCCGTGTCCGGGTCCCTGGGCCAGAGGGTCTCCATCACCTGCTCTGGAAGCAGCAGCAACATCGGTAGAAGTGGTGTGGGCTGGTACCAACAGGTCCCAGGATCGGGCCTCAGAACCATCATCTATGGTAGTCGCAGTCGGCCCTCGGGGGTCTCCGACCGATTCTCCGGCTCCAAGTCTGGCAACACAGCCACCCTGACCATCAGCTCGCTCCAGGCTGAGAACGAGGCAGATTATTTCTGTGTAGCTGGTGACAGTAGTGGTGACAGTAGTAGTAGTACTGCTGTTGGCGGCAGCGGGACCACATTGACCGTCCTGG	clonotype257_1	Sample_1
159_CTCTGGTCATCGTCGG-1	CTCTGGTCATCGTCGG-1	IGHV1-10*01	12	IGHD8-2*01	2	IGHJ2-4*01	0	TKFAYTDAYTYIHAGTWEA	19	0	IGHD	QVQLRESGPSLVKPSQTLSLTCTISGFSLSSYAVGWVRQAPGKALEYLGGISNSGRTDYNPTLKSRLSITKDNSKSQVSLSVSSVTTEDTATYYCTKFAYTDAYTYIHAGTWEAWGQGLLVTVSS	CAGGTGCAGCTGCGGGAGTCGGGCCCCAGCCTGGTGAAGCCCTCACAGACCCTCTCCCTCACCTGCACGATCTCTGGATTCTCATTGAGCAGCTATGCTGTAGGCTGGGTCCGCCAGGCTCCAGGGAAGGCGCTGGAGTATCTTGGTGGTATAAGTAATAGTGGAAGGACAGACTATAACCCAACCCTAAAATCCCGGCTCAGCATCACCAAGGACAACTCCAAGAGCCAAGTCTCTCTGTCAGTGAGCAGCGTGACAACTGAGGACACGGCCACATACTACTGTACGAAGTTTGCTTATACTGATGCTTATACTTATATCCATGCTGGTACTTGGGAGGCCTGGGGCCAAGGACTCCTGGTCACCGTCTCCTCAG		IGLV1-67*01,IGLV5-60	8	IGLJ/OR17-2*01,IGLJ4*01,IGLJ7*01,IGLJ8*01	0	AAGDSSSSTAV	11	IGLC/OR17-2	QAVLTQPSSVSGSLGQRVSITCSGSSSNIGRYNVGWYQQVPGSGLRTIIYGSSSRPSGVPDRFSGSKSGNTATLTISSLQAEDEADYFCAAGDSSSSTAVFGSGTTLTVL	CAGGCTGTGCTGACTCAGCCGTCCTCCGTGTCCGGGTCCCTGGGCCAGAGGGTCTCCATCACCTGCTCTGGAAGCAGCAGCAACATCGGTAGATATAATGTGGGCTGGTACCAACAGGTCCCAGGATCGGGCCTCAGAACCATCATCTATGGTAGTAGCAGTCGACCCTCGGGGGTCCCCGACCGATTCTCCGGCTCCAAGTCTGGCAACACAGCCACCCTGACCATCAGCTCGCTCCAGGCTGAGGACGAGGCAGATTATTTCTGTGCAGCTGGTGACAGCAGTAGCAGTACTGCTGTTTTCGGCAGCGGGACCACACTGACCGTCCTGG	clonotype186_1	Sample_1
160_ACTATCTCATTTGCTT-1	ACTATCTCATTTGCTT-1	IGHV1-10*01	11	IGHD4-1*01	0	IGHJ2-4*01	0	VKSYSGNPGVDGCGDIFRLYVDA	23	1	IGHM1	QVQLRESGPSLVKPSQTLSLTCTISGFSLSSYTVGWVRQAPGKALECLGGISSSGNTGYNPALKSRLSITKDNSKSQVSLSVSSVTTEDTATYYCVKSYSGNPGVDGCGDIFRLYVDAWGQGLLVTVSS	CAGGTGCAGCTGCGGGAGTCGGGCCCCAGCCTGGTGAAGCCCTCACAGACCCTCTCCCTCACCTGCACGATCTCTGGATTCTCATTGAGCAGCTATACTGTAGGCTGGGTCCGCCAGGCTCCAGGGAAGGCGCTGGAGTGTCTTGGTGGTATAAGTAGTAGTGGGAACACAGGCTATAATCCAGCCCTGAAATCCCGGCTCAGCATCACCAAGGACAACTCCAAGAGCCAAGTCTCTCTGTCAGTGAGCAGCGTGACAACTGAGGACACGGCCACATACTACTGTGTAAAGAGTTATAGTGGTAATCCTGGTGTCGACGGTTGTGGTGATATTTTTAGACTCTACGTCGATGCCTGGGGCCAAGGACTCCTGGTCACCGTCTCCTCAG		IGLV1-67*02	4	IGLJ/OR17-2*01,IGLJ4*01,IGLJ7*01,IGLJ8*01	0	VAYDSSSSIAV	11	IGLC/OR17-2	QAVLTQPSSVSGSLGQRVSITCSGSSSNIGSYNVGWYQQVPGSGLRTIIYGSSSRPSGVPDRFSGSKSGNTATLTISSLQAEDEADYFCVAYDSSSSIAVFGSGTTLTVL	CAGGCTGTGCTGACTCAGCCGTCCTCCGTGTCCGGCTCCCTGGGCCAGAGGGTCTCCATCACCTGCTCTGGAAGCAGCAGCAACATCGGTAGTTATAATGTGGGCTGGTACCAACAGGTCCCAGGATCGGGCCTCAGAACCATCATCTATGGTAGTAGCAGTCGACCCTCGGGGGTCCCCGACCGATTCTCCGGCTCCAAGTCTGGCAACACAGCCACCCTGACCATCAGCTCGCTCCAGGCTGAGGATGAGGCGGATTATTTCTGTGTAGCTTATGACAGTAGTAGCAGTATTGCTGTTTTCGGCAGCGGGACCACACTGACCGTCCTGG	clonotype297_1	Sample_1
161_AGGGTGAAGGGTTCCC-1	AGGGTGAAGGGTTCCC-1	IGHV1-21*01,IGHV1-33*01	15	IGHD7-3*01,IGHD7-4*01	0	IGHJ2-4*01	0	AKGSTEDCSYGMANALTYVDA	21	1	IGHM1	QVQLRESGPSLVKPSQTLSLTCTTSGFSLSSYGVTWVRQAPGKALEWMGDITSGGSTCLNPALKSRLGISKDNSKSQVSLSVSSVTTEDTATYYCAKGSTEDCSYGMANALTYVDAWGQGLLVTVSS	CAGGTGCAGCTGCGGGAGTCGGGCCCCAGCCTGGTGAAGCCCTCACAGACCCTCTCCCTCACCTGCACGACTTCTGGATTCTCATTGAGCAGCTATGGTGTAACCTGGGTCCGCCAGGCTCCGGGGAAGGCACTAGAATGGATGGGTGATATAACTAGTGGTGGAAGCACATGCCTTAACCCAGCCCTGAAATCCCGGCTCGGCATCAGCAAGGACAACTCCAAGAGCCAAGTCTCTCTGTCAGTGAGCAGCGTGACAACTGAGGACACGGCCACATACTACTGTGCAAAGGGAAGTACTGAGGACTGTAGTTATGGTATGGCTAATGCGCTGACTTACGTCGATGCCTGGGGCCAAGGACTCCTGGTCACCGTCTCCTCAG		IGLV1-67*02	13	IGLJ/OR17-2*01,IGLJ4*01,IGLJ7*01,IGLJ8*01	0	VTYDSSSSTV	10	IGLC/OR17-2	QAVLTQPSSVSGSLGQRVSITCSGSSSNIGTYHVGWYQQVPGSGLRTIIYGSSSRPSGVPDRFSGSRSGNTATLTISSLQTEDEADYFCVTYDSSSSTVFGSGTTLTVL	CAGGCTGTGCTGACTCAGCCGTCCTCCGTGTCCGGCTCCCTGGGCCAGAGGGTCTCCATCACCTGCTCTGGAAGCAGCAGCAACATCGGTACTTATCATGTAGGCTGGTACCAACAGGTCCCAGGATCGGGCCTCAGAACCATCATCTATGGTAGTAGCAGTCGACCCTCGGGGGTCCCCGACCGATTCTCCGGCTCCAGGTCTGGCAACACAGCCACCCTGACCATCAGCTCCCTCCAGACTGAGGACGAGGCGGATTATTTCTGTGTAACTTATGACAGTAGTAGTAGTACTGTTTTCGGCAGCGGGACCACACTGACCGTCCTGG	clonotype228_1	Sample_1
162_CCTTTCTAGGAGTTGC-1	CCTTTCTAGGAGTTGC-1	IGHV1-27*01	20	IGHD3-1*01,IGHD3-3*01,IGHD3-4*01	1	IGHJ2-4*01	1	AKGVCGNYFSTASGCRSTIDA	21	2	IGHM1	QVQLRESGPSLVKPSQTLSLTCTVSGFSLNSYAVVWVRQAPGKALEWVGSIDSDRDTYYNPTLKSRLSITRDTSKSQVSLSVSGVTAEDAAKYYCAKGVCGNYFSTASGCRSTIDAWGQGLLVTVSS	CAGGTGCAGCTGCGGGAGTCGGGCCCCAGCCTGGTGAAGCCCTCACAGACCCTCTCCCTCACCTGCACGGTCTCTGGATTCTCACTGAACAGCTATGCTGTAGTCTGGGTCCGCCAGGCTCCAGGGAAGGCGCTGGAGTGGGTTGGTAGTATTGATAGTGATAGAGACACATACTATAACCCAACCCTGAAATCCCGGCTCAGCATCACCAGGGACACCTCCAAGAGCCAGGTCTCTCTTTCGGTGAGCGGCGTGACAGCTGAGGACGCGGCCAAATACTACTGTGCGAAGGGTGTTTGTGGTAATTACTTTAGTACTGCGTCTGGTTGTAGAAGTACTATCGATGCCTGGGGCCAAGGGCTCCTGGTCACCGTCTCCTCAG		IGLV1-31*01	8	IGLJ/OR17-2*01,IGLJ4*01,IGLJ7*01,IGLJ8*01	0	ASYQSGNTAV	10	IGLC/OR17-2	QAVLTQPSSVSGSLGQRVSITCSGSSSNVGYGNYVSWFQQIPGSAPRMLIYGATSRASGVPDRFSGSRSGNTATLTISSLQAEDEADYFCASYQSGNTAVFGSGTTLTVL	CAGGCTGTGCTGACTCAGCCGTCCTCCGTGTCCGGGTCCCTGGGCCAGAGGGTCTCCATCACCTGCTCTGGAAGCAGCAGCAATGTTGGATATGGCAATTATGTGAGCTGGTTCCAACAGATCCCAGGATCGGCCCCCAGAATGCTCATCTATGGTGCGACCAGTCGAGCCTCTGGGGTCCCCGACCGATTCTCCGGCTCCAGGTCTGGGAACACAGCCACCCTGACCATCAGCTCGCTCCAGGCCGAGGACGAGGCGGATTATTTCTGTGCATCTTATCAGAGTGGTAACACAGCTGTTTTCGGCAGCGGGACCACACTGACCGTCCTGG	clonotype250_1	Sample_1
163_CGGACGTTCTTTACAC-1	CGGACGTTCTTTACAC-1	IGHV1-10*01	14	IGHD1-3*01,IGHD5-2*01,IGHD5-3*01,IGHD5-4*01	1	IGHJ2-4*01	1	AKSREGTWSVCPNIEA	16	1	IGHM1	QVQLRESGPSLVKPSQTLSLTCTISGFSLSSYGVGWVRQAPGKALECLGGIRGSGSTDYNPTLKSRLSITKDNSKSQVSLSVSSVTTEDTATYYCAKSREGTWSVCPNIEAWGQGLLVTVSS	CAGGTGCAGCTGCGGGAGTCGGGCCCCAGCCTGGTGAAGCCCTCACAGACCCTCTCCCTCACCTGCACGATTTCTGGATTCTCATTGAGCAGCTATGGTGTAGGCTGGGTCCGCCAGGCTCCAGGGAAGGCGCTGGAGTGTCTTGGTGGTATAAGAGGTAGTGGAAGCACAGACTATAATCCAACCTTGAAATCTCGGTTAAGCATCACCAAGGACAACTCCAAGAGCCAAGTCTCTCTGTCAGTGAGCAGCGTGACAACTGAGGACACGGCCACATACTACTGTGCGAAGTCTCGTGAGGGTACTTGGAGTGTCTGCCCCAACATCGAAGCCTGGGGCCAAGGACTCCTGGTCACCGTCTCCTCAG		IGLV1-67*02	9	IGLJ/OR17-2*01,IGLJ4*01,IGLJ7*01,IGLJ8*01	0	VAYDSSSNTAV	11	IGLC/OR17-2	QAVLTQPSSVSGSLGQRVSITCSGSSSNIGGYGVTWHQQVPGSGLRTIIYGSSSRPSGVPDRFSGSKSGNTATLTISSLQAEDEADYFCVAYDSSSNTAVFGSGTTLTVL	CAGGCTGTGCTGACTCAGCCGTCCTCCGTGTCCGGCTCCCTGGGCCAGAGGGTCTCCATCACCTGCTCTGGAAGCAGCAGCAACATCGGTGGTTATGGTGTGACCTGGCACCAACAGGTCCCAGGATCGGGCCTCAGAACCATCATCTATGGTAGTAGCAGTCGACCCTCGGGGGTCCCCGACCGATTCTCCGGCTCCAAGTCTGGCAACACAGCCACCCTGACCATCAGCTCGCTCCAGGCTGAGGACGAGGCGGATTATTTCTGTGTAGCTTATGACAGTAGTAGCAATACTGCTGTTTTCGGCAGCGGGACCACACTGACCGTCCTGG	clonotype140_1	Sample_1
164_TACTTACCAAAGTCAA-1	TACTTACCAAAGTCAA-1	IGHV1-17*01	13	IGHD4-1*01,IGHD6-2*01,IGHD6-3*01,IGHD6-4*01,IGHD7-3*01	1	IGHJ2-4*01	2	AKHVRGYGYLYYAADSIYVDG	21	0	IGHM1	QVQLRESGPSLVKPSQTLSLTCTVSGFSLSSYAVSWVRQAPGKALECLGTINSGGIAYYNPVLKSRLSITKDNSKSQVSLSVSSVTPEDTATYYCAKHVRGYGYLYYAADSIYVDGWGQGILVTVSS	CAGGTGCAGCTGCGCGAGTCGGGCCCCAGCCTGGTGAAGCCCTCACAGACCCTCTCCCTCACCTGCACGGTCTCTGGATTCTCATTGAGCAGCTATGCTGTGAGCTGGGTCCGCCAGGCTCCAGGGAAGGCTCTTGAGTGCCTCGGTACGATAAACAGTGGTGGAATCGCATACTATAACCCAGTCCTGAAATCCCGGCTCAGCATCACCAAGGACAACTCCAAGAGCCAAGTCTCTCTGTCAGTGAGCAGCGTGACACCTGAGGACACGGCCACATACTACTGTGCGAAGCACGTTCGTGGTTACGGTTACCTTTATTATGCGGCTGACAGTATTTACGTCGATGGCTGGGGCCAAGGAATCCTGGTCACCGTCTCCTCAG		IGLV1-67*02	10	IGLJ/OR17-2*01,IGLJ4*01,IGLJ7*01,IGLJ8*01	0	VAYDSSRSTAV	11	IGLC/OR17-2	QAVLTQPSSVSGSLGQRVSITCSGSSSNIGSSNLGWYQQVPGSGLRTIIYGSSSRPSGVPDRFSGSKSGNTATLTISSLQAEDEADYFCVAYDSSRSTAVFGSGTTLTVL	CAGGCTGTGCTGACTCAGCCGTCCTCCGTGTCCGGCTCCCTGGGCCAGAGGGTCTCCATCACCTGCTCTGGAAGCAGCAGCAACATCGGTAGTAGTAATCTGGGCTGGTACCAACAGGTCCCAGGATCGGGCCTCAGAACCATCATCTATGGTAGTAGCAGTCGACCCTCGGGGGTCCCCGACCGATTCTCCGGCTCCAAGTCTGGCAACACAGCCACCCTGACCATCAGCTCGCTCCAGGCTGAGGACGAGGCGGATTATTTCTGTGTAGCTTATGACAGTAGTAGAAGTACTGCTGTTTTCGGCAGCGGGACCACACTGACCGTCCTGG	clonotype240_1	Sample_1
165_CGACCTTGTGACTACT-1	CGACCTTGTGACTACT-1	IGHV1-17*01	17	IGHD3-1*01,IGHD3-3*01,IGHD3-4*01	0	IGHJ2-4*01	1	AKFSGDTTDSTCGIGKIAHYVDA	23	1	IGHM1	QVQLRESGPSLVKPSQTLSLTCTVSGFSLSSYTVTWVRQTPGKALECLGSIAGGGNTGYNPALKSRLSITKDNSKSQVSLSVNGVTPEDTATYYCAKFSGDTTDSTCGIGKIAHYVDAWGQGLLVTVSS	CAGGTGCAGCTGCGCGAGTCGGGCCCCAGCCTGGTGAAGCCCTCACAGACCCTCTCCCTCACCTGCACGGTCTCTGGATTCTCATTGAGCAGCTATACTGTAACCTGGGTCCGCCAGACTCCAGGGAAGGCGCTGGAGTGCCTCGGTAGTATTGCCGGTGGTGGAAACACAGGCTATAACCCAGCCCTGAAATCCCGGCTCAGCATCACCAAGGACAACTCCAAGAGCCAAGTCTCTCTGTCAGTGAACGGCGTGACACCTGAGGACACGGCCACATACTATTGTGCAAAATTTAGTGGTGATACTACGGACTCTACTTGTGGTATTGGTAAGATTGCTCATTACGTTGATGCCTGGGGCCAAGGACTCCTGGTCACCGTCTCCTCAG		IGLV1-31*01	5	IGLJ/OR17-2*01,IGLJ4*01,IGLJ7*01,IGLJ8*01	0	ASFQSGNTAV	10	IGLC/OR17-2	QAVLTQPSSVSGSLGQRVSITCSGSSSNVGTGNYVNWFQQIPGSAPRTLIYGATSRASGVPDRFSGSRSGNTATLTISSLQAEDEADYFCASFQSGNTAVFGSGTTLTVL	CAGGCTGTGCTGACTCAGCCGTCCTCCGTGTCCGGGTCCCTGGGCCAGAGGGTCTCCATCACCTGCTCTGGAAGCAGCAGCAACGTTGGAACTGGCAATTATGTGAACTGGTTCCAACAGATCCCAGGATCGGCCCCCAGAACCCTCATCTATGGTGCGACCAGTCGAGCCTCGGGGGTCCCCGACCGATTCTCCGGCTCCAGGTCTGGGAACACAGCCACCCTGACCATCAGCTCGCTCCAGGCTGAGGACGAGGCAGATTATTTCTGTGCTTCTTTTCAAAGTGGTAATACGGCTGTTTTCGGCAGCGGGACCACACTGACCGTCCTGG	clonotype321_1	Sample_1
166_GTGCTTCTCACCACCT-1	GTGCTTCTCACCACCT-1	IGHV1-20*01	16	IGHD8-2*01	3	IGHJ2-4*01	1	ARSIVSVGCSGYGCYDYNFATAIYVDV	27	2	IGHM1	QVQLRESGPSLVKPSQTLSLTCTISGFSLSSYAVNWVRQAPGKALECLGGISKGGSTYYNPALKSRLSITKENSKSQVSLSLSSVTPEDTATYYCARSIVSVGCSGYGCYDYNFATAIYVDVWGQGLLVTVSS	CAGGTGCAGCTGCGCGAGTCGGGCCCCAGCCTGGTGAAGCCCTCACAGACCCTCTCCCTCACCTGCACGATCTCTGGATTCTCATTAAGTAGCTATGCTGTAAACTGGGTCCGCCAGGCTCCAGGGAAGGCGCTTGAGTGCCTCGGTGGTATAAGCAAGGGTGGAAGCACATACTATAACCCAGCCCTGAAATCCCGGCTCAGTATCACTAAGGAAAACTCCAAGAGCCAAGTCTCTCTGTCACTGAGTAGCGTGACACCTGAGGACACGGCCACATACTACTGTGCGAGGTCTATTGTTAGTGTTGGTTGTAGCGGTTATGGTTGCTATGACTATAATTTTGCGACTGCGATCTACGTCGATGTCTGGGGCCAAGGACTCCTGGTCACCGTCTCCTCAG		IGLV1-67*02	13	IGLJ/OR17-2*01,IGLJ4*01,IGLJ7*01,IGLJ8*01	0	VAYDSSSTTTV	11	IGLC/OR17-2	QAVLTQPSSVSGSLGQRVSITCSGSSSNIGTYNVGWYQQVPGSGLRTIIYGRGSRPSGVPDRFSGSKSANTATLTISSLQAEDEADYFCVAYDSSSTTTVFGSGTTLTVL	CAGGCTGTGCTGACTCAGCCGTCCTCCGTGTCCGGCTCCCTGGGCCAGAGGGTCTCCATCACCTGCTCTGGAAGCAGCAGCAACATCGGTACTTATAATGTGGGCTGGTACCAACAGGTCCCAGGATCGGGCCTCAGAACCATCATCTATGGTCGTGGCAGTCGGCCCTCGGGGGTCCCCGACCGATTCTCCGGCTCCAAGTCTGCCAACACAGCCACCCTGACCATCAGCTCCCTCCAGGCTGAGGACGAGGCGGATTATTTCTGTGTAGCTTATGACAGTAGCAGCACTACTACTGTTTTCGGCAGCGGGACCACACTGACCGTCCTGG	clonotype497_1	Sample_1
167_GCTGGGTTCTAACTGG-1	GCTGGGTTCTAACTGG-1	IGHV1-21*01,IGHV1-33*01	24	IGHD8-2*01	0	IGHJ2-4*01	0	LQNSGRSHYDCYHNGYVA	18	1	IGHM1	QVQLRESGPSLVKPSQTLSLTCTVSGFSLSSYGVVWVRQASGKALEYVGGVSAGGGTCLNPALQSRLSITKDNSKNQVSLSINSVIPEDTATYYCLQNSGRSHYDCYHNGYVAWGQGLLVTVSS	CAGGTGCAGCTGCGGGAGTCGGGCCCCAGCCTGGTGAAGCCCTCACAGACCCTCTCCCTCACCTGCACGGTCTCTGGATTCTCACTGAGCAGCTATGGTGTGGTCTGGGTCCGCCAGGCCTCGGGGAAGGCGCTGGAGTACGTGGGTGGTGTGAGTGCTGGTGGAGGAACATGCCTTAACCCAGCCCTGCAATCCCGGCTCAGCATCACCAAGGACAACTCCAAGAACCAAGTCTCTCTGTCAATAAACAGCGTGATACCTGAAGACACGGCCACATACTACTGCCTTCAAAATAGTGGACGGAGTCACTATGATTGTTATCACAATGGTTATGTCGCCTGGGGCCAAGGACTCCTGGTCACCGTCTCCTCAG		IGLV1-31*01	3	IGLJ/OR17-2*01,IGLJ4*01,IGLJ7*01,IGLJ8*01	1	ASYQSDNTAV	10	IGLC/OR17-2	QAVLTQPSSVSGSLGQRVSITCSGSSSNVGIGNYVSWFQQIPGSAPRTLIYGATSRASGVPDRFSGSRSGNTATLTISSLQAEDEADYFCASYQSDNTAVFGSGTTLTVL	CAGGCTGTGCTGACTCAGCCGTCCTCCGTGTCCGGGTCCCTGGGCCAGAGGGTCTCCATCACCTGCTCTGGAAGCAGCAGCAACGTTGGAATTGGCAATTATGTGAGCTGGTTCCAACAGATCCCAGGATCGGCCCCCAGAACCCTCATCTATGGTGCGACCAGTCGAGCCTCGGGGGTCCCCGACCGATTCTCCGGCTCCAGGTCTGGGAACACAGCCACCCTAACCATCAGCTCGCTCCAGGCTGAGGACGAGGCAGATTATTTCTGTGCATCTTATCAGAGTGATAACACAGCTGTTTTCGGCAGCGGGACCACGCTGACCGTCCTGG	clonotype165_1	Sample_1
168_TCGGTAAGTGTGCGTC-1	TCGGTAAGTGTGCGTC-1	IGHV1-20*01	14	IGHD5-2*01,IGHD5-3*01,IGHD5-4*01	0	IGHJ2-4*01	0	AKDYYIGCNGSPCAYCTNIDA	21	3	IGHM1	QVQLRESGPSLVKPSQTLSLTCTVSGFSLSTYAVNWVRQAPGKALECLGGISGGGITYYNPALKSRLSITKDNSKSQVSLSVSSVTPEDTATYYCAKDYYIGCNGSPCAYCTNIDAWGQGLLVTVSS	CAGGTGCAGCTGCGCGAGTCGGGCCCCAGCCTGGTGAAGCCCTCACAGACCCTCTCCCTCACCTGCACGGTCTCTGGATTCTCATTGAGCACCTATGCTGTAAACTGGGTCCGCCAGGCTCCAGGGAAGGCGCTTGAGTGCCTCGGTGGTATAAGCGGTGGTGGGATCACATACTATAACCCAGCCCTGAAATCCCGGCTCAGTATCACCAAGGACAATTCCAAGAGCCAAGTCTCTCTGTCAGTGAGCAGCGTGACACCTGAGGACACGGCCACATATTACTGTGCGAAAGACTATTATATTGGGTGCAATGGAAGTCCTTGTGCATATTGTACCAACATCGATGCCTGGGGCCAAGGACTCCTGGTCACCGTCTCCTCAG		IGLV1-67*02	12	IGLJ/OR17-2*01,IGLJ4*01,IGLJ7*01,IGLJ8*01	1	VAYDSTSGIAV	11	IGLC/OR17-2	QAVLTQPSSVSGSLGQRVSITCSGSSSNIGRNNVGWYQQVPGSGLRTIIYESRNRPSGVPDRFSGSKSGNTATLTISSLQAEDEADYFCVAYDSTSGIAVFGSGTSLTVL	CAGGCTGTGCTGACTCAGCCGTCCTCCGTGTCCGGCTCCCTGGGCCAGAGGGTCTCCATCACCTGCTCTGGAAGCAGCAGCAACATCGGTAGGAATAATGTGGGCTGGTACCAACAGGTCCCAGGATCGGGCCTCAGAACCATCATCTATGAAAGTAGAAATCGACCCTCGGGGGTCCCCGACCGATTCTCCGGCTCCAAGTCTGGCAACACAGCCACCCTGACCATCAGCTCGCTCCAGGCTGAGGATGAGGCCGATTATTTCTGTGTAGCTTATGACAGTACTAGCGGTATTGCTGTTTTCGGCAGCGGGACCTCACTGACCGTCCTGG	clonotype235_1	Sample_1
169_GGAGCAAGTCTACCTC-1	GGAGCAAGTCTACCTC-1	IGHV1-17*01	18	IGHD7-3*01,IGHD7-4*01	1	IGHJ2-4*01	2	GKINDRYDGASIYGCFGAGPYYLSS	25	1	IGHM1	QVQLRESGPSLVKPSQTLSLTCTVSGFSLSSYPVTWVRQAPGKALECLGGISSGEKASYNPALKSRLSITKDNSKSQVFLSLSSVTPEDTATYYCGKINDRYDGASIYGCFGAGPYYLSSWGQGLLVTISS	CAGGTGCAGCTGCGCGAGTCGGGCCCCAGCCTGGTGAAGCCCTCACAGACCCTCTCCCTCACCTGCACGGTCTCTGGATTCTCATTGAGCAGCTATCCTGTAACCTGGGTCCGCCAGGCTCCAGGGAAGGCGCTGGAGTGCCTCGGTGGTATAAGTAGTGGTGAAAAGGCAAGCTATAACCCAGCCCTGAAATCCCGGCTCAGCATCACCAAGGACAACTCCAAGAGCCAAGTTTTTCTGTCGCTGAGCAGCGTGACGCCTGAGGACACGGCCACATACTACTGTGGGAAGATTAATGATCGTTATGATGGCGCTAGTATCTATGGTTGTTTTGGTGCGGGTCCTTATTATCTTTCCTCCTGGGGCCAGGGACTCCTGGTCACCATCTCCTCAG		IGLV1-40*01	3	IGLJ/OR17-2*01,IGLJ4*01,IGLJ7*01,IGLJ8*01	0	ASPDSSSSSYV	11	IGLC/OR17-2	QAVLTQPSSVSGSLGQRVSITCSGSSSNVGLGDDVSWFQQIPGSAPRTLIYGATSRASGVPDRFSGSRSGNTATLTISSLQAEDEADYFCASPDSSSSSYVFGSGTTLTVL	CAGGCTGTGCTGACTCAGCCGTCCTCCGTGTCCGGGTCCCTGGGCCAGAGGGTCTCCATCACCTGCTCTGGAAGCAGCAGCAACGTTGGGCTTGGTGATGATGTGAGCTGGTTCCAACAGATCCCAGGATCGGCCCCCAGAACCCTCATCTATGGTGCGACCAGTCGAGCCTCGGGGGTCCCCGACCGATTCTCCGGCTCCAGGTCTGGGAACACAGCCACCCTGACCATCAGTTCGCTCCAGGCCGAGGACGAGGCGGATTATTTCTGTGCATCTCCTGACAGTAGTAGCAGTAGTTATGTTTTCGGCAGCGGGACCACACTGACCGTCCTGG	clonotype437_1	Sample_1
170_ATAACGCCAGCTGTAT-1	ATAACGCCAGCTGTAT-1	IGHV1-20*01	10	IGHD7-3*01,IGHD7-4*01,IGHD8-2*01	2	IGHJ2-4*01	1	AKYSNDNIGGDGCVGVHYGDGSFSYVDA	28	1	IGHD	QVQLRESGPSLVKPSQTLSLTCTVSGFSLNSYAVAWVRQAPGKALECLGGIRSRGSTDYNPALKSRLSITKDNSKSQVSLSVSSVTPEDTATYYCAKYSNDNIGGDGCVGVHYGDGSFSYVDAWGQGLLVTVSS	CAGGTGCAGCTGCGCGAGTCGGGCCCCAGCCTGGTGAAGCCCTCACAGACCCTCTCCCTCACCTGCACGGTCTCTGGATTCTCATTGAACAGCTATGCTGTAGCCTGGGTCCGCCAGGCTCCAGGGAAGGCGCTGGAGTGCCTCGGTGGTATAAGGAGTAGGGGAAGTACAGACTATAACCCAGCCCTGAAATCCCGGCTCAGCATCACCAAGGACAACTCCAAGAGCCAAGTCTCTCTGTCAGTGAGCAGCGTGACACCTGAGGACACGGCCACATACTACTGTGCGAAGTATAGTAATGATAATATCGGTGGCGATGGTTGTGTAGGTGTCCACTATGGTGATGGTAGTTTCTCCTACGTCGATGCCTGGGGCCAAGGACTCCTGGTCACCGTGTCC…		IGLV1-67*02	7	IGLJ/OR17-2*01,IGLJ4*01,IGLJ7*01,IGLJ8*01	1	VAYDSSSSTAV	11	IGLC/OR17-2	QAVLTQPSSVSGSLGQRVSITCSGSSSNIGSYNVGWYQQVPGSGLRTIIYGSSSRPSGVPDRFSGSKSGNTATLTISSLQAEDEADYFCVAYDSSSSTAVSGSGTTLTVL	CAGGCTGTGCTGACTCAGCCGTCCTCCGTGTCCGGCTCCCTGGGCCAGAGGGTCTCCATCACCTGCTCTGGAAGCAGCAGCAACATCGGTAGTTATAATGTGGGCTGGTACCAACAGGTCCCAGGATCGGGCCTCAGAACCATCATCTATGGTAGTAGCAGTCGACCCTCGGGGGTCCCCGACCGATTCTCCGGCTCCAAGTCTGGCAACACAGCCACCCTGACCATCAGCTCCCTCCAGGCTGAGGACGAGGCGGATTATTTCTGTGTAGCTTATGACAGTAGTAGCAGTACTGCTGTTTCCGGCAGCGGGACCACACTGACCGTCCTGG	clonotype445_1	Sample_1
171_GGGAGATCATGCATGT-1	GGGAGATCATGCATGT-1	IGHV1-20*01	17	IGHD7-3*01,IGHD7-4*01	3	IGHJ2-4*01	0	AKCSSAWGGYICYTSSDPYVDA	22	2	IGHM1	QVQLRESGPSLVKPSQTLSLTCTVSGFSRSSYAVGWVRQAPGKALEWVGSINSNGNTYYNPALKSRLSITRDTSKSQVSLSVSSVTTEDTATYYCAKCSSAWGGYICYTSSDPYVDAWGQGLLVTVSS	CAGGTGCAGCTGCGGGAGTCGGGCCCCAGCCTGGTGAAGCCCTCACAGACCCTCTCCCTCACCTGCACGGTCTCTGGGTTCTCACGGAGCAGCTATGCTGTAGGCTGGGTCCGCCAGGCTCCAGGGAAGGCGCTGGAGTGGGTTGGTAGTATTAATAGTAATGGGAACACATACTATAACCCAGCCCTGAAATCCCGGCTCAGCATCACCAGGGACACCTCCAAGAGCCAAGTCTCTCTATCAGTGAGCAGCGTGACAACTGAGGACACGGCCACATATTACTGTGCGAAGTGCAGTTCTGCTTGGGGTGGCTATATTTGTTATACTTCTTCGGACCCCTACGTCGATGCCTGGGGCCAAGGACTCCTGGTCACCGTCTCCTCAG		IGLV1-67*01,IGLV5-60	2	IGLJ/OR17-2*01,IGLJ4*01,IGLJ7*01,IGLJ8*01	0	ATGDYSRSTV	10	IGLC/OR17-2	QAVLTQPSSVSGSLGQRVSITCSGSSNNIGGYGVGWYQQVPGSGLRTIIYGSSSRPSGVPDRFSGSKSGNTATLTISSLQAEDEADYFCATGDYSRSTVFGSGTTLTVL	CAGGCTGTGCTGACTCAGCCGTCCTCCGTGTCCGGCTCCCTGGGCCAGAGGGTCTCCATCACCTGCTCTGGAAGCAGCAACAACATCGGTGGATATGGTGTGGGCTGGTACCAACAGGTCCCAGGATCGGGCCTCAGAACCATCATCTATGGTAGTAGCAGTCGACCCTCGGGGGTCCCCGACCGATTCTCCGGCTCCAAGTCTGGCAACACAGCCACCCTGACCATCAGCTCGCTCCAGGCTGAGGACGAGGCGGATTATTTCTGTGCAACTGGTGACTACAGTAGGAGTACTGTTTTCGGCAGCGGGACCACACTGACCGTCCTAG	clonotype261_1	Sample_1
172_CTACGTCCAAGTTGTC-1	CTACGTCCAAGTTGTC-1	IGHV1-21*01,IGHV1-33*01	13	IGHD1-2*01,IGHD1-3*01,IGHD1-4*01,IGHD4-1*01,IGHD6-2*01	0	IGHJ2-4*01	0	AKVVYGLSWGTCNGNYAANFDA	22	1	IGHM1	QVQLRESGPSLVKPSQTLSLTCTTSGFSLSSYAVGWVRQAPGKALEWVGTISRSGDTCLNPALKSRLSITRDNSKSQVSLSVTTVTTEDTATYYCAKVVYGLSWGTCNGNYAANFDAWGQGLLVTVSS	CAGGTGCAGCTGCGGGAGTCGGGCCCCAGCCTGGTGAAGCCCTCACAGACCCTCTCCCTCACCTGCACGACCTCTGGATTCTCATTGAGCAGCTATGCTGTAGGCTGGGTCCGCCAGGCTCCGGGGAAGGCGCTGGAGTGGGTTGGTACTATAAGTCGTAGTGGAGACACATGCCTTAACCCAGCCCTGAAATCCCGGCTCAGCATCACCAGGGACAACTCCAAGAGCCAAGTCTCTCTGTCAGTGACGACCGTGACAACTGAAGACACGGCCACATACTACTGTGCAAAAGTCGTATATGGTTTATCGTGGGGTACTTGTAATGGAAATTACGCTGCCAACTTCGATGCCTGGGGCCAAGGACTCCTGGTCACCGTCTCCTCAG		IGLV1-67*02	8	IGLJ/OR17-2*01,IGLJ4*01,IGLJ7*01,IGLJ8*01	0	VAYDSSRSTAV	11	IGLC/OR17-2	QAVLTQPSSVSGSLGQTVSITCSGSSNNIGSYGVGWYQQVPGSGLRIIIYGSRSRPSGVPDRFSGSKSGNTATLTISSLQAEDEADYFCVAYDSSRSTAVFGSGTTLTVL	CAGGCTGTGCTGACTCAGCCGTCCTCCGTGTCCGGCTCCCTGGGCCAGACGGTCTCCATCACCTGCTCTGGAAGCAGCAACAATATCGGTAGTTATGGTGTGGGCTGGTACCAACAGGTCCCAGGATCGGGCCTCAGAATCATCATCTATGGTAGTAGGAGTCGACCCTCGGGGGTCCCCGACCGATTCTCCGGCTCCAAGTCTGGCAACACAGCCACCCTGACCATCAGCTCGCTCCAGGCTGAGGACGAGGCGGATTATTTCTGTGTAGCTTATGACAGTAGTAGAAGTACTGCTGTTTTCGGCAGCGGGACCACACTGACCGTCCTGG	clonotype283_1	Sample_1
173_TGACTTTAGTGCGTGA-1	TGACTTTAGTGCGTGA-1	IGHV1-10*01	11	IGHD7-3*01,IGHD7-4*01,IGHD8-2*01	2	IGHJ2-4*01	5	AKLLNGDWNYGDAGCTTFGRIQYYVYV	27	1	IGHM1	QVQLRESGPSLVKPSQTLSLTCTISGFSLSSNAVGWVRQAPGKTLECLGGIASGGSTGYNPALKSRLSITKDNSKSQVSLSVSSVTTEDTATYYCAKLLNGDWNYGDAGCTTFGRIQYYVYVWGQGLLVTVSS	CAGGTGCAGCTGCGGGAGTCGGGCCCCAGCCTGGTGAAGCCCTCACAGACCCTCTCCCTCACCTGCACGATCTCTGGATTCTCATTGAGCAGCAATGCTGTAGGCTGGGTCCGCCAGGCTCCAGGGAAGACGCTGGAATGTCTTGGTGGTATTGCTAGTGGTGGAAGCACAGGCTATAACCCAGCCCTGAAATCCCGGCTCAGTATCACCAAGGACAACTCCAAGAGCCAAGTCTCTCTGTCAGTGAGCAGCGTGACAACTGAGGACACGGCCACATACTACTGTGCGAAACTCCTGAATGGTGATTGGAATTATGGTGATGCTGGTTGTACTACTTTTGGTCGTATACAATACTACGTCTATGTCTGGGGTCAAGGACTCTTGGTTACCGTCTCCTCAG		IGLV1-31*01	1	IGLJ/OR17-2*01,IGLJ4*01,IGLJ7*01,IGLJ8*01	0	ASDQSGNTV	9	IGLC/OR17-2	QAVLTQPSSVSGSLGQRVSITCSGSSSNVGTGNYVSWFQQIPGSAPRTLIYGATSRASGVPDRFSGSRSGNTATLTISSLQAEDEADYFCASDQSGNTVFGSGTTLTVL	CAGGCTGTGCTGACTCAGCCGTCCTCCGTGTCCGGGTCCCTGGGCCAGAGGGTCTCCATCACCTGCTCTGGAAGCAGCAGCAACGTTGGAACTGGCAATTATGTGAGCTGGTTCCAACAGATCCCAGGATCGGCCCCCAGAACCCTCATCTATGGTGCGACCAGTCGAGCCTCGGGGGTCCCCGACCGATTCTCCGGCTCCAGGTCTGGGAACACAGCCACCCTGACCATCAGCTCGCTCCAGGCTGAGGACGAGGCAGATTATTTCTGTGCATCTGATCAGAGTGGTAACACTGTTTTCGGCAGCGGGACCACACTGACCGTCCTGG	clonotype490_1	Sample_1
174_CTGTGCTCACATCCAA-1	CTGTGCTCACATCCAA-1	IGHV1-17*01,IGHV1-20*01	15	IGHD8-2*01	8	IGHJ2-4*01	1	AKNSGIGYNYCCSDSDGYIDS	21	2	NoneCalled	QVQLRESGPSLVKPSQTLSLTCTVSGFSLSSYAVNWVRQAPGKALECLGGIDGGGTDDYNPALKSRLSITKDNSKSQVSLSVSSVTPEDTATYYCAKNSGIGYNYCCSDSDGYIDSWGQGLLVTVSS	CAGGTGCAGCTGCGCGAGTCGGGCCCCAGCCTGGTGAAGCCCTCACAGACCCTCTCCCTCACCTGCACGGTCTCTGGATTCTCATTGAGCAGTTATGCTGTAAACTGGGTCCGCCAGGCTCCAGGGAAGGCGCTGGAGTGCCTCGGTGGTATAGACGGTGGTGGAACCGACGACTATAACCCAGCCCTGAAATCCCGGCTCAGCATCACCAAGGACAACTCCAAGAGCCAAGTCTCTCTGTCAGTGAGCAGCGTGACACCTGAGGACACGGCTACATACTACTGTGCGAAAAATAGTGGTATTGGTTATAATTACTGTTGTAGTGATTCGGATGGTTATATCGATTCCTGGGGCCAAGGACTCCTGGTCACCGTCTCCTCAG		IGLV1-67*02	18	IGLJ/OR17-2*01,IGLJ4*01,IGLJ7*01,IGLJ8*01	0	VAYGDSRSIGV	11	IGLC/OR17-2	QAVLTQPSSVSGSLGQRVSITCSGSSSDIGTYNVGWYQQVPGSGLRTIIYSSNRRPSGVPDRFSGSKSGSTATLTISSLQAEDEADYFCVAYGDSRSIGVFGSGTTLTVL	CAGGCTGTGCTGACTCAGCCGTCCTCCGTGTCCGGCTCCCTGGGCCAGAGGGTCTCCATCACCTGCTCTGGAAGCAGCAGCGACATCGGTACTTATAATGTGGGCTGGTACCAACAGGTCCCAGGATCGGGCCTCAGAACCATCATCTATAGTAGTAACCGACGACCCTCGGGGGTCCCCGACCGATTCTCCGGCTCCAAGTCTGGCAGCACAGCCACCCTGACCATCAGCTCCCTCCAGGCTGAGGACGAGGCGGATTATTTCTGTGTGGCTTATGGCGATAGTAGAAGTATTGGGGTTTTCGGCAGCGGGACCACACTGACCGTCCTGG	clonotype241_1	Sample_1
175_GAACATCCAGGGTATG-1	GAACATCCAGGGTATG-1	IGHV1-10*01	19	IGHD8-2*01	1	IGHJ2-4*01	3	AKASGTSNTLACSSVEA	17	1	IGHM1	QVRLRESGPSLVKPSQTLSLTCTISGFSLSSYAVGWVRQAPGKALECLGSINNGGTINYNAALKSRLSITRDNSKSQVSLSMNSVTTEDTATYYCAKASGTSNTLACSSVEAWGPGLLVTVFS	CAGGTGCGGCTGCGGGAGTCGGGCCCCAGCCTGGTGAAGCCCTCACAGACCCTCTCCCTCACCTGCACGATCTCTGGATTCTCATTGAGCAGCTATGCTGTAGGCTGGGTCCGCCAGGCTCCAGGGAAGGCGCTGGAGTGTCTTGGTAGTATAAATAATGGTGGGACTATAAACTATAATGCAGCCCTGAAATCCCGGCTCAGCATCACCAGGGACAACTCCAAGAGCCAAGTGTCTCTGTCAATGAACAGCGTGACAACTGAGGACACGGCCACATACTACTGTGCGAAAGCTAGTGGTACTAGTAATACTTTGGCTTGTTCTTCTGTCGAAGCCTGGGGCCCAGGACTCCTGGTAACCGTGTTTTCAG		IGLV1-67*02	8	IGLJ/OR17-2*01,IGLJ4*01,IGLJ7*01,IGLJ8*01	0	VAFDSSTNIAV	11	IGLC/OR17-2	QAVLTQPSSVSGSLGQRVSITCSGSSSNIGNYDVGWHQQVPGSGLRTIIYGSSSRPSGVPDRFSGSKSGNTATLTISSLQAEDEADYFCVAFDSSTNIAVFGSGTTLTVL	CAGGCTGTGCTGACTCAGCCGTCCTCCGTGTCCGGCTCCCTGGGCCAGAGGGTCTCCATCACCTGCTCTGGAAGCAGCAGCAACATCGGTAATTATGATGTGGGCTGGCACCAACAGGTCCCAGGATCGGGCCTCAGAACCATCATCTATGGTAGTAGCAGTCGACCCTCGGGGGTCCCCGACCGATTCTCCGGCTCCAAGTCTGGCAACACAGCCACCCTGACCATCAGCTCGCTCCAGGCTGAGGATGAGGCGGATTATTTCTGTGTAGCTTTTGACAGTAGTACCAATATTGCTGTTTTCGGCAGCGGGACCACACTGACCGTCCTGG	clonotype159_1	Sample_1
176_GCATACACAGATGGGT-1	GCATACACAGATGGGT-1	IGHV1-10*01	14	IGHD8-2*01	1	IGHJ2-4*01	1	AKDLDSDAEYLWGCTGGNIDA	21	1	IGHG1	QVQLRESGPSLVKPSQTLSLTCTISGFSLSSYAVGWIRQAPGKALECLGIISGSGIAGYNPALKSRLSITKDNSKSQVSLSVSSVTTEDTATYYCAKDLDSDAEYLWGCTGGNIDAWGRGLLVTVSS	CAAGTGCAGCTGCGGGAGTCGGGCCCCAGCCTGGTGAAGCCCTCACAGACCCTCTCCCTCACCTGCACAATCTCTGGATTCTCATTGAGCAGCTATGCTGTAGGCTGGATCCGCCAGGCTCCAGGGAAGGCGCTGGAGTGTCTTGGTATTATAAGTGGTAGTGGAATCGCAGGCTATAACCCAGCCCTGAAATCCCGGCTCAGCATTACCAAGGACAACTCCAAGAGCCAAGTCTCTCTGTCAGTGAGCAGCGTGACAACTGAGGACACGGCCACATACTACTGTGCGAAGGATCTAGATAGTGATGCTGAATATTTGTGGGGTTGTACTGGTGGCAACATCGATGCCTGGGGCCGAGGACTCCTGGTCACCGTCTCCTCAG		IGLV1-21*01,IGLV1-67*01,IGLV5-60	13	IGLJ/OR17-2*01,IGLJ4*01,IGLJ7*01,IGLJ8*01	0	TTIDYISSTTV	11	IGLC/OR17-2	QAVLTQPSSVSGSLGQRVSITCSGSSNNIGTYAVGWYQQVPGSGLRTIIYNTGSRPSGVPDRFSGSKSGNTATLTISSLQAEDEADYFCTTIDYISSTTVFGSGTTLTVL	CAGGCTGTGCTGACTCAGCCGTCCTCCGTGTCCGGCTCCCTGGGCCAGAGGGTCTCCATCACCTGCTCTGGAAGCAGCAACAACATCGGTACATATGCTGTGGGCTGGTACCAACAGGTCCCAGGATCGGGCCTCAGAACCATCATCTATAACACAGGCAGTCGACCCTCGGGGGTCCCCGACCGATTCTCCGGCTCCAAGTCTGGCAACACAGCCACCCTGACCATCAGCTCCCTCCAGGCTGAGGACGAGGCGGATTATTTCTGTACAACTATTGACTACATTAGCAGTACTACTGTTTTCGGCAGCGGGACCACACTGACCGTCCTGG	clonotype16_1	Sample_1
177_GAAATGAAGGACAGCT-1	GAAATGAAGGACAGCT-1	IGHV1-20*01	13	IGHD8-2*01	2	IGHJ2-4*01	1	AKHSSSTVVYDCSCCLGGVNYADA	24	3	IGHM1	QVQLRESGPSLVKPSQTLSLTCTISGFSLSSYPISWVRQAPGKALECLGSISSGGSTLYNPALKSRLSITKDNSKSQVSLSVSGVTPEDTATYYCAKHSSSTVVYDCSCCLGGVNYADAWGQGLLVTVSS	CAGGTGCAGCTGCGGGAGTCGGGCCCCAGCCTGGTGAAGCCCTCACAGACCCTCTCCCTCACCTGCACGATCTCTGGATTCTCATTGAGCAGCTATCCTATAAGCTGGGTCCGCCAGGCTCCAGGGAAGGCGCTTGAGTGCCTCGGTAGTATAAGCAGTGGTGGAAGCACATTGTATAACCCAGCCCTGAAATCCCGACTCAGCATCACCAAGGACAACTCCAAGAGCCAAGTCTCTCTGTCAGTGAGTGGCGTGACACCTGAGGACACGGCCACATACTACTGTGCGAAGCATAGTTCTTCTACTGTTGTTTATGATTGTAGTTGTTGCCTTGGTGGTGTGAATTACGCCGATGCCTGGGGCCAAGGACTCCTGGTCACCGTCTCCTCAG		IGLV1-67*01,IGLV5-60	3	IGLJ/OR17-2*01,IGLJ4*01,IGLJ7*01,IGLJ8*01	0	ATGDYSSSTAV	11	IGLC/OR17-2	QAVLTQPSSVSGSLGQRVSITCSGSSNNIGRYAVGWYQQVPGSGLRTIIYSSSSRPSGVPDRFSGSKSGNTATLTISSLQAEDEADYFCATGDYSSSTAVFGSGTTLTVL	CAGGCTGTGCTGACTCAGCCGTCCTCCGTGTCCGGCTCCCTGGGCCAGAGGGTCTCCATCACCTGCTCTGGAAGCAGCAACAACATCGGTAGATATGCTGTGGGCTGGTACCAACAGGTCCCAGGATCGGGCCTCAGAACCATCATCTATAGTAGTAGCAGTCGACCCTCGGGGGTCCCCGACCGATTCTCCGGCTCCAAGTCTGGCAACACAGCCACCCTGACCATCAGCTCGCTCCAGGCTGAGGACGAGGCTGATTATTTCTGTGCAACTGGTGACTACAGTAGCAGTACTGCTGTTTTCGGCAGCGGGACCACACTGACCGTCCTGG	clonotype378_1	Sample_1
178_AATCGGTTCAGTTGAC-1	AATCGGTTCAGTTGAC-1	IGHV1-7*02	8	IGHD4-1*01,IGHD6-2*01,IGHD6-3*01,IGHD6-4*01,IGHD7-3*01	0	IGHJ1-6*01	2	TTVHQIFFLFTTYATGYLYYVIDA	24	0	IGHG2	QVQLRESGPSLVKPSQTLSLTCTASGFSLSDKAVGWVRQAPGKALEWLGGIDRGTSTGYNPGLKSRLSITRDNSKSQVSLSVSSVTTEDSATYYCTTVHQIFFLFTTYATGYLYYVIDAWGRGLRVTVSS	CAGGTGCAGCTGCGCGAGTCGGGCCCCAGCCTGGTGAAGCCGTCACAGACCCTCTCGCTCACCTGCACGGCCTCTGGATTCTCATTGAGCGACAAGGCTGTAGGCTGGGTCCGCCAGGCTCCAGGGAAGGCGCTGGAGTGGCTCGGTGGTATAGACCGTGGTACAAGCACAGGCTATAACCCAGGCCTGAAATCCCGGCTCAGCATCACCAGGGACAACTCCAAGAGCCAAGTCTCTCTGTCAGTGAGCAGCGTGACGACTGAGGACTCGGCCACATACTACTGTACTACTGTGCACCAGATTTTTTTTTTGTTCACGACTTATGCTACTGGTTATCTCTACTATGTCATAGACGCCTGGGGCCGAGGGCTCAGGGTCACCGTCTCCTCAG		IGLV1-40*01	10	IGLJ/OR17-2*01,IGLJ4*01,IGLJ7*01,IGLJ8*01	0	ASPDDSITSAV	11	IGLC/OR17-2	QAVLTQTSSVSGSLGQRVSITCAGSSSNVGLGNYVSWFQQIPGSAPRTLIYDATSRTSGVPDRFSGSRSGNTATLTISSLQAEDEADYFCASPDDSITSAVFGSGTTLTVL	CAGGCTGTGCTGACTCAGACGTCCTCCGTGTCCGGGTCCCTGGGCCAGAGGGTCTCCATCACCTGCGCTGGAAGCAGCAGCAACGTTGGGCTTGGTAATTATGTGAGCTGGTTCCAACAGATCCCAGGATCGGCCCCCAGAACCCTCATATATGATGCGACCAGTCGAACCTCGGGGGTCCCCGACCGATTCTCCGGCTCCAGGTCTGGGAACACAGCCACCCTGACCATCAGCTCGCTCCAGGCCGAGGACGAGGCGGATTATTTCTGTGCATCTCCTGATGATAGTATCACTAGTGCTGTTTTCGGCAGCGGGACCACACTGACCGTCCTGG	clonotype391_1	Sample_1
179_ATTATCCAGGGAAACA-1	ATTATCCAGGGAAACA-1	IGHV1-17*01	11	IGHD4-1*01,IGHD8-2*01	0	IGHJ2-4*01	0	AKGGNGWGGCSYYNDYFYSYGFFDA	25	1	IGHD	QVQLRESGPSLVKPSQTLSLTCTVSGFSLSTYAVNWVRQAPGKALECLGDISSGGSIGYNPALKSRLSITKDNSKSQVSLSMNSVTPEDTATYYCAKGGNGWGGCSYYNDYFYSYGFFDAWGQGLLVTVSS	CAGGTGCAGCTGCGCGAGTCGGGCCCCAGCCTGGTGAAGCCCTCACAGACCCTCTCCCTCACCTGCACGGTCTCTGGATTCTCATTGAGCACGTATGCTGTAAACTGGGTCCGCCAGGCTCCAGGGAAGGCGCTGGAGTGCCTCGGTGATATAAGCAGTGGTGGAAGTATAGGCTATAACCCAGCCCTGAAATCCCGGCTCAGCATTACCAAGGACAACTCCAAGAGCCAAGTCTCTCTGTCAATGAACAGCGTGACACCTGAGGACACGGCCACATACTACTGTGCGAAGGGTGGTAATGGTTGGGGTGGTTGTTCTTATTACAATGACTATTTTTATAGTTATGGTTTTTTCGATGCCTGGGGCCAAGGACTCCTGGTCACCGTCTCCTCAG		IGLV1-67*01,IGLV5-60	6	IGLJ/OR17-2*01,IGLJ4*01,IGLJ7*01,IGLJ8*01	0	AAGDSSSSTVV	11	IGLC/OR17-2	QAVLTQPSSVSGSLGQRVSITCSGSSSNIGRYGVGWYQQVPGSGLRTIIYGSSSRPSGVPDRFSGSKSGNTATLTISSLQAEDEADYFCAAGDSSSSTVVFGSGTTLTVL	CAGGCTGTGCTGACTCAGCCGTCCTCCGTGTCCGGGTCCCTGGGCCAGAGGGTCTCCATCACCTGCTCTGGAAGCAGCAGCAACATCGGTAGATATGGTGTGGGCTGGTACCAACAGGTCCCAGGATCGGGCCTCAGAACCATCATCTATGGTAGTAGCAGTCGACCCTCGGGGGTCCCCGACCGATTCTCCGGCTCCAAGTCTGGCAACACAGCCACCCTGACCATCAGCTCGCTCCAGGCTGAGGACGAGGCAGATTATTTCTGTGCAGCTGGTGACAGCAGTAGCAGTACTGTTGTTTTCGGCAGCGGGACCACACTGACCGTCCTGG	clonotype412_1	Sample_1
180_AACTCCCCACGAAAGC-1	AACTCCCCACGAAAGC-1	IGHV1-27*01	18	IGHD8-2*01	6	IGHJ2-4*01	0	VKFYSAYSFGSYTCRGTGHYYGHYVDA	27	1	IGHM1	QVQLRESGPSLVKPSQTLSLTCTTSGFSLSSDIVGWVRQAPGKALEWIGDIYTDGDTCYNPALKSRLSITKDNSKSQVSLSMSSVTTEDTAAYYCVKFYSAYSFGSYTCRGTGHYYGHYVDAWGQGLLVTVSS	CAGGTGCAGCTGCGGGAGTCGGGCCCCAGCCTGGTGAAGCCCTCACAGACCCTCTCCCTCACCTGCACGACCTCTGGATTCTCACTGAGCAGCGACATCGTAGGCTGGGTCCGCCAGGCTCCGGGGAAGGCGCTGGAGTGGATTGGTGATATATATACTGATGGAGACACATGCTATAATCCAGCCCTGAAATCCCGGCTCAGCATCACCAAGGACAACTCCAAGAGCCAAGTCTCTCTGTCAATGAGCAGCGTGACAACTGAGGACACGGCCGCATACTACTGTGTGAAGTTTTATAGTGCTTATAGTTTCGGTAGTTATACTTGTCGTGGTACGGGTCATTATTATGGCCACTACGTCGATGCCTGGGGCCAAGGACTCCTGGTCACCGTCTCCTCAG		IGLV1-67*02	6	IGLJ/OR17-2*01,IGLJ4*01,IGLJ7*01,IGLJ8*01	0	VGYDSSSRIAV	11	IGLC/OR17-2	QAVLTQPSSVSGSLGQRVSITCSGSSSNIGSYNVGWYQQVPGSGLRTIIYGSSSRPSGVPDRFSGSKSGNTATLTISSLQAEDEADYFCVGYDSSSRIAVFGSGTTLTVL	CAGGCTGTGCTGACTCAGCCGTCCTCCGTGTCCGGCTCCCTGGGCCAGAGGGTCTCCATCACCTGCTCTGGAAGCAGCAGCAACATCGGTAGTTATAATGTGGGCTGGTACCAACAGGTCCCAGGATCGGGCCTCAGAACCATCATCTATGGTAGTAGCAGTCGACCCTCGGGGGTCCCCGACCGATTCTCCGGCTCCAAGTCTGGCAACACAGCCACCCTGACCATCAGCTCGCTCCAGGCTGAGGATGAGGCGGATTATTTCTGTGTAGGTTATGACAGTAGTAGCAGAATTGCTGTTTTCGGCAGCGGGACCACACTGACCGTCCTGG	clonotype505_1	Sample_1
181_GAAATGAGTAATAGCA-1	GAAATGAGTAATAGCA-1	IGHV1-10*01	12	IGHD7-3*01,IGHD7-4*01	0	IGHJ2-4*01	1	VKSSDGNGVGAVGCYARGNNVAYVAA	26	1	IGHM1	QVQLRESGPSLVKPSQTLSLTCTISGFSLSSYSVGWVRQAPGKTLECLGGISSTGTTGYNPALKSRLSITKDNSKSQVSLSVSSVTTEDTATYYCVKSSDGNGVGAVGCYARGNNVAYVAAWGQGLLVTVSS	CAGGTGCAGCTGCGGGAGTCGGGCCCCAGCCTGGTGAAGCCCTCACAGACCCTCTCCCTCACCTGCACGATCTCTGGATTCTCATTGAGCAGCTATTCTGTAGGCTGGGTCCGCCAGGCTCCAGGGAAGACGCTGGAGTGTCTTGGTGGTATAAGTAGTACTGGAACCACAGGCTATAATCCAGCCCTGAAATCCCGGCTCAGCATCACCAAGGACAACTCCAAGAGCCAAGTCTCTCTGTCAGTGAGCAGCGTGACAACTGAGGACACGGCCACATATTACTGTGTGAAGTCTAGTGATGGTAATGGCGTGGGTGCTGTTGGTTGTTATGCTAGAGGTAATAATGTTGCTTACGTCGCTGCCTGGGGCCAAGGACTCCTGGTCACCGTCTCCTCAG		IGLV1-31*01	6	IGLJ/OR17-2*01,IGLJ4*01,IGLJ7*01,IGLJ8*01	0	ASYERGDTVV	10	IGLC/OR17-2	QAVLTQPSSVSGSLGQRVSITCSGSSSNVGTGNFVSWFQQIPGSAPRTLIYGATSRASGVPDRFSGSTSGNTATLTISSLQAEDEADYFCASYERGDTVVFGSGTTLTVL	CAGGCTGTGCTGACTCAGCCGTCCTCCGTGTCCGGGTCCCTGGGCCAGAGGGTCTCCATCACCTGCTCTGGAAGCAGCAGCAACGTTGGAACTGGCAATTTTGTGAGCTGGTTCCAACAGATCCCAGGATCGGCCCCCAGAACCCTCATCTATGGTGCGACCAGTCGAGCCTCGGGGGTCCCCGACCGATTCTCCGGCTCCACATCTGGGAACACAGCCACCCTGACCATCAGCTCGCTCCAGGCTGAGGACGAGGCAGATTATTTCTGTGCATCTTATGAGAGAGGTGACACAGTTGTTTTCGGCAGCGGGACCACACTGACCGTCCTGG	clonotype470_1	Sample_1
182_TCACGAAGTATTCTCT-1	TCACGAAGTATTCTCT-1	IGHV1-10*01	16	IGHD5-3*01,IGHD5-4*01	1	IGHJ2-4*01	0	AKFVRGDFKCLEGGWLDA	18	1	IGHM1	QVQLRESGPSLVKPSQTLSLTCTVSGFSLSSYAVGWVRQAPGKALECLGSMSNGGIADYNPALKSRLSVTKDNSKNEVSLSVSSVTSEDTATYYCAKFVRGDFKCLEGGWLDAWGQGLLVTVSS	CAGGTGCAGCTGCGGGAGTCGGGCCCCAGCCTGGTGAAGCCCTCACAGACCCTCTCCCTCACCTGCACGGTCTCTGGATTCTCATTGAGCAGCTATGCTGTAGGATGGGTCCGCCAGGCTCCAGGGAAGGCGCTGGAGTGTCTTGGTAGTATGAGTAATGGTGGGATCGCAGACTATAACCCAGCCCTGAAATCCCGGCTCAGCGTCACCAAGGACAACTCCAAGAACGAAGTCTCTCTGTCAGTGAGCAGCGTGACAAGTGAGGACACGGCCACATACTACTGTGCAAAGTTTGTGCGTGGTGATTTTAAATGTCTTGAAGGAGGTTGGCTCGATGCCTGGGGCCAAGGACTCCTGGTCACCGTCTCCTCAG		IGLV1-67*01,IGLV5-60	10	IGLJ/OR17-2*01,IGLJ4*01,IGLJ7*01,IGLJ8*01	0	ATGDDNYSTAV	11	IGLC/OR17-2	QAVLTQPSSVSGSLGQRVSITCSGSSNNIGKRGVGWYQQVPGSGLRTIIYGSGNRPSGVPDRFSGSKSGNTATLTISSLQAEDEADYFCATGDDNYSTAVFGSGTTLTVL	CAGGCTGTGCTGACTCAGCCGTCCTCCGTGTCCGGCTCCCTGGGCCAGAGGGTCTCCATCACCTGCTCTGGAAGCAGCAACAACATCGGTAAAAGAGGTGTGGGCTGGTACCAACAGGTCCCAGGATCGGGCCTCAGAACCATCATCTATGGTAGTGGCAATCGACCCTCGGGGGTCCCCGACCGATTCTCCGGCTCCAAGTCTGGCAACACAGCCACCCTGACCATCAGCTCGCTCCAGGCTGAGGACGAGGCGGATTATTTCTGTGCAACTGGTGACGACAATTACAGTACTGCTGTTTTCGGCAGCGGGACCACACTGACCGTCCTGG	clonotype172_1	Sample_1
183_GTGGGTCAGGAATTAC-1	GTGGGTCAGGAATTAC-1	IGHV1-27*01	12	IGHD7-3*01,IGHD7-4*01,IGHD8-2*01	1	IGHJ2-4*01	2	VKMCGYNWVGSGCGTWLGYGDYWGIYYVDA	30	2	IGHM1	QVQLRESGPSLVKPSQTLSLTCTVSGFSLSSYAVGWVRQAPGKALEWVGSVDNYGNTYYNPALKSRLSITRDTSKSQVSLSVSSVTTEDTATYYCVKMCGYNWVGSGCGTWLGYGDYWGIYYVDAWGQGLLITVSS	CAGGTGCAGCTGCGGGAGTCGGGCCCCAGCCTGGTGAAGCCCTCACAGACCCTCTCCCTCACCTGCACGGTCTCTGGATTCTCACTGAGCAGCTATGCTGTAGGCTGGGTCCGCCAGGCTCCAGGGAAGGCGCTGGAGTGGGTTGGTAGTGTAGATAATTATGGAAACACATACTATAATCCAGCCCTGAAATCCCGGCTCAGCATCACCAGGGACACCTCCAAGAGCCAAGTCTCTCTGTCAGTGAGCAGCGTGACAACTGAGGACACGGCCACATACTACTGTGTAAAGATGTGTGGCTATAATTGGGTCGGTAGTGGTTGTGGTACTTGGCTGGGTTATGGTGATTATTGGGGGATTTATTACGTCGATGCCTGGGGCCAAGGACTCCTGATCACC…		IGLV1-55*01	3	IGLJ/OR17-2*01,IGLJ4*01,IGLJ7*01,IGLJ8*01	0	ASFQSGNTAV	10	IGLC/OR17-2	QAVLTQPSSVSGSLGQRVSITCSGSSSNVGTGNYVGWYQQIPGSAPRTLIYGATSRASGVPDRFSGSRSGNTATLTISSLQAEDEADYFCASFQSGNTAVFGSGTTLTVL	CAGGCTGTGCTGACTCAGCCGTCCTCCGTGTCCGGGTCCCTGGGCCAGAGGGTCTCCATCACCTGCTCTGGAAGCAGCAGCAACGTTGGAACTGGCAATTATGTGGGCTGGTACCAACAGATCCCAGGATCAGCCCCCAGAACCCTCATCTATGGTGCGACCAGTCGAGCCTCGGGGGTCCCCGACCGATTCTCCGGCTCCAGGTCTGGGAACACAGCCACCCTGACCATCAGCTCGCTCCAGGCTGAGGACGAGGCAGATTATTTCTGTGCATCTTTTCAGAGTGGTAACACAGCTGTTTTCGGCAGCGGGACCACACTGACCGTCCTGG	clonotype555_1	Sample_1
184_CGTTCTGAGGGCTTCC-1	CGTTCTGAGGGCTTCC-1	IGHV1-21*01,IGHV1-33*01	17	IGHD8-2*01	2	IGHJ2-4*01	1	AKFRVFGCSGVDYSYRYFDA	20	1	IGHM1	QVQLRESGPSLVKPSQTLSLTCTTSGFSLSSYAVGWVRQAPGKALEWVGTVSGDTVTCLNPALKSRLGITKDNSKSQVSLSVSSVTSEDTATYYCAKFRVFGCSGVDYSYRYFDAWGQGLLVTVSS	CAGGTGCAGCTGCGGGAGTCGGGCCCCAGCCTGGTGAAGCCCTCACAGACCCTCTCCCTCACCTGCACGACCTCTGGATTCTCATTGAGCAGCTATGCTGTAGGCTGGGTCCGCCAGGCTCCGGGGAAGGCGCTGGAGTGGGTTGGGACGGTGAGTGGTGATACAGTCACATGCCTTAACCCAGCCCTGAAATCCCGGCTCGGCATAACCAAGGACAACTCCAAGAGCCAAGTCTCTCTGTCAGTGAGCAGCGTGACTTCTGAGGACACGGCCACATACTACTGTGCGAAATTCCGTGTTTTTGGTTGTAGTGGTGTTGATTATTCTTATCGCTACTTCGATGCCTGGGGCCAAGGACTCCTGGTCACCGTCTCCTCAG		IGLV1-40*01	10	IGLJ/OR17-2*01,IGLJ4*01,IGLJ7*01,IGLJ8*01	0	ASPDSSSSGFFV	12	IGLC/OR17-2	QTVLTQPSSVSGSLGQRVSITCSGSSSNVGYGNYVSWFQQIPGSAPRMLIYGATSRASGVPDRFSGSRSGNTATLTISSLQAEDEADYFCASPDSSSSGFFVFGSGTTLTVL	CAGACTGTGCTGACTCAGCCGTCCTCCGTGTCCGGGTCCCTGGGCCAGAGGGTCTCCATCACCTGCTCTGGAAGCAGCAGCAATGTTGGATATGGCAATTATGTGAGCTGGTTCCAACAGATCCCAGGATCGGCCCCCAGAATGCTCATCTATGGTGCGACCAGTCGAGCCTCTGGGGTCCCCGACCGATTCTCCGGCTCCAGGTCTGGGAACACAGCCACCCTGACCATCAGCTCGCTCCAGGCCGAGGACGAGGCGGATTATTTCTGTGCATCTCCTGACAGTAGTAGCAGTGGTTTTTTTGTTTTCGGCAGCGGGACCACACTGACCGTCCTGG	clonotype225_1	Sample_1
185_GTTCTCGGTGTGCGTC-1	GTTCTCGGTGTGCGTC-1	IGHV1-27*01	17	IGHD4-1*01,IGHD6-2*01,IGHD6-3*01,IGHD6-4*01,IGHD7-3*01	1	IGHJ2-4*01	0	AKNSGSWYNILCRDGHGYEYVDA	23	1	IGHG2	QVQLRESGPSVVKPSQTLSLTCTTSGFSLRRYAVGWVRQAPGKALEWVGSIDNDGDTCYNPALKSRLSITKDNSKSQVSLSVSSVTTEDTATYYCAKNSGSWYNILCRDGHGYEYVDAWGQGLLVTVSS	CAGGTGCAGCTGCGGGAGTCGGGCCCCAGTGTGGTGAAGCCCTCACAGACCCTCTCCCTCACCTGCACGACCTCTGGATTCTCACTGAGGCGCTATGCTGTAGGCTGGGTCCGCCAGGCTCCGGGGAAGGCGCTGGAGTGGGTTGGTAGTATAGATAATGATGGAGACACATGTTATAACCCAGCCCTGAAATCCCGGCTCAGCATCACCAAGGACAACTCCAAGAGTCAAGTCTCTCTTTCAGTGAGCAGCGTGACAACTGAGGACACGGCCACATACTACTGTGCGAAGAATAGTGGTTCTTGGTATAATATTCTTTGTCGAGATGGTCATGGTTACGAATACGTCGATGCCTGGGGCCAAGGACTCCTGGTCACCGTCTCCTCAG		IGLV1-21*01,IGLV1-67*01,IGLV5-60	12	IGLJ/OR17-2*01,IGLJ4*01,IGLJ7*01,IGLJ8*01	0	GTGDYSSRSAV	11	IGLC/OR17-2	QAVLTQPSSVSGSLGQRVSITCSGSSNNIGSNSVGWYQQVPGSGLKTIIYNSGSRPSGVPDRFSGSKFGNTATLTISSLQAEDEADYFCGTGDYSSRSAVFGSGTTLTVL	CAGGCTGTGCTGACTCAGCCGTCCTCCGTGTCCGGCTCCCTGGGCCAGAGGGTCTCCATCACCTGCTCTGGAAGCAGCAACAACATCGGTAGTAATAGTGTGGGCTGGTACCAACAGGTCCCAGGATCGGGCCTCAAAACCATCATCTATAATAGTGGCAGTCGACCCTCGGGGGTCCCCGACCGATTCTCCGGCTCCAAGTTTGGCAACACAGCCACCCTGACCATCAGCTCACTCCAGGCTGAGGACGAGGCGGATTATTTCTGTGGAACTGGTGACTACAGTAGCAGATCTGCTGTTTTCGGCAGCGGGACCACACTGACCGTCCTGG	clonotype338_1	Sample_1
186_CATCGAACACCCAGTG-1	CATCGAACACCCAGTG-1	IGHV1-27*01	20	IGHD7-3*01,IGHD7-4*01,IGHD8-2*01	2	IGHJ2-4*01	0	AKNYRGTTCIKDVYGRWGTTALGYVDA	27	1	IGHM1	QVQLRESGPSLVKPSQTLSLTCTTSGFSLSSYAVDWVRQAPGKALEWVGTIEDDGETCYNPALKSRLSITKDNSKSQVSLSVSSVTTEDTATYYCAKNYRGTTCIKDVYGRWGTTALGYVDAWGQGLLVTVSS	CAGGTGCAGCTGCGGGAGTCGGGCCCCAGCCTGGTGAAGCCCTCACAGACCCTCTCCCTCACCTGCACGACCTCTGGATTCTCACTGAGCAGCTATGCTGTAGACTGGGTCCGCCAGGCTCCGGGAAAGGCGCTGGAATGGGTTGGTACCATTGAAGATGATGGAGAAACATGCTATAACCCAGCCCTGAAATCCCGGCTCAGCATCACCAAGGACAACTCCAAGAGCCAAGTCTCTCTGTCGGTGAGCAGCGTGACAACTGAGGACACGGCCACATACTACTGTGCGAAGAATTATCGTGGTACTACTTGTATTAAAGATGTTTATGGTCGTTGGGGTACAACCGCTCTGGGGTACGTCGATGCCTGGGGCCAAGGACTCCTGGTCACCGTCTCCTCAG		IGLV1-67*01,IGLV5-60	6	IGLJ/OR17-2*01,IGLJ4*01,IGLJ7*01,IGLJ8*01	1	ATGDYSSKTVV	11	IGLC/OR17-2	QAVLTQPSSVSGSLGQRVSITCSGSSNNIGRYDVGWYQQVPGSGLTTIIYGSSSRPSGVPDRFSGSKSGNTATLTISSLQAEDEADYFCATGDYSSKTVVFGSGTTLTVL	CAGGCTGTGCTGACTCAGCCGTCCTCCGTGTCCGGCTCCCTGGGCCAGAGGGTCTCCATCACCTGCTCTGGAAGCAGCAACAATATCGGTAGATATGATGTGGGCTGGTACCAACAGGTCCCAGGATCGGGCCTCACAACCATCATCTATGGTAGTAGCAGTCGACCCTCGGGGGTCCCCGACCGATTCTCCGGCTCCAAGTCTGGCAACACAGCCACCCTGACCATCAGCTCCCTCCAGGCTGAGGACGAGGCGGATTATTTCTGTGCAACTGGTGACTACAGTAGCAAAACTGTTGTTTTCGGCAGCGGCACCACACTGACCGTCCTGG	clonotype506_1	Sample_1
187_CACCACTGTGGCAAAC-1	CACCACTGTGGCAAAC-1	IGHV1-20*01	16	IGHD6-2*01,IGHD6-3*01,IGHD6-4*01,IGHD7-3*01,IGHD7-4*01	1	IGHJ2-4*01	0	AKPAAGTTSYEYACSSIGNLDA	22	1	IGHM1	QVQLRESGPSLVKPSQTLSLTCTVSGFSLSSYTVNWVRQAPGKALECLGSMSSGGSTYYNPALKSRLSITKDNSKSQVSLSVSGVTPEDTATYYCAKPAAGTTSYEYACSSIGNLDAWGQGLLVTVSS	CAGGTGCAGCTGCGCGAGTCGGGCCCCAGCCTGGTGAAGCCCTCACAGACCCTCTCCCTCACCTGCACGGTCTCTGGATTCTCATTGAGCAGCTATACTGTAAACTGGGTCCGCCAGGCTCCAGGGAAGGCGCTTGAGTGCCTCGGCTCGATGAGCAGTGGTGGAAGCACATACTATAACCCAGCCCTGAAATCCCGACTCAGCATCACCAAGGACAACTCCAAGAGCCAAGTCTCTCTGTCCGTGAGCGGCGTGACCCCTGAGGACACGGCCACATACTACTGTGCGAAGCCCGCTGCTGGTACTACTTCGTATGAATATGCTTGTTCTAGTATTGGTAATCTCGATGCCTGGGGCCAAGGACTCCTGGTCACCGTCTCCTCAG		IGLV1-67*01,IGLV5-60	9	IGLJ/OR17-2*01,IGLJ4*01,IGLJ7*01,IGLJ8*01	2	ATGDSSSNTGV	11	IGLC/OR17-2	QAVLTQPSSVSGSLGQRVSITCSGSSNNIGRYGVGWYQQVPGSGLRTIIYDNNSRPSGVPDRFSGSKSGNTATLTISSLQAEDEADYFCATGDSSSNTGVSGSGTTLTVL	CAGGCTGTGCTGACTCAGCCGTCCTCCGTGTCCGGCTCCCTGGGCCAGAGGGTCTCCATCACCTGCTCTGGAAGCAGCAACAACATCGGTAGATATGGTGTGGGCTGGTACCAACAGGTCCCAGGATCGGGCCTCAGAACCATCATCTATGATAATAATAGTCGACCCTCGGGGGTCCCCGACCGATTCTCCGGCTCCAAGTCTGGCAACACAGCCACCCTGACCATCAGCTCTCTCCAGGCTGAGGACGAGGCGGATTATTTTTGTGCAACTGGTGACTCTAGTAGCAATACTGGTGTTTCAGGCAGCGGGACCACACTGACCGTCCTGG	clonotype275_1	Sample_1
188_CGGGTCAGTCTCAACA-1	CGGGTCAGTCTCAACA-1	IGHV1-17*01,IGHV1-20*01	17	IGHD6-2*01,IGHD6-3*01,IGHD6-4*01,IGHD8-2*01	1	IGHJ2-4*01	0	VKSLYTIPSYGGGYCYVSAIDA	22	1	IGHM1	QVQLRESGPSLVKPSQTLSLTCTVSAFSLSSYAVGWVRQAPGKALECLGGVSSGGGIGYNPALKSRLSITKDNSKSQVSLSVTGVTPEDTATYYCVKSLYTIPSYGGGYCYVSAIDAWGQGLLVTVSS	CAGGTGCAGCTGCGCGAGTCGGGCCCCAGCCTGGTGAAGCCCTCACAGACCCTCTCCCTCACCTGCACGGTCTCTGCATTCTCATTGAGCAGCTATGCTGTAGGCTGGGTCCGCCAGGCTCCAGGGAAGGCGCTGGAGTGCCTCGGTGGTGTGAGTAGTGGTGGAGGCATTGGCTATAACCCAGCCCTAAAATCCCGGCTCAGTATCACCAAGGACAACTCCAAGAGCCAAGTCTCTCTGTCAGTGACTGGCGTGACACCTGAGGACACGGCCACATACTACTGTGTCAAATCTCTTTATACCATTCCTTCTTATGGTGGTGGTTACTGTTACGTTTCTGCCATCGATGCCTGGGGCCAAGGACTCCTGGTCACCGTCTCCTCAG		IGLV1-40*01	1	IGLJ/OR17-2*01,IGLJ4*01,IGLJ7*01,IGLJ8*01	1	ASPDSSSSAI	10	IGLC/OR17-2	QAVLTQPSSVSGSLGQRVSITCSGSSSNVGLGNYVSWFQQIPGSAPRTLIYDATSRASGVPDRFSGSRSGNTATLTISSLQAEDEADYFCASPDSSSSAIFGSGTTLTVL	CAGGCTGTGCTGACTCAGCCGTCCTCCGTGTCCGGGTCCCTGGGCCAGAGGGTCTCCATCACCTGCTCTGGAAGCAGCAGCAACGTTGGGCTTGGTAATTATGTGAGCTGGTTCCAACAGATCCCAGGATCGGCCCCCAGAACCCTCATCTATGATGCGACCAGTCGAGCCTCGGGGGTCCCCGACCGATTCTCCGGCTCCAGGTCTGGGAACACAGCCACCCTGACCATCAGCTCGCTCCAGGCCGAGGACGAGGCGGATTATTTCTGTGCATCTCCTGACAGTAGTAGCAGTGCTATTTTCGGCAGCGGGACCACACTGACCGTCCTGG	clonotype272_1	Sample_1
189_TATGCCCCACAGTCGC-1	TATGCCCCACAGTCGC-1	IGHV1-21*01,IGHV1-33*01	12	IGHD6-2*01,IGHD6-3*01,IGHD6-4*01,IGHD8-2*01	1	IGHJ2-4*01	0	AKGVWSYDCGTNNYDA	16	1	IGHM1	QVQLRESGPSLVKPSQTLSLTCTTSGFSLSSYTVGWVRQAPGKALEWIGDITNVGSTCLNPALKSRLGITKDNSKSQVSLSVSSVTTEDTATYYCAKGVWSYDCGTNNYDAWGQGLLVTVSS	CAGGTGCAGCTGCGGGAGTCGGGCCCCAGCCTGGTGAAGCCCTCACAGACCCTCTCCCTCACCTGCACGACCTCTGGATTCTCATTGAGCAGCTACACTGTAGGCTGGGTCCGCCAGGCTCCGGGGAAGGCGCTGGAGTGGATTGGTGATATAACCAATGTTGGAAGCACATGCCTTAACCCAGCCCTGAAATCCCGACTCGGCATCACCAAGGACAACTCCAAGAGCCAAGTCTCTCTGTCAGTGAGCAGCGTGACAACTGAGGACACGGCCACATATTACTGTGCGAAGGGTGTCTGGAGTTATGATTGTGGTACTAACAATTATGACGCCTGGGGCCAAGGACTCCTGGTCACCGTCTCCTCAG		IGLV1-67*02	15	IGLJ/OR17-2*01,IGLJ4*01,IGLJ7*01,IGLJ8*01	0	LTYDKIGMIAL	11	IGLC/OR17-2	QAVLTQPSSVSGSLGQRVSITCSGSSSNIGTYNVGWYQQVPGSGLRTIIYGSSSRPSGVPDRFSGSKSGNTATLTISSLQAEDEADYFCLTYDKIGMIALFGSGTTLTVL	CAGGCTGTGCTGACTCAGCCGTCCTCCGTGTCCGGCTCCCTGGGCCAGAGGGTCTCCATCACCTGCTCTGGAAGCAGTAGCAATATCGGTACTTATAATGTGGGCTGGTACCAACAGGTCCCAGGATCGGGCCTCAGAACCATCATCTATGGTAGTAGCAGTCGACCCTCGGGGGTCCCCGACCGATTCTCCGGCTCCAAGTCTGGCAACACAGCCACCCTGACCATCAGCTCGCTCCAGGCTGAGGATGAGGCGGATTATTTCTGTTTAACTTATGACAAAATTGGCATGATTGCTCTTTTCGGCAGCGGGACCACACTGACCGTCCTGG	clonotype132_1	Sample_1
190_ACTGTCCGTGAGTATA-1	ACTGTCCGTGAGTATA-1	IGHV1-27*01	15	IGHD8-2*01	2	IGHJ2-4*01	1	WKCSGTGASFGCIGAYTQWPTYVDA	25	2	IGHM1	QVQLRESGPSLVKPSQTLSLTCTVSGFSLSDYAVGWVRQAPGKALEWIGAIDNDGDTTYNPALKSRLSITRDTSTSQVSLSVSSVTTEDTATYYCWKCSGTGASFGCIGAYTQWPTYVDAWGQGLLVTVSS	CAGGTGCAGCTGCGGGAGTCGGGCCCCAGCCTGGTGAAGCCCTCACAGACCCTCTCCCTCACCTGCACGGTCTCTGGATTCTCACTGAGCGACTATGCTGTAGGCTGGGTCCGCCAGGCTCCAGGGAAGGCGCTGGAGTGGATTGGTGCTATAGATAATGATGGAGATACAACCTATAACCCAGCCCTGAAATCCCGGCTCAGCATCACCAGGGACACCTCCACGAGCCAAGTCTCTCTGTCAGTGAGCAGCGTAACAACTGAGGACACGGCCACATACTACTGTTGGAAATGTAGTGGGACTGGTGCTAGTTTTGGTTGTATTGGTGCCTATACTCAGTGGCCGACCTACGTTGATGCCTGGGGCCAAGGACTCCTGGTCACCGTCTCCTCAG		IGLV1-67*02	9	IGLJ/OR17-2*01,IGLJ4*01,IGLJ7*01,IGLJ8*01	0	VTYDSSRSIL	10	IGLC/OR17-2	QAVLTQPSSVSGSLGQRVSITCSGSSSNIGSYNVGWYQQVPGSGLRTIIYGSSSRPSGVPDRFSGSKSGNTATLTISSLQAEDEADYFCVTYDSSRSILFGSGTTLTVL	CAGGCTGTGCTGACTCAGCCGTCCTCCGTGTCCGGCTCCCTGGGCCAGAGGGTCTCCATCACCTGCTCTGGAAGCAGCAGCAACATCGGTAGTTATAATGTGGGCTGGTACCAACAGGTCCCAGGATCGGGCCTCAGAACCATCATCTATGGTAGTAGCAGTCGGCCCTCGGGGGTCCCCGACCGATTCTCCGGCTCCAAGTCTGGCAACACAGCCACCCTGACCATCAGCTCCCTCCAGGCTGAGGACGAGGCGGATTATTTCTGTGTAACTTATGACAGTAGTAGGAGTATTCTTTTCGGCAGCGGGACCACACTGACCGTCCTGG	clonotype400_1	Sample_1
191_ATGCGATAGAGTGAGA-1	ATGCGATAGAGTGAGA-1	IGHV1-27*01	17	IGHD8-2*01	3	IGHJ2-4*01	1	AKCFLGGYDGYGCYGDYDAHFIGGGVDA	28	2	IGHM1	QVQLRESGPSLVKPSQTLSLTCTVSGFSLNSYAVGWVRQAPGKALEWVGSIDIDGDTDYNPALKSRLSITRDTSKSQVSLSLSSVTTEDTATYHCAKCFLGGYDGYGCYGDYDAHFIGGGVDAWGQGLLVTVSS	CAGGTGCAGCTGCGGGAGTCGGGCCCCAGCCTGGTGAAGCCCTCACAGACCCTCTCCCTCACCTGCACGGTCTCTGGATTCTCACTGAACAGCTATGCTGTAGGCTGGGTCCGCCAGGCTCCAGGGAAGGCGCTGGAGTGGGTTGGTTCTATAGATATTGATGGAGACACAGACTATAATCCAGCCCTGAAATCCCGGCTCAGCATCACCAGGGACACCTCCAAGAGCCAGGTGTCTCTGTCACTGAGCAGCGTGACAACTGAGGACACGGCCACATACCACTGTGCGAAGTGTTTTCTTGGTGGTTATGATGGTTATGGTTGTTATGGTGATTATGATGCTCATTTTATCGGAGGTGGCGTCGATGCCTGGGGCCAAGGACTCCTGGTCACCGTTTCC…		IGLV1-67*02	8	IGLJ/OR17-2*01,IGLJ4*01,IGLJ7*01,IGLJ8*01	0	VAYDSSSSTAV	11	IGLC/OR17-2	QAVLTQPSSVSGSLGQRVSITCSGSSSNIGNYNVGWYQQVPGSGLRTIIYGSSSRPSGVPDRFSGSKSGNTATLTISSLQAEDEADYFCVAYDSSSSTAVFGSGTTLTVL	CAGGCTGTGCTGACTCAGCCGTCCTCCGTGTCCGGCTCCCTGGGCCAGAGGGTCTCCATCACCTGCTCTGGAAGCAGCAGCAACATCGGTAATTATAATGTGGGCTGGTACCAACAGGTCCCAGGATCGGGCCTCAGAACCATCATCTATGGTAGTAGCAGTCGACCCTCGGGGGTCCCCGACCGATTCTCCGGCTCCAAGTCTGGCAACACAGCCACCCTGACCATCAGCTCCCTCCAGGCTGAGGACGAGGCGGATTATTTCTGTGTAGCTTATGACAGTAGTAGCAGTACTGCTGTTTTCGGCAGCGGGACCACACTGACCGTCCTGG	clonotype536_1	Sample_1
192_CGTTGGGAGGCTAGCA-1	CGTTGGGAGGCTAGCA-1	IGHV1-17*01	14	IGHD7-3*01,IGHD7-4*01	3	IGHJ2-4*01	0	AKGGSGSAFPCNDVGAGYVDA	21	1	IGHM1	QVQLRESGPSLVKPSQTLSLTCTVSGFSLSSYAVNWVRQAPGKALECLGGINIRGTAGYNPALKSRLSITKDNSKSQVSLSVSSVTPEDTATYFCAKGGSGSAFPCNDVGAGYVDAWGQGLLVTVSS	CAGGTGCAGCTGCGCGAGTCGGGCCCCAGCCTGGTGAAGCCCTCACAGACCCTCTCCCTCACCTGCACGGTCTCTGGATTCTCATTGAGCAGCTATGCTGTAAACTGGGTCCGCCAGGCTCCAGGGAAGGCGCTGGAGTGCCTCGGTGGTATAAATATTCGTGGAACTGCAGGCTATAACCCAGCCCTGAAATCCCGGCTCAGCATCACCAAGGACAACTCCAAGAGTCAAGTCTCTCTGTCAGTGAGCAGCGTGACACCTGAGGACACGGCCACATACTTCTGTGCGAAGGGTGGTAGTGGATCTGCTTTTCCTTGTAATGATGTTGGTGCTGGTTATGTGGATGCCTGGGGCCAAGGACTCCTGGTCACCGTCTCCTCAG		IGLV1-21*01,IGLV1-67*01,IGLV5-60	7	IGLJ/OR17-2*01,IGLJ4*01,IGLJ7*01,IGLJ8*01	0	AAGDSSGSAV	10	IGLC/OR17-2	QAVLTQPSSVSGSLGQRVSITCSGSSNNIGSYGVGWYQQVPGSGLRTIIYGSSSRPSGVPDRFSGSKSGNTATLTISSLQAEDEADYFCAAGDSSGSAVFGSGTTLTVL	CAGGCTGTGCTGACTCAGCCGTCCTCCGTGTCCGGCTCCCTGGGCCAGAGGGTCTCCATCACCTGCTCTGGAAGCAGCAACAATATCGGTAGTTATGGTGTGGGCTGGTACCAACAGGTCCCAGGATCGGGCCTCAGAACCATCATCTATGGTAGTAGCAGTCGACCCTCGGGGGTCCCCGACCGATTCTCCGGCTCCAAGTCTGGCAACACAGCCACCCTGACCATCAGCTCGCTCCAGGCTGAGGACGAGGCGGATTATTTCTGTGCAGCTGGTGACAGCAGTGGCAGTGCTGTTTTCGGCAGCGGGACCACACTGACCGTCCTGG	clonotype229_1	Sample_1
193_CTGCCTACAGGAATCG-1	CTGCCTACAGGAATCG-1	IGHV1-10*01	18	IGHD8-2*01	0	IGHJ2-4*01	0	VKFDRKLGAGGCIVSGNSYTYIDA	24	1	IGHM1	QVQLRESGPSLVKPSQTLSLTCTISGFSLSNYAVHWVRQAPGKALECLGGVVGDGSTGYNPTLKSRLSITKDISKSQVSLSVSSVTTEDTATYYCVKFDRKLGAGGCIVSGNSYTYIDAWGQGLLVTVSS	CAGGTGCAGCTGCGGGAGTCGGGCCCCAGCCTGGTGAAGCCCTCACAGACCCTCTCCCTCACCTGCACGATCTCTGGATTCTCATTGAGCAACTATGCTGTACACTGGGTCCGCCAGGCTCCAGGGAAGGCGCTGGAATGTCTTGGTGGTGTAGTTGGTGATGGAAGCACAGGCTATAACCCAACCCTGAAATCCCGTCTCAGCATCACCAAAGACATCTCCAAGAGCCAAGTCTCTCTGTCAGTGAGCAGCGTGACAACTGAGGACACGGCCACATACTACTGTGTGAAGTTTGATAGGAAGCTAGGTGCTGGTGGTTGTATTGTTAGTGGAAATAGTTATACTTATATCGATGCCTGGGGCCAAGGACTCCTGGTCACCGTCTCCTCAG		IGLV1-31*01	1	IGLJ/OR17-2*01,IGLJ4*01,IGLJ7*01,IGLJ8*01	0	ASYQSANTAV	10	IGLC/OR17-2	QAVLTQPSSVSGSLGQRVSITCSGSSSNVGTGNYVSWFQQIPGSAPRTLIYGATSRASGVPDRFSGSRSGNTATLTISSLQAEDEADYFCASYQSANTAVFGSGTTLTVL	CAGGCTGTGCTGACTCAGCCGTCCTCCGTGTCCGGGTCCCTGGGCCAGAGGGTCTCCATCACCTGCTCTGGAAGCAGCAGCAACGTTGGAACTGGCAATTATGTGAGCTGGTTCCAACAGATCCCAGGATCGGCCCCCAGAACCCTCATCTATGGTGCGACCAGTCGAGCCTCGGGGGTCCCCGACCGATTCTCCGGCTCCAGGTCTGGGAACACAGCCACCCTGACCATCAGCTCGCTCCAGGCTGAGGACGAGGCAGATTATTTCTGTGCATCTTATCAGAGTGCTAACACTGCTGTTTTCGGCAGCGGGACCACACTGACCGTCCTGG	clonotype376_1	Sample_1
194_CCTACCAAGAGCTATA-1	CCTACCAAGAGCTATA-1	IGHV1-20*01	22	IGHD8-2*01	2	IGHJ2-4*01	2	AKSAGQSSSPYGCGADASYYTDV	23	1	IGHM1	QVQLRESGPSLVKPSQTLSLTCTVSGFSLSSYAVSWVRQAPGKAPECLGVVDGGGSTYYTPALKSRLSITKDNSKSQVSLSVGSVTPEDTATYYCAKSAGQSSSPYGCGADASYYTDVWGQGLLVTVSS	CAGGTGCAGCTGCGCGAGTCGGGCCCCAGCCTGGTGAAGCCCTCACAGACCCTCTCCCTCACCTGCACGGTCTCTGGATTTTCATTGAGCAGTTATGCTGTAAGCTGGGTCCGCCAGGCTCCAGGGAAGGCGCCTGAGTGCCTCGGTGTTGTAGACGGTGGTGGGAGTACGTACTATACTCCAGCCCTGAAATCCCGACTCAGCATCACCAAAGACAACTCCAAGAGCCAAGTCTCTCTATCAGTGGGCAGCGTGACACCTGAGGACACGGCCACATACTACTGTGCGAAGAGTGCTGGTCAGAGTAGTTCGCCTTACGGTTGCGGTGCTGATGCCAGTTATTACACCGATGTCTGGGGCCAAGGACTCCTGGTCACTGTCTCCTCAG		IGLV1-67*01,IGLV5-60	11	IGLJ/OR17-2*01,IGLJ4*01,IGLJ7*01,IGLJ8*01	0	STGDYSSRTHI	11	IGLC/OR17-2	QAVLTQPASVSGSLGQRVSITCSGSSNNIGRSSVGWYQQVPGSGLRTIIYGSSSRPSGVPDRFSGSKSGNTATLIISSLQAEDEADYFCSTGDYSSRTHIFGSGTTLTVL	CAGGCTGTGCTGACTCAGCCGGCCTCCGTGTCCGGCTCCCTGGGCCAGAGGGTCTCCATCACCTGCTCTGGAAGCAGCAACAACATCGGTAGAAGTAGTGTGGGCTGGTACCAACAGGTCCCAGGATCGGGCCTCAGAACCATCATCTATGGTAGTAGCAGTCGACCCTCGGGGGTCCCCGATCGATTCTCCGGCTCCAAGTCTGGCAACACAGCCACCCTGATTATCAGCTCGCTCCAGGCTGAGGACGAGGCGGATTATTTCTGTTCAACTGGTGACTATAGTAGTAGGACCCATATTTTCGGCAGCGGGACCACACTGACCGTCCTGG	clonotype329_1	Sample_1
195_AGGCCGTTCAACGGGA-1	AGGCCGTTCAACGGGA-1	IGHV1-10*01	11	IGHD6-2*01	6	IGHJ2-4*01	1	AKWRNSGVGAGCDYGDGYDI	20	1	IGHM1	QVQLRESGPSLVKPSQTLSLTCTISGFSLSAYGVGWVRQAPGKALECLGGINSGGGTGYNRALKSRLSITKDNSKSQVSLSVSSVTTEDTATYYCAKWRNSGVGAGCDYGDGYDIWGQGLLVTVSS	CAGGTGCAGCTGCGGGAGTCGGGCCCCAGCCTGGTGAAGCCCTCACAGACCCTCTCCCTCACCTGCACGATATCTGGATTCTCATTGAGCGCCTATGGTGTAGGCTGGGTCCGCCAGGCGCCAGGGAAGGCGCTGGAGTGTCTTGGTGGTATAAATAGTGGTGGAGGGACAGGCTATAACCGAGCCCTGAAATCCCGGCTCAGCATCACCAAGGACAACTCCAAGAGCCAAGTCTCTCTGTCAGTGAGCAGCGTGACAACTGAGGACACGGCCACATACTACTGTGCGAAGTGGCGTAATAGTGGTGTTGGTGCTGGTTGTGATTATGGTGATGGTTATGATATCTGGGGACAAGGACTCCTGGTCACCGTCTCCTCAG		IGLV1-21*01,IGLV1-67*01,IGLV5-60	9	IGLJ/OR17-2*01,IGLJ4*01,IGLJ7*01,IGLJ8*01	0	AAGGSSSSAV	10	IGLC/OR17-2	QAVLTQPSSVSGSLGQRVSITCSGSSNNIGSYNVGWYQQVPGSGLRTIIYGSSSRPSGVPDRFSGSKSGNTATLTISSLQAEDEADYFCAAGGSSSSAVFGSGTTLTVL	CAGGCTGTGCTGACTCAGCCGTCCTCCGTGTCCGGCTCCCTGGGCCAGAGGGTCTCCATCACCTGCTCTGGAAGCAGCAACAATATCGGTAGTTATAATGTGGGCTGGTACCAACAGGTCCCAGGATCGGGCCTCAGAACCATCATCTATGGTAGTAGCAGTCGACCCTCGGGGGTCCCCGACCGATTCTCCGGCTCCAAGTCTGGCAACACAGCCACCCTGACCATCAGCTCGCTCCAGGCTGAGGACGAGGCGGATTATTTCTGTGCAGCTGGTGGCAGCAGTAGCAGTGCTGTTTTCGGCAGCGGGACCACACTGACCGTCCTGG	clonotype5_1	Sample_1
196_GATCAGTGTTCGTGAT-1	GATCAGTGTTCGTGAT-1	IGHV1-21*01,IGHV1-33*01	7	IGHD6-3*01,IGHD6-4*01	3	IGHJ2-4*01	1	AKCTGGVYGCGYIAWSHVEA	20	2	IGHM1	QVQLRESGPSLVKPSQTLSLTCTTSGFSLSSYTVGWVRQAPGKALEWVGGISSSGSTCLNPALKSRLGITRDNSKSQVSLSVSSVTTEDTATYYCAKCTGGVYGCGYIAWSHVEAWGQGLLVTVSS	CAGGTGCAGCTGCGGGAGTCGGGCCCCAGCCTGGTGAAGCCCTCACAGACCCTCTCCCTCACCTGCACGACCTCTGGATTCTCATTGAGCAGCTATACTGTAGGCTGGGTCCGCCAGGCTCCGGGGAAGGCGCTGGAATGGGTTGGTGGTATAAGTAGTAGTGGAAGCACATGCCTTAACCCAGCCCTGAAATCCCGGCTCGGCATCACCAGGGACAACTCCAAGAGCCAAGTCTCTCTGTCAGTGAGCAGCGTGACGACTGAGGACACGGCCACATACTACTGTGCGAAGTGTACTGGTGGTGTTTATGGTTGTGGTTATATAGCTTGGAGTCACGTCGAGGCCTGGGGCCAAGGACTCCTGGTCACCGTCTCCTCAG		IGLV1-21*01,IGLV1-67*01,IGLV5-60	9	IGLJ/OR17-2*01,IGLJ4*01,IGLJ7*01,IGLJ8*01	0	AAGDSSSSTAV	11	IGLC/OR17-2	QAVLTQPSSVSGSLGQRVSITCSGSSNNIGSYNVGWYQQVPGSGLRTIIYGSSGRPSGVPDRFSGSKSGNTATLTISSLQAEDEADYFCAAGDSSSSTAVFGSGTTLTVL	CAGGCTGTGCTGACTCAGCCGTCCTCCGTGTCCGGCTCCCTGGGCCAGAGGGTCTCCATCACCTGCTCTGGAAGCAGCAACAATATCGGTAGTTATAATGTGGGCTGGTACCAACAGGTCCCAGGATCGGGCCTCAGAACCATCATCTATGGTAGTAGCGGTCGACCCTCGGGGGTCCCCGACCGATTCTCCGGCTCCAAGTCTGGCAACACAGCCACCCTGACCATCAGCTCCCTCCAGGCTGAGGACGAGGCGGATTATTTCTGTGCAGCTGGTGACAGCAGTAGCAGTACTGCTGTTTTCGGCAGCGGGACCACACTGACCGTCCTGG	clonotype195_1	Sample_1
197_ACGCCAGAGATAGCAT-1	ACGCCAGAGATAGCAT-1	IGHV1-20*01	17	IGHD8-2*01	2	IGHJ2-4*01	0	YCARVRCGRDGGGYCCSNAPYDYTLCVDA	29	5	IGHM1	QVQLRESGPSLVKPSQTLSLTCTVSGFSLSSYAVSWVRQAPGKALEWIGGISAGANTYYNPGLKSRLSMTKDNSKSQFSLSVNSVTPEDTATYYCARVRCGRDGGGYCCSNAPYDYTLCVDAWGQGLLVTVSS	CAGGTGCAGCTGCGGGAGTCGGGCCCCAGCCTGGTGAAGCCCTCACAGACCCTCTCCCTCACCTGCACGGTCTCTGGATTCTCATTGAGCAGCTATGCTGTAAGCTGGGTCCGCCAGGCTCCAGGGAAGGCGCTGGAGTGGATTGGTGGCATAAGCGCAGGTGCAAACACATACTATAATCCAGGCCTGAAATCCCGGCTCAGCATGACCAAGGACAACTCCAAGAGCCAATTCTCTCTGTCAGTGAACAGCGTGACACCTGAGGACACGGCCACATACTATTGCGCAAGAGTACGTTGTGGTCGTGATGGTGGTGGTTATTGTTGTAGTAATGCTCCTTATGATTATACTCTCTGCGTCGATGCCTGGGGCCAAGGACTCCTGGTCACCGTCTCCTCAG		IGLV1-31*01	4	IGLJ/OR17-2*01,IGLJ4*01,IGLJ7*01,IGLJ8*01	0	ASRQSGNTAV	10	IGLC/OR17-2	QAVLTQPSSVSGSLGQRVSITCSGSSSNVGTGNYVSWFQQIPGSAPRTLIYGATSRASGVSDRFSGSRSGNTATLTISSLQAEDEADYFCASRQSGNTAVFGSGTTLTVL	CAGGCTGTGCTGACTCAGCCGTCCTCCGTGTCCGGGTCCCTGGGCCAGAGGGTCTCCATCACCTGCTCTGGAAGCAGCAGCAACGTTGGAACTGGCAATTATGTGAGCTGGTTCCAACAGATCCCAGGATCGGCCCCCAGAACCCTCATCTATGGTGCGACCAGTCGAGCCTCGGGGGTCTCCGACCGATTCTCCGGCTCCAGGTCTGGGAACACAGCCACCCTGACCATCAGCTCGCTCCAGGCTGAGGACGAGGCAGATTATTTCTGTGCATCTAGGCAGAGTGGTAACACTGCTGTTTTCGGCAGCGGGACCACACTGACCGTCCTGG	clonotype520_1	Sample_1
198_CTCATTATCGTTTAGG-1	CTCATTATCGTTTAGG-1	IGHV1-21*01,IGHV1-33*01	21	IGHD7-3*01,IGHD7-4*01	2	IGHJ2-4*01	4	AKFNSAYA	8	0	IGHM1	QVQLRESGPSLVKPSQTLSLTCTTSGFSLRSYAVGWVRQAPGKALEWVGGIESDGIICYNPALKPRLSITKDNSKSQVSLSVSSVTSEDTATYYCAKFNSAYAWGGSGCSQTDARSNGAYVESSGQGLVVTVSS	CAGGTGCAGCTGCGGGAGTCGGGCCCCAGCCTGGTGAAGCCTTCACAGACCCTCTCCCTCACCTGCACGACCTCTGGATTCTCACTGAGAAGCTATGCTGTAGGCTGGGTCCGCCAGGCTCCGGGGAAGGCGCTCGAGTGGGTTGGCGGTATAGAGAGTGATGGAATCATATGCTATAATCCAGCCCTGAAACCCCGACTCAGTATCACCAAGGACAACTCCAAGAGCCAAGTTTCTCTATCAGTGAGCAGCGTGACAAGTGAGGACACGGCCACATACTACTGTGCGAAGTTCAATAGTGCTTATGCATGGGGTGGTAGTGGTTGTTCTCAAACTGATGCCCGTAGTAACGGGGCTTACGTCGAGTCCTCGGGCCAAGGACTCGTGGTCACCGTCTCC…		IGLV1-67*01,IGLV5-60	3	IGLJ/OR17-2*01,IGLJ4*01,IGLJ7*01,IGLJ8*01	2	ATGDYSSSTAV	11	IGLC/OR17-2	QAVLTQPSSVSGSLGQRVSITCSGSSNNIGRYGVGWYQQVPGSGLKTVIYGSISRPSGVPDRFSGSKSGNTATLTISSLQAEDEADYFCATGDYSSSTAVFGSGSTLTVL	CAGGCTGTGCTGACTCAGCCGTCCTCCGTGTCCGGCTCCCTGGGCCAGAGGGTCTCCATCACCTGCTCTGGAAGCAGCAACAACATCGGTAGATATGGTGTGGGCTGGTACCAACAGGTCCCAGGATCGGGCCTCAAAACCGTCATCTATGGTAGTATCAGTCGACCCTCGGGGGTCCCCGACCGATTCTCCGGCTCCAAGTCTGGCAACACAGCCACCCTGACCATCAGCTCGCTCCAGGCTGAGGACGAGGCGGATTATTTCTGTGCAACTGGTGACTACAGTAGCAGTACTGCTGTTTTCGGCAGCGGGAGTACACTGACCGTCCTGG	clonotype538_1	Sample_1
199_TGAGAGGCAGGGTACA-1	TGAGAGGCAGGGTACA-1	IGHV1-27*01	17	IGHD8-2*01	1	IGHJ2-4*01	0	AKIDVGGSGYRRGTCILYTGGYGFEYVDA	29	1	IGHM1	QVQLRESGPSLVKPSQTLSLTCTTSGLSLSSYDVGWVRQAPGKALEWIGGIDNYGDTCYNPALKSRLSITKDNSKSQVSLSVSSVTTDDTATYYCAKIDVGGSGYRRGTCILYTGGYGFEYVDAWGQGLLVTVSS	CAGGTGCAGCTGCGGGAGTCGGGCCCCAGCCTGGTGAAGCCCTCACAAACCCTCTCCCTCACCTGCACGACCTCTGGACTCTCACTGAGCAGCTATGATGTAGGCTGGGTCCGCCAGGCTCCGGGGAAGGCGCTGGAGTGGATTGGTGGTATAGATAACTATGGAGACACATGCTATAACCCAGCCCTGAAATCCCGGCTCAGTATCACCAAGGACAACTCCAAGAGCCAAGTCTCTCTGTCAGTGAGCAGCGTTACAACTGACGACACGGCCACATACTACTGTGCGAAGATTGATGTTGGTGGTAGTGGTTATCGTCGTGGGACTTGTATTCTTTATACTGGGGGTTATGGGTTCGAGTACGTCGATGCCTGGGGCCAAGGACTCCTGGTCACCGTC…		IGLV1-67*01,IGLV5-60	3	IGLJ/OR17-2*01,IGLJ4*01,IGLJ7*01,IGLJ8*01	0	ATSDYSSSTAV	11	IGLC/OR17-2	QAVLTQPSSVSGSLGQRVSITCSGSSNNIGRYGVGWYQQVPGSGLRTIIYRSSSRPSGVPDRFSGSKSGNTATLTISSLQAEDEADYFCATSDYSSSTAVFGSGTTLTVL	CAGGCTGTGCTGACTCAGCCGTCCTCCGTGTCCGGCTCCCTGGGCCAGAGGGTCTCCATCACCTGCTCTGGAAGCAGCAACAACATCGGTAGATATGGTGTGGGCTGGTACCAACAGGTCCCAGGATCGGGCCTCAGAACCATCATCTACCGTAGTAGCAGTCGACCCTCGGGGGTCCCCGACCGATTCTCCGGCTCCAAGTCTGGCAACACAGCCACCCTGACCATCAGCTCGCTCCAGGCTGAGGACGAGGCGGATTATTTCTGTGCAACTAGTGACTACAGTAGCAGTACTGCTGTTTTCGGCAGCGGGACCACACTGACCGTCCTGG	clonotype11_1	Sample_1
200_GTATCTTGTTAAAGTG-1	GTATCTTGTTAAAGTG-1	IGHV1-21*01,IGHV1-33*01	16	IGHD6-2*01	2	IGHJ2-4*01	1	AKYTTGGYAGVLCFHGYVNDDYVDA	25	1	IGHG1	QVQLRESGPSLVKPSQTLSLTCTTSGFSLIEYAVGWVRQAPGKALEWVGYIGSAGSTCLNPALRSRLGITKDNSKNQVSLSMSSVTTEDTATYYCAKYTTGGYAGVLCFHGYVNDDYVDAWGQGLLVTVSS	CAGGTGCAGCTGCGGGAGTCGGGCCCCAGCCTGGTGAAGCCCTCACAGACCCTCTCCCTCACCTGCACGACCTCTGGATTCTCATTGATCGAGTATGCTGTAGGCTGGGTCCGCCAGGCTCCGGGGAAGGCGCTGGAGTGGGTTGGTTATATAGGTAGTGCTGGAAGCACATGCCTTAACCCAGCCCTGAGATCCCGGCTCGGCATCACCAAGGATAACTCCAAGAACCAAGTCTCTCTGTCAATGAGCAGCGTAACGACTGAGGACACGGCCACATACTACTGTGCGAAGTACACTACTGGGGGTTATGCTGGTGTGCTTTGTTTTCATGGTTATGTTAATGATGATTACGTTGATGCCTGGGGCCAAGGACTCCTGGTCACCGTCTCCTCAG		IGLV1-67*02	14	IGLJ/OR17-2*01,IGLJ4*01,IGLJ7*01,IGLJ8*01	2	VVYDRGSTTAF	11	IGLC/OR17-2	QAVLTQPSSVSGSLGQRVSITCSGSSSNIGSYNVGWYQQVPGSGLRTIIYGSKSRPSGVPDRFSGSKSGNTATLTISSLQADDEADYFCVVYDRGSTTAFFGSGTTLTVL	CAGGCTGTGCTGACTCAGCCGTCCTCCGTGTCCGGCTCCCTGGGCCAGAGGGTCTCCATCACCTGCTCTGGAAGCAGCAGCAACATCGGTAGTTATAATGTGGGCTGGTACCAACAGGTCCCAGGATCGGGCCTCAGAACCATCATCTATGGTAGTAAGAGTCGACCCTCGGGGGTCCCCGACCGATTCTCCGGCTCCAAGTCTGGCAACACAGCCACCCTGACCATCAGCTCCCTCCAGGCTGACGACGAGGCGGATTATTTCTGTGTAGTTTATGACAGGGGTAGCACTACTGCTTTCTTCGGCAGCGGCACGACACTGACCGTCCTGG	clonotype405_1	Sample_1
201_TGTGTTTGTGAAATCA-1	TGTGTTTGTGAAATCA-1	IGHV1-21*01,IGHV1-33*01	11	IGHD5-2*01,IGHD6-2*01,IGHD6-3*01,IGHD6-4*01,IGHD8-2*01	2	IGHJ2-4*01	2	AKSNFHYVGVETCGCGYSIWCYSNYYLDA	29	3	IGHM1	QVQLRESGPSLVKPSQTLALTCTTSGFSLSSYAVEWVRQAPGKALEWVGGISSDGNTCLNPALKSRLGITKDNSKSQVSLSLSSVTTEDTATYYCAKSNFHYVGVETCGCGYSIWCYSNYYLDAWGQGLLVTVSS	CAGGTGCAGCTGCGGGAGTCGGGCCCCAGCCTGGTGAAGCCCTCACAGACCCTCGCCCTCACCTGCACGACCTCTGGATTCTCTTTGAGCAGCTATGCTGTAGAGTGGGTCCGCCAGGCTCCGGGGAAGGCGCTGGAGTGGGTTGGTGGTATAAGTAGTGATGGAAACACATGCCTTAACCCAGCCCTGAAATCCCGGCTCGGCATCACAAAGGACAACTCTAAGAGCCAAGTCTCTCTGTCACTGAGCAGCGTGACAACTGAGGACACGGCCACATACTACTGTGCGAAAAGTAATTTTCATTATGTTGGTGTGGAAACTTGTGGTTGTGGCTATTCTATTTGGTGTTATTCGAATTACTACCTTGATGCCTGGGGCCAAGGACTCCTGGTCACCGTC…		IGLV1-40*01	14	IGLJ/OR17-2*01,IGLJ4*01,IGLJ7*01,IGLJ8*01	0	ASPDSSSGGYAV	12	IGLC/OR17-2	QAVLTQPSSVSGSLGQRVSITCSGSSKNVGYGNYVSWFQQIPGSAPRMLIYGATSRASGVPDRFSGSRSGNTATLTITSLQAEDEADYFCASPDSSSGGYAVFGSGTTLTVL	CAGGCTGTGCTGACTCAGCCGTCCTCCGTGTCCGGGTCCCTGGGCCAGAGGGTCTCCATCACCTGCTCTGGAAGCAGCAAGAATGTTGGATATGGCAATTATGTGAGCTGGTTCCAACAGATCCCAGGATCGGCCCCCAGAATGCTCATCTATGGTGCGACCAGTCGAGCCTCTGGGGTCCCCGACCGATTCTCCGGCTCCAGGTCTGGGAACACAGCCACCCTGACCATCACCTCGCTCCAGGCCGAGGACGAGGCAGATTATTTCTGTGCATCTCCTGACAGTAGTAGCGGTGGTTATGCTGTTTTCGGCAGCGGGACCACACTGACCGTCCTGG	clonotype551_1	Sample_1
202_ACACCGGGTCCCTTGT-1	ACACCGGGTCCCTTGT-1	IGHV1-20*01	27	IGHD2-1*01,IGHD2-2*01,IGHD2-3*01,IGHD2-4*01,IGHD5-2*01	1	IGHJ2-4*01	0	QKFSRGDCAYCSASHVDA	18	2	IGHM1	QVQLRESGPSLVKPSQTLSLTCTVSGFSLSSYVVGWVRQAPGKALEYVGLVLSSGRTYYNPTLKSRLSITRDTSKSQVSLSVSSVTSEDTATYHCQKFSRGDCAYCSASHVDAWGQGLLVTVSS	CAGGTGCAGCTGCGGGAGTCGGGCCCCAGCCTGGTGAAGCCCTCACAGACCCTCTCCCTCACCTGCACGGTCTCTGGATTCTCACTGAGCAGCTATGTTGTAGGCTGGGTCCGCCAGGCTCCAGGGAAGGCGCTGGAGTACGTAGGTCTTGTGTTAAGCAGTGGACGCACATACTATAACCCCACCCTCAAATCCCGGCTCAGCATCACCAGGGACACCTCCAAGAGCCAAGTCTCTCTGTCAGTGAGCAGCGTGACGTCTGAGGATACGGCCACATATCACTGTCAGAAATTTAGTCGTGGAGATTGTGCTTACTGTAGTGCGTCCCACGTCGATGCCTGGGGCCAAGGACTCCTGGTCACCGTCTCCTCAG		IGLV1-67*02	8	IGLJ/OR17-2*01,IGLJ4*01,IGLJ7*01,IGLJ8*01	2	VAWDSSSDSAI	11	IGLC/OR17-2	QAVLTQPSSVSGSLGQRISITCSGSSSNIGSYDVGWYQQVPGSGLRTIIYGSSSRPSGVPDRFSGSKSGNTATLTISSLQAEDEADYFCVAWDSSSDSAIFGSGTTLSVL	CAGGCTGTGCTGACTCAGCCGTCCTCCGTGTCCGGCTCCCTGGGCCAGAGGATCTCCATCACCTGCTCTGGAAGCAGCAGCAACATCGGTAGTTATGATGTGGGCTGGTACCAACAGGTCCCAGGATCGGGCCTCAGAACCATCATCTATGGTAGTAGCAGTCGACCCTCGGGGGTCCCCGACCGATTCTCCGGCTCCAAGTCTGGCAACACAGCCACCCTGACCATCAGCTCCCTCCAGGCTGAGGACGAGGCGGATTATTTCTGTGTAGCTTGGGACAGTAGTAGCGATTCTGCTATTTTCGGCAGCGGGACCACACTGAGCGTCCTGG	clonotype171_1	Sample_1
203_CACAGGCGTCATGCAT-1	CACAGGCGTCATGCAT-1	IGHV1-20*01	20	IGHD7-3*01,IGHD7-4*01	4	IGHJ2-4*01	0	VKSAEGFNNWGCSGSGYAFYVDA	23	1	IGHM1	QVQLRESGPSLVKPSQTLSLTCTVSGFSLSSYAVSWVRQAPGKALECLGGITKSGETSYNPALKSRLSITKDNSKSQVSLSLSSVTPEDTATFYCVKSAEGFNNWGCSGSGYAFYVDAWGQGLLVTVSS	CAGGTGCAGCTGCGCGAGTCGGGCCCCAGCCTGGTGAAGCCCTCACAGACCCTCTCCCTCACCTGCACGGTCTCTGGATTCTCATTGAGCAGCTATGCTGTAAGCTGGGTCCGCCAGGCTCCAGGGAAGGCGCTTGAGTGCCTCGGTGGTATAACGAAGAGTGGAGAGACATCTTATAACCCAGCCCTGAAATCCCGGCTCAGCATCACCAAGGACAACTCCAAGAGCCAAGTCTCTCTGTCACTGAGCAGTGTGACACCTGAGGACACGGCCACGTTCTACTGTGTGAAAAGTGCTGAGGGTTTTAACAATTGGGGTTGTTCTGGTAGTGGATATGCATTCTACGTCGATGCCTGGGGCCAAGGACTCCTGGTCACCGTCTCCTCAG		IGLV1-40*01	11	IGLJ/OR17-2*01,IGLJ4*01,IGLJ7*01,IGLJ8*01	0	ASPDISSSAV	10	IGLC/OR17-2	QAVLTQPSSVSGSLGQRVSITCSGSSSNVGYGNYVSWFQQIPGSAPRMIIYGATSRASGVPDRFSGSRSGNTATLTISSLQAEDEADYFCASPDISSSAVFGSGTTLTVL	CAGGCTGTGCTGACTCAGCCGTCCTCCGTGTCCGGGTCCCTGGGCCAGAGGGTCTCCATCACCTGCTCTGGAAGCAGCAGCAATGTTGGATATGGCAATTATGTGAGCTGGTTCCAACAGATCCCAGGATCGGCCCCCAGAATGATCATCTATGGTGCGACCAGTCGAGCCTCTGGGGTCCCCGACCGATTCTCCGGCTCCAGGTCTGGGAACACAGCCACCCTGACCATCAGCTCCCTCCAGGCCGAGGACGAGGCGGATTATTTCTGTGCATCTCCTGACATTAGTAGCAGTGCTGTTTTCGGCAGCGGGACCACACTGACCGTCCTGG	clonotype325_1	Sample_1
204_CGCGTTTGTAAGGGCT-1	CGCGTTTGTAAGGGCT-1	IGHV1-20*01	19	IGHD7-3*01,IGHD7-4*01	7	IGHJ2-4*01	1	AREFYGGYGGGGGGCSGGISSFKWRDYYVDA	31	1	IGHM1	QVQLRESGPSLVKPSQTLSLTCTVSGFSLSSYAVSWVRQAPGKALECLGTIDSDGTTYYAPALNSRLSITKDNSKSQVSLSLSSVIPEDTATYYCAREFYGGYGGGGGGCSGGISSFKWRDYYVDAWGQGLRVTVSS	CAGGTGCAGCTGCGCGAGTCGGGCCCCAGCCTGGTGAAGCCCTCACAGACCCTCTCCCTCACCTGCACGGTCTCTGGATTCTCATTGAGTAGCTATGCTGTAAGCTGGGTCCGCCAGGCTCCAGGGAAGGCGCTTGAGTGCCTCGGTACTATAGACAGTGATGGTACCACATACTATGCCCCAGCCCTGAACTCCCGGCTCAGCATCACCAAGGACAACTCCAAGAGCCAAGTCTCTCTGTCACTGAGCAGCGTGATACCTGAGGACACGGCCACATACTACTGTGCGAGGGAGTTTTATGGTGGTTACGGGGGTGGTGGTGGTGGTTGTTCTGGTGGTATTAGTAGTTTTAAATGGCGCGACTACTACGTCGATGCCTGGGGCCAAGGACTCCGGGTC…		IGLV1-67*01,IGLV5-60	5	IGLJ/OR17-2*01,IGLJ4*01,IGLJ7*01,IGLJ8*01	1	ATGDDSSSTAV	11	IGLC/OR17-2	QAVLTQPSSVSGSLGQRVSITCSGSSNNIGTYGVGWYQQIPGSGLRTIIYGSSSRPSGVPDRFSGSKSGNTATLTISSLQAEDEADYFCATGDDSSSTAVFGSGTTLTLL	CAGGCTGTGCTGACTCAGCCGTCCTCCGTGTCCGGCTCCCTGGGCCAGAGGGTCTCCATCACCTGCTCTGGAAGCAGCAACAACATCGGTACATATGGTGTGGGCTGGTACCAACAAATCCCAGGATCGGGCCTCAGAACCATCATCTATGGTAGTAGCAGTCGACCCTCGGGGGTCCCCGACCGATTCTCCGGCTCCAAGTCTGGCAACACAGCCACCCTGACCATCAGCTCCCTCCAGGCTGAGGACGAGGCGGATTATTTCTGTGCAACTGGTGACGACAGTAGCAGTACTGCTGTTTTCGGCAGCGGGACCACACTGACCCTCCTGA	clonotype557_1	Sample_1
205_CACATTTGTCAAGCGA-1	CACATTTGTCAAGCGA-1	IGHV1-17*01,IGHV1-20*01	21	IGHD5-3*01,IGHD5-4*01,IGHD6-2*01,IGHD6-3*01,IGHD6-4*01	0	IGHJ2-4*01	1	GKDLGVDWRYHWACGLGVDA	20	1	IGHM1	QVQLRESGPNLVKPSQTLSLTCTVSGFSLSSYSVSWVRQAPGKALECLGGVRGDGNTWYNPALKSRFSITKDNSKSQVSLSVSSVTPEDTATYYCGKDLGVDWRYHWACGLGVDAWGQGLLVTVSS	CAGGTGCAGCTGCGCGAGTCGGGCCCCAACCTGGTGAAGCCCTCACAGACCCTCTCCCTCACCTGCACGGTCTCTGGATTCTCATTGAGTAGCTATTCTGTAAGCTGGGTCCGCCAGGCTCCAGGGAAGGCGCTTGAGTGCCTCGGTGGTGTAAGGGGTGATGGAAATACATGGTATAATCCAGCCCTGAAATCCCGGTTCAGCATCACCAAGGACAACTCCAAGAGCCAAGTCTCTCTGTCAGTGAGCAGCGTGACACCTGAGGATACGGCCACATACTATTGTGGGAAGGATCTTGGTGTTGATTGGAGGTACCATTGGGCTTGTGGTTTGGGGGTCGATGCCTGGGGCCAAGGACTCCTGGTGACCGTCTCCTCAG		IGLV1-67*01,IGLV5-60	6	IGLJ/OR17-2*01,IGLJ4*01,IGLJ7*01,IGLJ8*01	0	ATGDYSIGTVV	11	IGLC/OR17-2	QAVLTQPSSVSGSLGQRVSITCSGSSNNIGGSDVGWYQQVPGSGLRTIIYGSSSRPSGVPDRFSGSKSGNTATLTISSLQAEDEADYFCATGDYSIGTVVFGSGTTLTVL	CAGGCTGTGCTGACTCAGCCGTCCTCCGTGTCCGGCTCCCTGGGCCAGAGGGTCTCCATCACCTGCTCTGGAAGCAGCAACAACATCGGTGGAAGTGATGTGGGCTGGTACCAACAGGTCCCAGGATCGGGCCTCAGAACCATCATCTATGGTAGTAGCAGTCGACCCTCGGGGGTCCCCGACCGATTCTCCGGCTCCAAGTCTGGCAACACAGCCACCCTGACCATCAGCTCGCTCCAGGCTGAGGACGAGGCGGATTATTTCTGTGCAACTGGTGACTACAGTATCGGTACTGTTGTTTTCGGCAGCGGGACCACACTGACCGTCCTGG	clonotype198_1	Sample_1
206_AGGCCACCAGGGAGAG-1	AGGCCACCAGGGAGAG-1	IGHV1-27*01	28	IGHD7-3*01,IGHD7-4*01	7	IGHJ2-4*01	3	AKDLYGRYGYGDYGCFGYASAYYFGGYVDV	30	1	IGHM1	QVQLRESGPSLVKPSQTLSLTCTTSGFSLSSYAVDWVRQAPGKALEWIAGIDQYGHVCYNSALKSRLSVTKDNSKSQVSLSVSSVTSEDTATYYCAKDLYGRYGYGDYGCFGYASAYYFGGYVDVWGQGLLVTVSS	CAGGTGCAGCTGCGGGAGTCGGGCCCCAGCCTGGTGAAGCCCTCACAGACCCTCTCCCTCACCTGCACAACCTCTGGATTCTCGCTGAGCAGCTATGCTGTAGACTGGGTCCGCCAGGCTCCGGGGAAGGCGCTAGAATGGATTGCTGGTATAGATCAATATGGCCATGTATGCTATAACTCAGCCCTGAAATCCCGGCTCAGCGTCACCAAGGACAACTCCAAGAGCCAAGTCTCTCTGTCAGTGAGCAGCGTGACAAGTGAGGACACGGCCACATATTACTGTGCGAAAGATCTTTATGGTCGGTATGGTTACGGTGATTACGGATGTTTTGGTTATGCGAGTGCCTATTATTTTGGCGGGTACGTTGATGTTTGGGGCCAAGGACTCCTGGTCACC…		IGLV1-67*02	7	IGLJ/OR17-2*01,IGLJ4*01,IGLJ7*01,IGLJ8*01	0	VAYDSSSSTAV	11	IGLC/OR17-2	QAVLTQPSSVSGSLGQRVSITCSGSSSNIGSYNVGWYQQVPGSGLRTIIYGSSSRPSGVPDRFSGSKSGNTATLTISSLQAEDEADYFCVAYDSSSSTAVFGSGTTLTVL	CAGGCTGTGCTGACTCAGCCGTCCTCCGTGTCCGGCTCCCTGGGCCAGAGGGTCTCCATCACCTGCTCTGGAAGCAGCAGCAACATCGGTAGTTATAATGTGGGCTGGTACCAACAGGTCCCAGGATCGGGCCTCAGAACCATCATCTATGGTAGTAGCAGTCGACCCTCGGGGGTCCCCGACCGATTCTCCGGCTCCAAGTCTGGCAACACAGCCACCCTGACCATCAGCTCCCTCCAGGCTGAGGACGAGGCGGATTATTTCTGTGTAGCTTATGACAGTAGTAGCAGTACTGCTGTTTTCGGCAGCGGGACCACACTGACCGTCCTGG	clonotype553_1	Sample_1
207_GCTCTGTCACACCGCA-1	GCTCTGTCACACCGCA-1	IGHV1-21*01,IGHV1-33*01	10	IGHD8-2*01	1	IGHJ2-4*01	0	AKAITIYEPSSCTEYSSIYSSLDA	24	1	IGHM1	QVQLRESGPSLVKPSQTLSLTCTTSGFSLSSYAVNWVRQAPGKALEWVGGISSGGRTCLNAALKSRLSITKDNSKSQVSLSVSSVASEDTATYYCAKAITIYEPSSCTEYSSIYSSLDAWGQGLLVTVSS	CAGGTGCAGCTGCGGGAGTCGGGCCCCAGCCTGGTGAAGCCCTCACAGACCCTCTCCCTCACCTGCACGACCTCTGGATTCTCATTGAGCAGCTATGCTGTAAATTGGGTCCGCCAGGCTCCGGGGAAGGCGCTGGAGTGGGTTGGTGGTATAAGTAGTGGTGGAAGGACATGCCTTAACGCAGCCCTGAAATCCCGGCTCAGCATCACCAAGGACAACTCCAAGAGCCAAGTCTCTCTGTCAGTGAGCAGCGTGGCGTCTGAGGACACGGCCACATACTACTGTGCAAAAGCTATCACTATTTATGAGCCTAGTAGTTGTACTGAGTATAGTAGTATTTATAGTAGCCTCGATGCCTGGGGCCAAGGACTCCTGGTCACCGTCTCCTCAG		IGLV1-67*01,IGLV5-60	14	IGLJ/OR17-2*01,IGLJ4*01,IGLJ7*01,IGLJ8*01	1	GTGDDSTSTAV	11	IGLC/OR17-2	QAVLTQPSSVSGSLGQRVSITCSGSSNNIGRYLVGWYQQVPGSGLRTIIYDTTGRPSGVPDRFSGSKSGNTATLTISSLQAEDEADYFCGTGDDSTSTAVFGSGTTLTVL	CAGGCTGTGCTGACTCAGCCGTCCTCCGTGTCCGGCTCCCTGGGCCAGAGGGTCTCCATCACCTGCTCTGGAAGCAGCAACAATATCGGGAGGTATCTTGTGGGCTGGTACCAACAGGTCCCAGGATCGGGCCTCAGAACCATCATCTATGATACTACGGGTCGACCCTCGGGGGTCCCCGACCGATTCTCCGGCTCCAAGTCTGGCAACACAGCCACCCTGACCATCAGCTCCCTCCAGGCTGAGGACGAGGCGGATTATTTCTGTGGAACTGGTGACGACAGTACCAGTACTGCTGTTTTCGGTAGCGGGACCACACTGACCGTCCTGG	clonotype374_1	Sample_1
208_GAATAAGAGTACGACG-1	GAATAAGAGTACGACG-1	IGHV1-17*01	22	IGHD8-2*01	2	IGHJ2-4*01	1	AKSRLSGGFRGDEYDA	16	0	IGHM1	QVQLRESGPSLVKPSQTLSLTCTVSGFSLTNYIVSWVRQAPGKALEYLGSIDNRGSTDYNPGLKSRLSITKDNSKSQFSLSVSSVIPEDTATYYCAKSRLSGGFRGDEYDAWGQGLLITVSS	CAGGTGCAGCTGCGCGAGTCGGGCCCCAGCCTGGTGAAGCCCTCACAGACCCTCTCCCTCACCTGCACGGTCTCTGGATTCTCATTGACCAACTATATTGTAAGCTGGGTCCGCCAGGCTCCAGGGAAGGCACTTGAGTACCTCGGTAGTATAGACAATCGTGGAAGCACAGACTATAACCCAGGCCTAAAATCCCGGCTCAGCATCACCAAGGACAACTCCAAGAGCCAATTCTCTCTGTCAGTAAGCAGCGTGATACCTGAGGACACGGCCACATACTACTGCGCGAAAAGTAGACTTAGTGGTGGTTTTCGTGGAGATGAGTACGATGCCTGGGGCCAAGGACTCCTGATCACCGTCTCCTCAG		IGLV1-67*02	17	IGLJ/OR17-2*01,IGLJ4*01,IGLJ7*01,IGLJ8*01	0	AATDSSSSIV	10	IGLC/OR17-2	QAVLTQPSSVSGSLGQRVSITCSGSSSNIGRYDVGWYQQVPGSGLRNIIYDSDSRPSGVPDRFSGSKSGNTATLTINSLQTEDEADYFCAATDSSSSIVFGSGTTLTVL	CAGGCTGTGCTGACTCAGCCGTCCTCCGTGTCCGGGTCCCTGGGCCAGAGGGTCTCCATCACCTGCTCTGGAAGCAGCAGCAACATCGGTAGATATGATGTAGGCTGGTACCAACAGGTCCCAGGATCGGGCCTCAGAAACATCATCTATGATAGTGACAGTCGACCCTCGGGGGTCCCCGACCGATTCTCCGGCTCCAAGTCTGGCAACACAGCCACCCTAACCATCAACTCGCTCCAGACTGAGGACGAGGCAGATTATTTCTGTGCAGCTACTGACAGCAGTAGCAGTATTGTTTTCGGCAGCGGGACCACACTGACCGTCCTGG	clonotype129_1	Sample_1
209_AGTAGTCAGCTGGAAC-1	AGTAGTCAGCTGGAAC-1	IGHV1-10*01	12	IGHD8-2*01	10	IGHJ2-4*01	2	AKWNARSGANCYHCSAHGDEYCYVDA	26	3	IGHM1	QVQLRESGPSLVKPSQTLSLTCTISGFSLSSYGVGWVRQAPGKALECLGGISSGGVTHYNPALKSRLSITKDNSKSQVSLSVSSVTTEDSATYYCAKWNARSGANCYHCSAHGDEYCYVDAWGQGFLVTVSS	CAGGTGCAGCTGCGGGAGTCGGGCCCCAGCCTGGTGAAGCCCTCACAGACCCTCTCCCTCACCTGCACGATCTCTGGATTCTCATTGAGCAGCTATGGTGTGGGCTGGGTCCGCCAGGCTCCAGGGAAGGCGCTGGAGTGTCTTGGTGGTATAAGTAGTGGTGGAGTCACACACTATAACCCAGCCCTGAAATCCCGGCTAAGTATCACGAAGGACAACTCCAAGAGCCAAGTCTCTCTGTCAGTGAGCAGCGTGACAACTGAGGACTCGGCCACATACTACTGTGCGAAATGGAATGCTCGTAGTGGTGCAAATTGTTATCATTGTAGTGCTCATGGTGATGAGTATTGCTACGTCGACGCCTGGGGCCAAGGATTCCTGGTCACCGTCTCCTCAG		IGLV1-67*02	10	IGLJ/OR17-2*01,IGLJ4*01,IGLJ7*01,IGLJ8*01	0	VAYDSSSSAV	10	IGLC/OR17-2	QAVLTQPSSVSGSLGQRVSITCSGSSSNIGTYNVGWYQQVPGSGLRTIIYGSSSRPSGVPDRFSGSKSGNTATLTISSLQAEDEAEYFCVAYDSSSSAVFGSGTTLTVL	CAGGCTGTGCTGACTCAGCCGTCCTCCGTGTCCGGCTCCCTGGGCCAGAGGGTCTCCATCACCTGCTCTGGAAGCAGCAGCAACATCGGTACTTATAATGTGGGCTGGTACCAACAGGTCCCAGGATCGGGCCTCAGAACCATCATCTATGGTAGTAGCAGTCGACCCTCGGGGGTCCCCGACCGATTCTCCGGCTCCAAGTCTGGCAACACAGCCACCCTGACCATCAGCTCCCTCCAGGCTGAGGACGAGGCGGAATATTTCTGTGTAGCTTATGACAGTAGTAGCAGTGCTGTTTTCGGCAGCGGGACCACACTGACCGTCCTGG	clonotype444_1	Sample_1
210_CGGGTCATCTGTCTAT-1	CGGGTCATCTGTCTAT-1	IGHV1-17*01	19	IGHD7-3*01,IGHD7-4*01,IGHD8-2*01	0	IGHJ2-4*01	0	TAYKSVVGVWTYGVVDGTDA	20	0	IGHM1	QVQLRESGPSLVKPSQTLSLTCTISGFSLSSYSVSWVRQAPGKALECVGVIGMSGSTAYNPALKSRLSITKDNSNSQVSLSVSSVTPEDTATYYCTAYKSVVGVWTYGVVDGTDAWGQGLLVTVSS	CAGGTGCAGCTGCGGGAGTCGGGCCCCAGCCTGGTGAAGCCCTCACAGACCCTCTCCCTCACCTGCACGATCTCTGGATTCTCATTGAGCAGCTATAGTGTAAGCTGGGTCCGCCAGGCTCCAGGGAAGGCGCTGGAGTGCGTTGGTGTTATTGGAATGTCTGGAAGCACGGCCTACAACCCAGCCCTGAAATCCCGGCTCAGCATCACCAAGGACAACTCCAACAGCCAAGTCTCTCTGTCAGTGAGCAGCGTGACACCTGAGGACACGGCCACATACTACTGTACAGCATACAAAAGCGTCGTCGGTGTTTGGACTTATGGTGTTGTAGATGGCACCGATGCCTGGGGCCAAGGACTCCTGGTCACCGTCTCCTCAC		IGLV1-31*01	4	IGLJ/OR17-2*01,IGLJ4*01,IGLJ7*01,IGLJ8*01	0	ASWQSDNTAI	10	IGLC/OR17-2	QAVLTQPSSVSGSLGQRVSITCSGSSSNVGIGNYVSWFQQIPGSAPRTLIYGATSRASGVPDRFSGSRSGNTATLTISSLQAEDEADYFCASWQSDNTAIFGSGTTLTVL	CAGGCTGTGCTGACTCAGCCGTCCTCCGTGTCCGGGTCCCTGGGCCAGAGGGTCTCCATCACCTGCTCTGGAAGCAGCAGCAACGTTGGAATTGGCAATTATGTGAGCTGGTTCCAACAGATCCCAGGATCGGCCCCCAGAACCCTCATCTATGGTGCGACCAGTCGAGCCTCGGGGGTCCCCGACCGATTCTCCGGCTCCAGGTCTGGGAACACAGCCACCCTGACCATCAGCTCGCTCCAGGCTGAGGACGAGGCAGATTATTTCTGTGCATCTTGGCAGAGTGATAACACAGCTATTTTCGGCAGCGGGACCACACTGACCGTCCTGG	clonotype213_1	Sample_1
211_GCATACAGTTCCCTTG-1	GCATACAGTTCCCTTG-1	IGHV1-17*01,IGHV1-20*01	19	IGHD4-1*01,IGHD5-2*01	1	IGHJ2-4*01	1	AKDLNSGRSGGSCSAGGAFVTDA	23	1	IGHM1	QVQLRESGPSLVKPSQTLSLTCTVSGFSLSNYAVSWVRQAPGKALECLGVVSFSGNTDYNPALKSRLSITKDNSKSQVSLTVNSVTPEDTATYYCAKDLNSGRSGGSCSAGGAFVTDAWGQGLLVTVSS	CAGGTGCAGCTGCGCGAGTCGGGCCCCAGCCTGGTGAAGCCCTCACAGACCCTCTCCCTCACCTGCACGGTCTCTGGATTCTCATTGAGCAACTATGCTGTGTCCTGGGTCCGCCAGGCTCCAGGGAAGGCGCTGGAGTGCCTCGGTGTTGTGAGTTTTAGTGGAAACACAGACTATAACCCAGCCCTGAAATCCCGGCTCAGCATCACCAAGGACAACTCCAAGAGCCAAGTCTCTCTAACAGTGAACAGCGTGACACCTGAGGACACGGCCACATACTACTGTGCGAAGGATTTAAATAGTGGACGCAGTGGTGGTAGTTGTAGTGCTGGTGGTGCTTTTGTCACCGATGCCTGGGGCCAAGGACTCCTTGTCACCGTCTCCTCAG		IGLV1-40*01	15	IGLJ/OR17-2*01,IGLJ4*01,IGLJ7*01,IGLJ8*01	0	ASPDSGSSAV	10	IGLC/OR17-2	QAVLTQPSSVSGSLGQTVSITCSGSSRNVGIGNYVSWFQQIPGSAPRMLIYTATIRASGVPDRFSGSRSGNTATLTISSLQAEDEADYFCASPDSGSSAVFGSGTTLTVL	CAGGCTGTGCTGACTCAGCCGTCCTCCGTGTCCGGGTCCCTGGGCCAGACGGTCTCCATCACCTGCTCTGGAAGCAGCAGGAATGTTGGAATAGGCAATTACGTGAGCTGGTTCCAACAGATCCCAGGATCGGCCCCCAGAATGCTCATCTATACTGCGACCATTCGAGCCTCTGGGGTCCCCGACCGATTCTCCGGCTCCAGGTCTGGGAACACAGCCACCCTGACCATCAGCTCGCTCCAGGCCGAGGACGAGGCGGATTATTTCTGTGCATCTCCTGACAGTGGTAGCAGTGCTGTTTTCGGCAGCGGGACCACACTGACCGTCCTGG	clonotype318_1	Sample_1
212_TGCGGGTAGGTGCAAC-1	TGCGGGTAGGTGCAAC-1	IGHV1-10*01	11	IGHD6-3*01,IGHD6-4*01	6	IGHJ2-4*01	0	AKCGYADVDSCSYYVDA	17	2	IGHM1	QVQLRESGPSLVKPSQTLSLTCTISGFSLSSYAVGWVRQAPGKALEYLGGINTGGNTGYNSALKSRLSITKDNSKSQVSLSVSSVTTEDTATYYCAKCGYADVDSCSYYVDAWGQGLLVTVSS	CAGGTGCAGCTGCGGGAGTCGGGCCCCAGCCTGGTGAAGCCCTCACAGACCCTCTCCCTCACCTGCACGATCTCCGGATTCTCATTGAGCAGCTATGCTGTAGGCTGGGTCCGCCAGGCTCCAGGGAAGGCGCTAGAGTATCTTGGTGGTATAAATACTGGTGGAAACACAGGCTATAACTCAGCCCTGAAATCCCGGCTCAGCATCACCAAGGACAACTCCAAGAGCCAAGTCTCTCTGTCAGTGAGCAGCGTGACAACTGAGGACACGGCCACATACTACTGTGCGAAATGTGGTTATGCTGATGTTGATAGTTGTAGTTACTACGTCGATGCCTGGGGCCAAGGACTCCTGGTCACCGTCTCCTCAG		IGLV1-55*01	3	IGLJ/OR17-2*01,IGLJ4*01,IGLJ7*01,IGLJ8*01	0	ASYQSDNTAV	10	IGLC/OR17-2	QAVLTQPSSVSGSLGQRVSITCSGSSSNVGTGNYVGWYQQIPGSAPRTLIYGATSRASGVPDRFSGSRSGNTATLTISSLQAEDEADYFCASYQSDNTAVFGSGTTLTVL	CAGGCTGTGCTGACTCAGCCGTCCTCCGTGTCCGGGTCCCTGGGCCAGAGGGTCTCCATCACCTGCTCTGGAAGCAGCAGCAACGTTGGAACTGGCAATTATGTGGGCTGGTACCAACAGATCCCAGGATCAGCCCCCAGAACCCTCATCTATGGTGCGACCAGTCGAGCCTCGGGGGTCCCCGACCGATTCTCCGGCTCCAGGTCTGGGAACACAGCCACCCTGACCATCAGCTCGCTCCAGGCTGAGGACGAGGCAGATTATTTCTGTGCATCTTATCAGAGTGATAACACAGCTGTTTTCGGCAGCGGGACCACACTGACCGTCCTGG	clonotype156_1	Sample_1
213_CACCACTCAATGGAAT-1	CACCACTCAATGGAAT-1	IGHV1-10*01	11	IGHD7-3*01,IGHD7-4*01	2	IGHJ2-4*01	1	TKFHSLNGGGGCTSSTYNNQYVDA	24	1	IGHM1	QVQLRESGPSLVKPSQTLSLTCTISGFSLSSYAVGWVRQAPGKALECLGGISSGGTTDYNPALKSRLSITKDNSKSQVSLSVSSVTTEDTATYYCTKFHSLNGGGGCTSSTYNNQYVDAWGQGLLVSVSS	CAGGTGCAGCTGCGGGAGTCGGGCCCCAGCCTGGTGAAGCCCTCACAGACCCTCTCCCTCACCTGCACGATCTCTGGATTCTCATTGAGCAGCTATGCTGTAGGCTGGGTCCGCCAGGCTCCAGGGAAGGCGCTGGAATGTCTTGGTGGTATAAGTAGTGGGGGAACCACGGACTATAACCCAGCCCTGAAATCCCGGCTCAGCATCACCAAGGACAACTCCAAGAGCCAAGTCTCTCTGTCAGTGAGCAGCGTGACAACTGAGGACACGGCCACATACTACTGTACAAAATTCCATAGTCTGAATGGTGGTGGTGGTTGTACCAGCTCTACTTATAATAATCAATACGTCGATGCCTGGGGCCAAGGACTCCTGGTCTCCGTCTCCTCAG		IGLV1-67*02	13	IGLJ/OR17-2*01,IGLJ4*01,IGLJ7*01,IGLJ8*01	0	VAYDSSSGTAV	11	IGLC/OR17-2	QAVLTQPSSVSGSLGQRISITCSGGSSNIGSSSVGWYQQVPGSGLRTIIYGSNSRPSGVPDRFSGSKSGNTATLTISSLQAEDEADYFCVAYDSSSGTAVFGSGTTLTVL	CAGGCTGTGCTGACTCAGCCGTCCTCCGTGTCCGGCTCCCTGGGCCAGAGGATCTCCATCACCTGCTCTGGAGGCAGCAGCAACATCGGTAGTAGTAGTGTGGGCTGGTACCAACAGGTCCCAGGATCGGGCCTCAGAACTATCATCTATGGTAGTAACAGTCGACCCTCGGGGGTCCCCGACCGATTCTCCGGCTCCAAGTCTGGCAACACAGCCACCCTGACCATCAGCTCCCTCCAGGCTGAGGACGAGGCGGATTATTTCTGTGTAGCTTATGACAGTAGTAGCGGTACTGCTGTTTTCGGCAGCGGGACCACACTGACCGTCCTGG	clonotype380_1	Sample_1
214_CGAATGTCATTTGCTT-1	CGAATGTCATTTGCTT-1	IGHV1-21*01,IGHV1-33*01	11	IGHD3-1*01,IGHD3-3*01,IGHD3-4*01	1	IGHJ2-4*01	0	MKCGGYYGGECTCHGSSNVYVDA	23	3	IGHM1	QVQLRESGPSLVKPSQTLSLTCTTSGFSLSIYSVGWVRQAPGKALEWVGGISGGGTTCLNPALKSRLGVTKDNSKSQVSLSVTSVTTEDTATYYCMKCGGYYGGECTCHGSSNVYVDAWGQGLLVTVSS	CAGGTGCAGCTGCGGGAGTCGGGCCCCAGCCTGGTGAAGCCCTCACAGACCCTCTCCCTCACCTGCACGACCTCTGGATTCTCATTGAGCATCTATTCTGTAGGCTGGGTCCGCCAGGCTCCGGGGAAGGCGCTGGAGTGGGTTGGTGGTATAAGCGGTGGTGGAACCACATGCCTTAACCCAGCCCTGAAATCCCGGCTCGGCGTCACCAAGGACAACTCCAAGAGCCAAGTCTCTCTGTCAGTGACCAGCGTGACAACTGAGGACACGGCCACATACTACTGTATGAAATGTGGTGGTTATTATGGTGGTGAGTGTACTTGTCATGGTTCGTCGAATGTGTACGTCGATGCCTGGGGCCAAGGACTCCTGGTCACCGTCTCCTCAG		IGLV1-31*01	1	IGLJ/OR17-2*01,IGLJ4*01,IGLJ7*01,IGLJ8*01	0	ASYQSGNTAV	10	IGLC/OR17-2	QAVLTQPSSVSGSLGQRVSITCSGSSSNVGTGNYVSWFQQIPGSAPRTLIYSATSRASGVPDRFSGSRSGNTATLTISSLQAEDEADYFCASYQSGNTAVFGSGTTLTVL	CAGGCTGTGCTGACTCAGCCGTCCTCCGTGTCCGGGTCCCTGGGCCAGAGGGTCTCCATCACCTGCTCTGGAAGCAGCAGCAACGTTGGAACTGGCAATTATGTGAGCTGGTTCCAACAGATCCCAGGATCGGCCCCCAGAACCCTCATCTATAGTGCGACCAGTCGAGCCTCGGGGGTCCCCGACCGATTCTCCGGCTCCAGGTCTGGGAACACAGCCACCCTGACCATCAGCTCGCTCCAGGCTGAGGACGAGGCAGATTATTTCTGTGCATCTTATCAGAGTGGTAACACAGCTGTTTTCGGCAGCGGGACCACACTGACCGTCCTGG	clonotype312_1	Sample_1
215_ATGAGGGCACGGTAGA-1	ATGAGGGCACGGTAGA-1	IGHV1-20*01	21	IGHD6-2*01,IGHD8-2*01	3	IGHJ2-4*01	2	ARGCGCDCTAASSYIDT	17	3	IGHM1	QVQLRESGPSLVKPSQTLSLTCTISGFSLSSSAVNWVRQAPGKAPECLGIITSNGNTYLNPALKSRLSITKDNSKSQVSLSVSSVTPEDTATYYCARGCGCDCTAASSYIDTWGQGLLVTVSS	CAGGTGCAGCTGCGCGAGTCGGGCCCCAGCCTGGTGAAGCCCTCACAGACCCTCTCCCTCACCTGCACGATCTCTGGATTCTCATTAAGCAGCTCTGCTGTAAACTGGGTCCGCCAGGCTCCAGGGAAGGCGCCTGAGTGCCTCGGTATTATAACCAGTAATGGAAACACCTACCTTAACCCAGCCCTGAAATCCCGGCTCAGCATCACCAAGGACAACTCCAAGAGCCAGGTCTCCCTGTCAGTGAGCAGCGTGACACCTGAGGACACGGCCACATACTACTGTGCCCGTGGTTGTGGTTGTGATTGTACCGCTGCTTCTTCTTACATCGATACCTGGGGCCAAGGACTCCTGGTCACCGTCTCCTCAG		IGLV1-67*02	15	IGLJ/OR17-2*01,IGLJ4*01,IGLJ7*01,IGLJ8*01	0	DVYDRSSSTV	10	IGLC/OR17-2	QAVLTQPSSVSGSLGQRVSITCSGSSSNIGTYNVDWYQQIPGSGLRTIIYGSSSRPSGVPDRFSGSKSGNTATLTISSLQAEDEADYFCDVYDRSSSTVFGSGTTLTVL	CAGGCTGTGCTGACTCAGCCGTCCTCCGTGTCCGGCTCCCTGGGCCAGAGGGTCTCCATCACCTGCTCTGGAAGCAGCAGCAACATCGGTACTTATAATGTGGACTGGTACCAACAGATCCCCGGATCGGGCCTCAGAACCATCATCTATGGTAGTAGCAGTCGACCCTCGGGGGTCCCCGACCGATTCTCCGGCTCCAAGTCTGGCAACACAGCCACCCTGACCATCAGCTCCCTCCAGGCTGAGGACGAGGCGGATTATTTCTGTGACGTTTATGACAGGAGTAGCAGTACTGTTTTCGGCAGCGGGACCACACTGACCGTCCTGG	clonotype144_1	Sample_1
216_GTCACAAAGATGCCAG-1	GTCACAAAGATGCCAG-1	IGHV1-20*01	20	IGHD6-2*01,IGHD6-3*01,IGHD6-4*01	0	IGHJ2-4*01	0	AKSIYGGRSSGGVSCYSWGRGYYIHT	26	1	IGHM1	QVQLRESGPSLVKPTQTLSLTCTVSGFSLSSYTVTWVRRAPGKAPECLGGIGSGGVTYYNPALKSRLSITKDDSKNQVSLSVSSVTPEDTATYYCAKSIYGGRSSGGVSCYSWGRGYYIHTWGQGLLVTVSS	CAGGTGCAGCTGCGCGAGTCGGGCCCCAGCCTGGTGAAGCCGACACAGACCCTCTCCCTCACCTGCACGGTCTCTGGATTCTCATTGAGCAGCTATACTGTAACCTGGGTCCGCCGGGCTCCAGGGAAGGCGCCTGAGTGCCTCGGCGGTATAGGCAGTGGTGGAGTCACATACTATAACCCAGCCCTAAAATCCCGCCTCAGCATCACCAAGGACGACTCCAAGAACCAAGTCTCTCTGTCAGTGAGTAGCGTGACACCTGAGGACACGGCCACATACTACTGTGCGAAATCCATTTACGGTGGTAGGAGTAGTGGTGGTGTCAGTTGTTATAGTTGGGGAAGAGGTTACTACATACATACCTGGGGCCAAGGACTCCTGGTCACCGTCTCCTCAG		IGLV1-67*01,IGLV5-60	11	IGLJ/OR17-2*01,IGLJ4*01,IGLJ7*01,IGLJ8*01	0	AAGDSSIRTAV	11	IGLC/OR17-2	QAVLTQPSSVSGSLGQRVSITCSGSSNNIGRYGVGWYQQVPGSGLRTIIYGSNSRPSGVPDRFSGSKSGNTATLTISSLQREDEADYFCAAGDSSIRTAVFGSGTTLTVL	CAGGCTGTGCTGACTCAGCCGTCCTCCGTGTCCGGCTCCCTGGGCCAGAGGGTCTCCATCACCTGCTCTGGAAGCAGCAACAATATCGGTAGATATGGTGTGGGCTGGTACCAACAGGTCCCAGGATCGGGCCTCAGAACAATCATCTATGGTAGTAACAGTCGACCCTCGGGGGTCCCCGACCGATTCTCCGGCTCCAAGTCTGGCAACACAGCCACCCTGACCATCAGCTCGCTCCAACGTGAGGACGAGGCGGATTATTTCTGTGCAGCTGGTGACAGCAGTATCAGGACTGCTGTTTTCGGCAGCGGGACCACACTGACCGTCCTGG	clonotype461_1	Sample_1
217_GATGAGGAGGCGCTCT-1	GATGAGGAGGCGCTCT-1	IGHV1-21*01,IGHV1-33*01	14	IGHD7-3*01,IGHD7-4*01	5	IGHJ2-4*01	2	AKSDGGHGSGGVGCWNRGYSDHVDV	25	1	IGHM1	QVQLRESGPSLVKPSQTLSLTCTTSGFSLSSYAVDWVRQAPGKALEWVGSVASGGSTCLSPALKSRLAITKDNSKSQVSLSVSSVTTEDTATYYCAKSDGGHGSGGVGCWNRGYSDHVDVWGQGLLVTVSS	CAGGTGCAGCTGCGGGAGTCGGGCCCCAGCCTGGTGAAGCCCTCACAGACCCTCTCCCTCACCTGCACGACCTCTGGATTCTCATTGAGCAGCTATGCTGTAGACTGGGTCCGCCAGGCTCCGGGGAAGGCGCTGGAGTGGGTTGGTAGTGTTGCGAGTGGTGGAAGCACTTGCCTTAGTCCAGCCCTGAAATCCCGGCTCGCAATCACCAAGGACAACTCCAAGAGCCAAGTCTCTCTGTCAGTGAGCAGCGTGACAACTGAGGACACGGCCACATACTACTGTGCGAAGTCTGATGGTGGGCATGGTTCTGGTGGTGTTGGTTGCTGGAATAGAGGTTATAGTGACCACGTCGATGTCTGGGGCCAAGGACTCCTGGTCACCGTTTCCTCAG		IGLV1-40*01	1	IGLJ/OR17-2*01,IGLJ4*01,IGLJ7*01,IGLJ8*01	0	ASPDSSGSSYVD	12	IGLC/OR17-2	QAVLTQPSSVSGSLGQRVSITCSGSSSNVGLGNYVSWFQQIPGSAPRTLIYGATSRASGVPDRFSGSRSGNTATLTISSLQAEDEADYFCASPDSSGSSYVDFGSGTTLTVL	CAGGCTGTGCTGACTCAGCCGTCCTCCGTGTCCGGGTCCCTGGGCCAGAGGGTCTCCATCACCTGCTCTGGAAGCAGCAGCAACGTTGGGCTTGGTAATTATGTGAGCTGGTTCCAACAGATCCCAGGATCGGCCCCCAGAACCCTCATCTATGGTGCGACCAGTCGAGCCTCGGGGGTCCCCGACCGATTCTCCGGCTCCAGGTCTGGGAACACAGCCACCCTGACCATCAGCTCGCTCCAGGCCGAGGACGAGGCGGATTATTTCTGTGCATCTCCTGACAGTAGTGGCAGTAGTTATGTTGATTTCGGCAGCGGGACCACACTGACCGTCCTGG	clonotype440_1	Sample_1
218_GATTCAGAGTTGAGAT-1	GATTCAGAGTTGAGAT-1	IGHV1-27*01	19	IGHD7-3*01,IGHD7-4*01	4	IGHJ2-4*01	1	AKFNGDDHSGGYGCYRYSYWQNYIDA	26	1	IGHD	QVQLRESGPNLVKPSQTLSLTCTTSGFSLSSYAVGWVRQAPGKALEWIGFIDYDGDTCYNSALKSRLSITKDNSKSQVSLSVSSVTTEDTATYYCAKFNGDDHSGGYGCYRYSYWQNYIDAWGQGLLVTVSS	CAGGTGCAGCTGCGGGAGTCGGGCCCCAACCTGGTGAAGCCCTCACAGACCCTCTCCCTCACCTGCACGACCTCTGGATTCTCACTGAGCAGCTATGCTGTAGGCTGGGTCCGCCAGGCTCCGGGGAAGGCACTGGAGTGGATTGGTTTTATAGATTATGATGGAGACACATGTTATAACTCAGCCCTGAAATCCCGGCTCAGCATCACCAAGGACAACTCCAAGAGCCAAGTCTCTCTATCAGTGAGCAGCGTAACAACTGAGGACACGGCCACATACTACTGTGCGAAGTTTAATGGTGATGATCATAGTGGTGGATATGGGTGCTATCGTTATTCTTATTGGCAGAACTACATCGATGCCTGGGGCCAAGGACTCCTGGTCACCGTCTCCTCAG		IGLV1-55*01	3	IGLJ/OR17-2*01,IGLJ4*01,IGLJ7*01,IGLJ8*01	0	ASYQSGDTTSV	11	IGLC/OR17-2	QAVLTQPSSVSGSLGQRVSITCSGSSSNVGTGNYVGWYQQIPGSAPRTLIYGATSRASGVPDRFSGSRSGNTATLTISSLQAEDEADYFCASYQSGDTTSVFGSGTTLTVL	CAGGCTGTGCTGACTCAGCCGTCCTCCGTGTCCGGGTCCCTGGGCCAGAGGGTCTCCATCACCTGCTCTGGAAGCAGCAGCAACGTTGGAACTGGCAATTATGTGGGCTGGTACCAACAGATCCCAGGATCAGCCCCCAGAACCCTCATCTATGGTGCGACCAGTCGAGCCTCGGGGGTCCCCGACCGATTCTCCGGCTCCAGGTCTGGGAACACAGCCACCCTGACCATCAGCTCGCTCCAGGCTGAGGACGAGGCAGATTATTTCTGTGCATCTTATCAGAGTGGTGACACAACTTCTGTTTTCGGCAGCGGGACCACACTGACCGTCCTGG	clonotype481_1	Sample_1
219_CGAATGTAGAGGACGG-1	CGAATGTAGAGGACGG-1	IGHV1-20*01	22	IGHD8-2*01	0	IGHJ2-4*01	1	YCVKNILET	9	1	IGHM1	QEQLRESGPSLVKPSQTLSLTCTVSGFSLSSYSVNWVRQAPGKALEWVSGVDSAGTTYYNTTLKSRLSITRDTSKSQVSLSVSSVTTEDTATYYCVKNILETWGPGLLVTVSS	CAGGAGCAGCTGCGGGAGTCGGGCCCCAGCCTGGTGAAGCCCTCACAGACCCTCTCCCTCACCTGCACGGTCTCTGGATTCTCACTGAGCAGCTATTCTGTGAACTGGGTCCGCCAGGCTCCAGGGAAGGCGCTGGAGTGGGTTAGTGGTGTAGATAGTGCTGGAACAACATACTATAACACAACCCTGAAATCCCGGCTCAGCATCACCAGGGACACCTCCAAGAGCCAAGTCTCTCTGTCAGTGAGCAGCGTGACAACTGAAGACACGGCCACATACTACTGTGTGAAAAATATACTCGAAACCTGGGGCCCAGGACTCCTGGTCACCGTCTCCTCAG		IGLV1-12*01	12	IGLJ/OR17-2*01,IGLJ4*01,IGLJ7*01,IGLJ8*01	1	MAADVSLRSGV	11	IGLC/OR17-2	QAVLTQPPSVSGSLGQTVTISCTGSSNNIGILGVSWYQQIPGSAPRTLIYESAKRPSGVPDRFSGTKSGNTGTLTIASLQAEDEAEYYCMAADVSLRSGVFGSGTTLTVL	CAGGCTGTGCTGACTCAGCCGCCCTCCGTGTCCGGGTCCCTGGGCCAGACGGTCACCATCTCCTGCACCGGAAGCAGCAACAACATCGGGATTTTGGGTGTGAGTTGGTACCAACAGATCCCAGGATCGGCTCCCAGAACCCTGATCTATGAGAGTGCCAAACGACCCTCGGGGGTCCCCGACCGATTCTCTGGCACCAAGTCCGGCAACACAGGCACCCTGACCATCGCTTCGCTCCAGGCTGAGGACGAGGCTGAATATTATTGTATGGCTGCTGACGTCAGTCTACGAAGTGGTGTTTTCGGCAGCGGGACCACATTGACCGTCCTGG	clonotype2_1	Sample_1
220_ACGGGCTGTCTGGTCG-1	ACGGGCTGTCTGGTCG-1	IGHV1-17*01,IGHV1-20*01	14	IGHD4-1*01,IGHD6-2*01,IGHD6-3*01,IGHD6-4*01	0	IGHJ2-4*01	3	VKGSNNAFGICVYYSGSTAYDYIDL	25	1	IGHM1	QVQLRESGPSLVKPSQTLSLTCTVSGFSLSSVAVGWVRQAPGKALECLGGISSGGATGYNPALKSRLSITKDNSKSQVSLSVNSVTPDDTATYYCVKGSNNAFGICVYYSGSTAYDYIDLWGQGLLVTVSS	CAGGTGCAGCTCCGCGAGTCGGGCCCCAGCCTGGTGAAGCCCTCACAGACCCTCTCCCTCACCTGCACGGTCTCTGGATTCTCATTGAGCAGCGTTGCTGTAGGCTGGGTCCGCCAGGCTCCAGGGAAGGCGCTGGAGTGTCTCGGTGGTATAAGCAGTGGTGGAGCCACAGGCTATAACCCAGCCCTGAAATCCCGGCTCAGCATCACCAAGGACAACTCCAAGAGCCAAGTCTCTCTGTCAGTGAACAGCGTGACACCTGACGACACGGCCACCTACTACTGTGTGAAGGGTAGTAATAATGCGTTTGGTATTTGTGTTTATTATAGTGGTAGTACCGCATATGATTATATCGATCTCTGGGGCCAAGGACTTCTGGTCACCGTCTCCTCAG		IGLV1-31*01	0	IGLJ/OR17-2*01,IGLJ4*01,IGLJ7*01,IGLJ8*01	0	ASYQSGNTAV	10	IGLC/OR17-2	QAVLTQPSSVSGSLGQRVSITCSGSSSNVGTGNYVSWFQQIPGSAPRTLIYGATSRASGVPDRFSGSRSGNTATLTISSLQAEDEADYFCASYQSGNTAVFGSGTTLTVL	CAGGCTGTGCTGACTCAGCCGTCCTCCGTGTCCGGGTCCCTGGGCCAGAGGGTCTCCATCACCTGCTCTGGAAGCAGCAGCAACGTTGGAACTGGCAATTATGTGAGCTGGTTCCAACAGATCCCAGGATCGGCCCCCAGAACCCTCATCTATGGTGCGACCAGTCGAGCCTCGGGGGTCCCCGACCGATTCTCCGGCTCCAGGTCTGGGAACACAGCCACCCTGACCATCAGCTCGCTCCAGGCTGAGGACGAGGCAGATTATTTCTGTGCATCTTATCAGAGTGGTAACACAGCTGTTTTCGGCAGCGGGACCACACTGACCGTCCTGG	clonotype410_1	Sample_1
221_GGGAGATCATCACGTA-1	GGGAGATCATCACGTA-1	IGHV1-17*01	16	IGHD8-2*01	6	IGHJ2-4*01	1	GKVYGGANCGGCGYCTSAYDYDDSYVDA	28	3	IGHM1	QVQLRESGPSLVKPSQTLSLTCTVSGFSLSTYAVSWVRQAPGKALECLGGISRGGTAGYNPALKSRLSITKDNSKSQVSLSVSSVTPEDTATYYCGKVYGGANCGGCGYCTSAYDYDDSYVDAWGPGLLVTVSS	CAGGTGCAGCTGCGCGAGTCGGGCCCCAGCCTGGTGAAGCCCTCACAGACCCTCTCCCTCACCTGCACGGTGTCTGGATTCTCATTGAGCACCTATGCTGTAAGCTGGGTCCGCCAGGCTCCAGGGAAGGCGCTTGAGTGCCTCGGTGGTATTAGCCGTGGTGGAACCGCAGGCTATAATCCAGCCCTGAAATCCCGACTCAGCATCACCAAGGACAACTCCAAGAGCCAAGTTTCTCTGTCAGTGAGCAGCGTGACACCTGAGGACACGGCCACGTACTACTGTGGGAAGGTTTATGGTGGTGCTAATTGTGGTGGTTGTGGCTATTGTACTAGTGCTTATGACTATGACGACTCGTATGTCGATGCCTGGGGCCCAGGACTCCTGGTCACCGTCTCC…		IGLV1-31*01	1	IGLJ/OR17-2*01,IGLJ4*01,IGLJ7*01,IGLJ8*01	0	SSYQSGNTVV	10	IGLC/OR17-2	QAVLTQPSSVSGSLGQRVSITCSGSSSNVGTGNYVSWFQQIPGSAPRTLIYGATSRASGVPDRFSGSRSGNTATLTISSLQAEDEADYFCSSYQSGNTVVFGSGTTLTVL	CAGGCTGTGCTGACTCAGCCGTCCTCCGTGTCCGGGTCCCTGGGCCAGAGGGTCTCCATCACCTGCTCTGGAAGCAGCAGCAACGTTGGAACTGGCAATTATGTGAGCTGGTTCCAACAGATCCCAGGATCGGCCCCCAGAACCCTCATCTATGGTGCGACCAGTCGAGCCTCGGGGGTCCCCGACCGATTCTCCGGCTCCAGGTCTGGGAACACAGCCACCCTGACCATCAGCTCGCTCCAGGCTGAGGACGAGGCAGATTATTTCTGTTCATCTTATCAGAGTGGTAACACAGTTGTTTTCGGCAGCGGGACCACACTGACCGTCCTGG	clonotype533_1	Sample_1
222_AGTGAGGAGTGTACCT-1	AGTGAGGAGTGTACCT-1	IGHV1-21*01,IGHV1-33*01	13	IGHD8-2*01	2	IGHJ2-4*01	1	TKASDGGWGGNNCGQYIFSNSYVDS	25	1	IGHM1	QVQLRESGPSLVKPSQTLSLTCTTSGFSLSSYAVNWVRQAPGKALEWVGTINDSGSACLNPALKSRLSITKDNSKSQVSLSVSSVTTEDTATYYCTKASDGGWGGNNCGQYIFSNSYVDSWGQGLLVTVSS	CAGGTGCAGCTGCGGGAGTCGGGCCCCAGCCTGGTGAAGCCCTCACAGACCCTCTCCCTCACCTGCACGACCTCTGGATTCTCATTGAGCAGCTATGCTGTAAACTGGGTCCGCCAGGCTCCGGGGAAGGCGCTGGAGTGGGTTGGTACTATAAATGATAGTGGAAGCGCATGCCTTAACCCAGCCCTGAAATCCCGGCTCAGCATCACCAAGGACAACTCCAAGAGCCAAGTCTCCCTGTCAGTGAGCAGCGTGACAACTGAGGACACGGCCACATACTACTGTACAAAAGCTAGTGATGGTGGTTGGGGTGGTAATAATTGTGGTCAATATATTTTCAGTAATTCTTACGTCGATTCCTGGGGCCAAGGACTCCTGGTCACCGTCTCCTCAG		IGLV1-67*01,IGLV5-60	10	IGLJ/OR17-2*01,IGLJ4*01,IGLJ7*01,IGLJ8*01	0	ATGDYSSNTAV	11	IGLC/OR17-2	QAVLTQPSSVSGSLGQRVSITCSGSSNNVGRYNVGWYQQVPGSGLRTIIYVTSSRPSGVPDRFSGSKSGNTATLTINSLQAEDEADYFCATGDYSSNTAVFGSGTTLTVL	CAGGCTGTGCTGACTCAGCCGTCCTCCGTGTCCGGCTCCCTGGGCCAGAGGGTCTCCATCACCTGCTCTGGAAGCAGCAACAACGTCGGTAGATATAACGTGGGCTGGTACCAACAGGTCCCAGGATCGGGCCTCAGAACCATCATCTATGTTACCAGCAGTCGACCCTCGGGGGTCCCCGACCGATTCTCCGGCTCCAAGTCTGGCAACACAGCCACCCTGACCATCAACTCCCTCCAGGCTGAGGACGAGGCGGATTATTTCTGTGCAACTGGTGACTACAGTAGCAATACTGCTGTTTTCGGCAGCGGGACCACACTGACCGTCCTGG	clonotype434_1	Sample_1
223_CACACCTGTGGTACAG-1	CACACCTGTGGTACAG-1	IGHV1-21*01,IGHV1-33*01	14	IGHD8-2*01	3	IGHJ2-4*01	2	AKYGGAGGGDLCAGGSTYDILDP	23	1	IGHM1	QVQLRESGPSLVKPSQTLSLTCTTSGFSLSSYSVGWVRQAPGKALEWVGGISKSGSTCLSPRLKSRLSITKDSSKSQVSLSVSSVTTEDTATYYCAKYGGAGGGDLCAGGSTYDILDPWGQGLLVTVSS	CAGGTGCAGCTGCGGGAGTCGGGCCCCAGCCTGGTGAAGCCCTCACAGACCCTCTCCCTCACCTGCACGACCTCTGGATTCTCATTGAGCAGCTATTCTGTAGGCTGGGTCCGCCAGGCTCCGGGGAAGGCGCTGGAGTGGGTTGGCGGTATAAGTAAGAGTGGAAGCACATGCCTTAGCCCGCGCCTGAAATCCCGGCTCAGCATCACCAAGGACAGTTCCAAGAGCCAAGTCTCTCTATCAGTGAGCAGCGTGACAACTGAGGACACGGCCACATACTACTGTGCAAAGTATGGTGGCGCTGGTGGTGGCGATCTTTGTGCTGGTGGTAGTACTTATGACATCCTCGATCCCTGGGGCCAGGGACTCCTGGTCACCGTCTCCTCGG		IGLV1-67*02	16	IGLJ/OR17-2*01,IGLJ4*01,IGLJ7*01,IGLJ8*01	0	VGYDSVTGTI	10	IGLC/OR17-2	QAVLTQPSSVSGSLGQRVSITCSGSSSNIGIRNVGWYQQVPESGLRTIIYGSNGRPSGVPDRFSGSRSGNTATLTISSLQAEDEADYFCVGYDSVTGTIFGSGTTLTVL	CAGGCTGTGCTGACTCAGCCGTCCTCCGTGTCCGGCTCCCTGGGCCAGAGGGTCTCCATCACCTGCTCTGGAAGCAGCAGCAACATCGGTATTAGGAATGTGGGCTGGTATCAACAGGTCCCAGAATCGGGCCTCAGAACCATCATCTATGGTAGTAACGGTCGACCCTCGGGGGTCCCCGACCGATTCTCCGGCTCCAGGTCTGGCAACACAGCCACCCTGACCATCAGCTCCCTCCAGGCTGAGGACGAGGCGGATTATTTCTGTGTAGGTTATGACAGTGTTACGGGGACTATTTTCGGCAGCGGGACCACACTGACCGTCCTGG	clonotype304_1	Sample_1
224_CGCGTTTTCTCGAGTA-1	CGCGTTTTCTCGAGTA-1	IGHV1-27*01	17	IGHD6-2*01,IGHD6-3*01,IGHD6-4*01,IGHD8-2*01	1	IGHJ2-4*01	0	AKCNSRLGWTWRCAYNDDLII	21	2	IGHG1	QVQLRESGPSLVKPSQTLSLTCTVSGFSLSSYTIGWVRQAPGKALEWVGDITNDGDTYYNPALKSRISITRDTSKSQVSLSVGSVTTEDTATYFCAKCNSRLGWTWRCAYNDDLIIWGQGLLVTVSS	CAGGTGCAGCTGCGGGAGTCGGGCCCCAGCCTGGTGAAGCCCTCACAGACCCTCTCCCTCACCTGCACGGTCTCTGGATTCTCACTGAGCAGCTATACTATAGGCTGGGTCCGCCAGGCTCCAGGGAAGGCGCTGGAGTGGGTTGGTGATATAACTAATGATGGAGACACATACTATAATCCAGCCCTGAAATCCCGGATCAGCATCACCAGGGACACCTCCAAGAGCCAAGTCTCTCTGTCAGTGGGCAGCGTCACAACTGAGGACACGGCCACATACTTCTGTGCGAAGTGTAATAGTCGTTTAGGTTGGACTTGGCGTTGTGCTTATAATGATGACTTGATAATCTGGGGCCAAGGACTCCTGGTCACCGTCTCCTCAG		IGLV1-67*02	13	IGLJ/OR17-2*01,IGLJ4*01,IGLJ7*01,IGLJ8*01	0	AVWDSSGSRAV	11	IGLC/OR17-2	QAVLTQPSSVSGSLGQRVSITCSGSSSNIGNYNVGWYQQVPESGLRTIIYFSSSRPSGVPDRFSGSKSGNTATLTISSLQAEDEADYFCAVWDSSGSRAVFGSGTTLTVL	CAGGCTGTGCTGACTCAGCCGTCCTCCGTGTCCGGCTCCCTGGGCCAGAGGGTCTCCATCACCTGCTCTGGAAGCAGCAGCAACATCGGTAATTATAATGTGGGCTGGTACCAACAGGTCCCAGAATCGGGCCTCAGAACCATCATCTATTTTAGTAGCAGTCGACCCTCGGGGGTCCCCGACCGATTCTCCGGCTCCAAGTCTGGCAACACAGCCACCCTGACCATCAGCTCGCTCCAGGCTGAGGATGAGGCGGATTATTTCTGTGCAGTTTGGGACAGTAGTGGCAGTAGGGCTGTTTTCGGCAGCGGGACCACACTGACCGTCCTGG	clonotype252_1	Sample_1
225_AGCTCCTCAGTTAACC-1	AGCTCCTCAGTTAACC-1	IGHV1-10*01	16	IGHD6-2*01,IGHD6-3*01,IGHD6-4*01,IGHD8-2*01	3	IGHJ2-4*01	1	AKLRYVCGSGCSFLLGVAWGDVDV	24	2	IGHG2	QVQLRESGPSLVKPSQTLSLTCTISGFSLSDYAVGWVRQAPGKALECLGGINNGGITDYNPALKSRLSITKDNSKSQVSLSVSSVTTEDTATYYCAKLRYVCGSGCSFLLGVAWGDVDVWGQGLLVTVSS	CAGGTGCAGCTGCGGGAGTCGGGCCCCAGCCTGGTGAAGCCCTCACAGACCCTCTCCCTCACCTGCACGATCTCTGGATTCTCATTGAGCGACTATGCTGTGGGCTGGGTCCGCCAGGCTCCAGGGAAGGCGCTGGAGTGTCTTGGTGGTATAAATAATGGTGGAATAACAGACTATAATCCAGCCCTGAAATCCCGGCTCAGCATTACTAAGGACAACTCCAAGAGCCAAGTCTCTCTGTCAGTGAGCAGCGTGACAACTGAGGACACGGCCACATATTACTGTGCGAAATTGAGATATGTTTGTGGTAGTGGTTGTAGCTTTCTTCTTGGTGTTGCTTGGGGGGACGTCGATGTCTGGGGCCAAGGACTCCTGGTCACCGTCTCCTCAG		IGLV1-67*02	11	IGLJ/OR17-2*01,IGLJ4*01,IGLJ7*01,IGLJ8*01	1	VAYDSSTSNAV	11	IGLC/OR17-2	QAVLTQPSSVSGSLGQRVSITCSGSSSNIGRNNVGWYQQVPGSGLRTISDRTSRRPSGVPDRFSGSKSGNTATLTISSLQAEDEADYFCVAYDSSTSNAVFGSGTTLTVL	CAGGCTGTGCTGACTCAGCCGTCCTCCGTGTCCGGCTCCCTGGGCCAGAGGGTCTCCATCACCTGCTCTGGAAGCAGCAGCAACATCGGTAGAAATAATGTGGGCTGGTACCAACAGGTCCCAGGATCGGGCCTCAGAACCATCAGCGATCGTACTAGCAGACGACCCTCGGGGGTCCCCGACCGATTCTCCGGCTCCAAGTCTGGCAACACAGCCACCCTGACCATCAGCTCGCTCCAGGCTGAGGATGAGGCGGATTATTTCTGTGTAGCTTATGACAGTAGTACCAGTAATGCTGTTTTTGGCAGCGGGACCACACTGACCGTCCTGG	clonotype310_1	Sample_1
226_CGTCAGGCACTGTTAG-1	CGTCAGGCACTGTTAG-1	IGHV1-21*01,IGHV1-33*01	15	IGHD7-3*01,IGHD7-4*01	2	IGHJ2-4*01	1	AKNSGVYLDGIYGCYYYTNSGNIGDA	26	1	IGHD	QVQLRESGPSLVKPSQTLSLTCTTSGFSLSSYSVGWVRQAPGKALEWVGGIDAWGDTCYNPALKSRLSITKDNSKSQVSLSVSSVTAEDTATYYCAKNSGVYLDGIYGCYYYTNSGNIGDAWGQGLLVTVSA	CAGGTGCAGCTGCGGGAGTCGGGCCCCAGCCTGGTGAAGCCCTCACAGACCCTCTCCCTCACCTGCACGACCTCTGGATTCTCACTGAGCAGCTATTCTGTAGGCTGGGTCCGCCAGGCTCCGGGGAAGGCGCTGGAGTGGGTTGGTGGTATAGATGCTTGGGGAGACACATGCTATAACCCAGCCCTGAAATCCCGGCTCAGCATCACCAAGGACAACTCCAAGAGCCAAGTTTCTCTGTCAGTGAGCAGCGTGACAGCTGAGGACACGGCCACATACTACTGTGCGAAGAATAGCGGTGTCTACTTAGATGGTATTTATGGTTGTTATTATTATACAAATAGTGGAAATATTGGCGATGCCTGGGGCCAAGGACTCCTGGTCACCGTCTCCGCAG		IGLV1-40*01	2	IGLJ/OR17-2*01,IGLJ4*01,IGLJ7*01,IGLJ8*01	0	ASPDSSSSSAV	11	IGLC/OR17-2	QAVLTQPSSVSGSLGQRVSITCSGSSSNVGLGNFVSWFQQIPGSAPRTLIYGATSRASGVPDRFSGSRSGNTATLTISSLQAEDEADYFCASPDSSSSSAVFGSGTTLTVL	CAGGCTGTGCTGACTCAGCCGTCCTCCGTGTCCGGGTCCCTGGGCCAGAGGGTCTCCATCACCTGCTCTGGAAGCAGCAGCAACGTTGGACTTGGTAATTTTGTGAGCTGGTTCCAACAGATCCCAGGATCGGCCCCCAGAACCCTCATCTATGGTGCGACCAGTCGAGCCTCGGGGGTCCCCGACCGATTCTCCGGCTCCAGGTCTGGGAACACAGCCACCCTGACCATCAGCTCGCTCCAGGCCGAGGACGAGGCGGATTATTTCTGTGCATCTCCTGACAGTAGTAGCAGTAGTGCTGTTTTCGGCAGCGGGACCACACTGACCGTCCTGG	clonotype483_1	Sample_1
227_GTAACGTGTGACTCAT-1	GTAACGTGTGACTCAT-1	IGHV1-21*01,IGHV1-33*01	16	IGHD8-2*01	1	IGHJ2-4*01	3	AKYFYDARYNIDCYITISNVDA	22	1	IGHM1	QVQLRESGPSLVKPSQTLSLTCTTSGFSLSNYAVGWVRQAPGKALEWVGGIDRYGGTCYDPALKSRLIITKDNSKSQVSLSVSSVTTEDTATYYCAKYFYDARYNIDCYITISNVDAWGQGLLVTVFS	CAGGTGCAGCTGCGGGAGTCGGGCCCCAGCCTGGTGAAGCCCTCACAGACCCTCTCCCTCACCTGCACGACCTCTGGATTCTCACTGAGCAACTATGCTGTAGGCTGGGTCCGCCAGGCTCCGGGAAAGGCGCTGGAGTGGGTTGGTGGTATAGATAGGTATGGAGGCACATGCTATGACCCAGCCCTGAAATCCCGGCTCATCATCACCAAGGACAATTCCAAGAGCCAAGTCTCTCTGTCAGTGAGCAGCGTGACAACAGAGGACACGGCCACATACTACTGTGCGAAGTACTTCTACGACGCTCGTTATAACATTGACTGTTATATCACTATTTCGAACGTAGATGCCTGGGGCCAAGGACTCCTAGTCACCGTCTTCTCAG		IGLV1-67*01,IGLV5-60	8	IGLJ/OR17-2*01,IGLJ4*01,IGLJ7*01,IGLJ8*01	0	AAGDISSSTAV	11	IGLC/OR17-2	QAVLTQPSSVSGSLGQRVSITCSGSSSNIGRYGVGWYQQVPGSGLRTIIYGNSNRPSGVPDRFSGSKSGNTATLTISSLQAEDEADYFCAAGDISSSTAVFGSGTTLTVL	CAGGCTGTGCTGACTCAGCCGTCCTCCGTGTCCGGGTCCCTGGGCCAGAGGGTCTCCATCACCTGCTCTGGAAGCAGCAGCAACATCGGTAGATATGGTGTGGGCTGGTACCAACAGGTCCCAGGATCGGGCCTCAGAACCATCATCTATGGTAATAGCAATCGACCCTCGGGGGTCCCCGACCGATTCTCCGGCTCCAAGTCTGGCAACACAGCCACCCTGACCATCAGCTCGCTCCAGGCTGAGGACGAGGCAGATTATTTCTGTGCAGCTGGTGACATCAGTAGCAGTACTGCTGTTTTCGGCAGCGGGACCACACTGACCGTCCTGG	clonotype282_1	Sample_1
228_CATGCCTAGACTAGGC-1	CATGCCTAGACTAGGC-1	IGHV1-21*01,IGHV1-33*01	13	IGHD8-2*01	2	IGHJ2-4*01	0	AKYRSVGCIAGGDYGYIDA	19	1	IGHG2	QVQLRESGPSLVKPSQTLSLTCTTSGFLLSIYTVGWVRQAPGKALEWVGSIFGGGNTCLNPALKSRLGITKDNSKSQVSLSVSSVTTEDTATYYCAKYRSVGCIAGGDYGYIDAWGQGLLVTVSS	CAGGTGCAGCTGCGGGAGTCGGGCCCCAGCCTGGTGAAGCCCTCACAGACCCTCTCCCTCACCTGCACGACCTCTGGATTTTTATTGAGCATCTATACTGTAGGCTGGGTCCGCCAGGCTCCGGGGAAGGCGCTGGAGTGGGTTGGTAGTATATTTGGTGGTGGAAACACATGCCTTAACCCGGCCCTGAAATCCCGGCTCGGCATCACCAAGGACAACTCCAAGAGCCAAGTCTCTCTGTCAGTGAGCAGCGTGACGACTGAGGACACGGCCACATACTACTGTGCGAAATACAGGAGTGTTGGTTGTATTGCTGGTGGTGATTACGGTTATATCGATGCCTGGGGCCAAGGACTCCTGGTCACCGTCTCCTCAG		IGLV1-55*01	4	IGLJ/OR17-2*01,IGLJ4*01,IGLJ7*01,IGLJ8*01	0	ASYQSGDTSV	10	IGLC/OR17-2	QAVLTQPSSVSGSLGQRVSITCSGSSSNVGTGNYVGWYQQIPGSAPRTLIYAATSRASGVPDRFSGSRSGNTATLTISSLQAEDEADYFCASYQSGDTSVFGSGTTLTVL	CAGGCTGTGCTGACTCAGCCGTCCTCCGTGTCCGGGTCCCTGGGCCAGAGGGTCTCCATCACCTGCTCTGGAAGCAGCAGCAACGTTGGAACTGGCAATTATGTGGGCTGGTACCAACAGATCCCAGGATCAGCCCCCAGAACCCTCATCTATGCTGCGACCAGTCGAGCCTCGGGGGTCCCCGACCGATTCTCCGGCTCCAGGTCTGGGAACACAGCCACCCTGACCATCAGCTCGCTCCAGGCTGAGGACGAGGCAGATTATTTCTGTGCATCTTATCAGAGTGGTGACACATCTGTTTTCGGCAGCGGGACCACACTGACCGTCCTGG	clonotype177_1	Sample_1
229_CAGCTGGTCTCCAGGG-1	CAGCTGGTCTCCAGGG-1	IGHV1-20*01	25	IGHD7-3*01,IGHD7-4*01	6	IGHJ2-4*01	0	AKDGSSGRWGCGGDGSYYTDA	21	1	IGHD	QVQLRESGPSLVKPSQTLSLTCTISGFSLNNYAVSWVRQAPGKALECLGSIDSSGNTYANPVLKSRLSITKDNSKSQVSLSVSNVTPEDMATYYCAKDGSSGRWGCGGDGSYYTDAWGQGLLVTVSS	CAGGTGCAGTTGCGGGAGTCGGGCCCCAGCCTGGTGAAGCCCTCACAGACCCTCTCCCTCACCTGCACGATCTCTGGATTCTCATTGAATAACTATGCTGTAAGCTGGGTCCGCCAGGCTCCAGGGAAGGCGCTTGAGTGCCTCGGTTCGATAGACAGTAGTGGAAATACATACGCCAACCCAGTCCTGAAATCCCGTCTCAGCATCACCAAGGACAACTCCAAGAGCCAGGTCTCTCTGTCAGTGAGCAACGTGACACCTGAGGACATGGCCACATACTACTGTGCGAAGGATGGTAGTAGTGGTCGTTGGGGTTGTGGTGGCGACGGTTCTTACTATACCGATGCCTGGGGCCAAGGACTCCTGGTCACCGTCTCCTCAG		IGLV1-67*02	10	IGLJ/OR17-2*01,IGLJ4*01,IGLJ7*01,IGLJ8*01	0	ATYDSSSKVTL	11	IGLC/OR17-2	QAVLTQPSSVSGSLGQRVSITCSGSSNNIGSYNVGWYQQVPGSGLRTIIYGSGSRPSGVPDRFSGSKSGNTATLTISSLQAEDEADYACATYDSSSKVTLFGSGTTLTVL	CAGGCTGTGCTGACTCAGCCGTCCTCCGTGTCCGGCTCCCTGGGCCAGAGGGTCTCCATCACCTGCTCTGGAAGCAGCAACAACATCGGAAGTTATAATGTGGGCTGGTACCAACAGGTCCCAGGATCGGGCCTCAGAACCATCATCTATGGTAGTGGGAGTCGACCCTCGGGGGTCCCCGACCGATTCTCCGGCTCCAAGTCTGGCAACACAGCCACCCTGACCATCAGCTCGCTCCAGGCTGAGGATGAGGCGGATTATGCCTGTGCAACTTATGACAGTAGTAGCAAAGTTACTCTTTTCGGCAGCGGGACCACACTGACCGTCCTGG	clonotype255_1	Sample_1
230_AAGTCTGAGCGTCAAG-1	AAGTCTGAGCGTCAAG-1	IGHV1-17*01	29	IGHD8-2*01	4	IGHJ2-4*01	0	IGSDSPNADDCGADDNVDA	19	1	IGHM1	QVQLRESGPSLVKPSQTLSLTCTVSGFSLNNYAVTWVRQAPGNTLECLGGVGRTGSIDYNPALRSRLSITKDNSKSQVSLEVSTVTPEDTATYYCIGSDSPNADDCGADDNVDAWGQGLLVTVSS	CAGGTGCAGCTGCGCGAGTCGGGCCCCAGCCTTGTGAAGCCCTCACAGACCCTCTCCCTCACCTGCACGGTCTCTGGATTCTCATTGAACAACTATGCTGTAACCTGGGTCCGCCAGGCTCCAGGGAATACACTTGAGTGCCTCGGTGGTGTGGGTCGTACTGGAAGTATAGACTATAATCCAGCCCTGAGATCCCGGCTCAGCATCACCAAGGACAACTCCAAGAGCCAAGTCTCTCTAGAAGTGAGTACTGTGACACCTGAGGACACGGCCACATACTACTGTATTGGAAGTGATTCCCCTAATGCTGATGATTGTGGTGCTGATGATAACGTCGATGCCTGGGGCCAAGGACTCCTGGTCACCGTCTCCTCAG		IGLV1-67*01,IGLV5-60	14	IGLJ/OR17-2*01,IGLJ4*01,IGLJ7*01,IGLJ8*01	2	ATRDYSTNTAV	11	IGLC/OR17-2	QAVLTQPSSVSGSLGQRVSITCSGSSNNIGRYNVGWYQRVPGSGLRTIIYRSNGRPSGVPDRFSGSKSGNTATLTISSLQAEDEADYFCATRDYSTNTAVFGSGTTLTVL	CAGGCTGTGCTGACTCAGCCGTCCTCCGTGTCCGGCTCCCTGGGCCAGAGGGTCTCCATCACCTGCTCTGGAAGCAGCAACAACATCGGTAGATATAATGTGGGCTGGTACCAACGGGTCCCAGGATCGGGCCTCAGAACCATCATTTATAGAAGTAACGGTCGACCCTCAGGGGTCCCCGACCGATTCTCCGGCTCCAAGTCTGGCAACACAGCCACCCTGACCATCAGCTCCCTCCAGGCTGAGGACGAGGCGGATTATTTCTGTGCAACTCGTGACTACAGTACAAATACTGCTGTCTTTGGCAGCGGGACCACACTGACCGTCCTGG	clonotype182_1	Sample_1
231_TCAACGAAGCTCTCGG-1	TCAACGAAGCTCTCGG-1	IGHV1-21*01,IGHV1-33*01	9	IGHD8-2*01	3	IGHJ2-4*01	1	AKNLYDTCFCSHYDCYAYSYDS	22	3	IGHM1	QVQLRESGPSLVKPSQTLSLTCTTSGFSLSSYAVDWVRQAPGKALEWVGGIDGSGITCLNPALKSRLGITKDNSKSQVSLSVSSVTTEDTATYYCAKNLYDTCFCSHYDCYAYSYDSWGQGLLVTVSS	CAGGTGCAGCTGCGGGAGTCGGGCCCCAGCCTGGTGAAGCCCTCACAGACCCTCTCCCTCACCTGCACGACCTCTGGATTCTCATTGAGCAGCTATGCTGTAGACTGGGTCCGCCAGGCTCCGGGGAAGGCGCTGGAGTGGGTTGGTGGTATAGATGGTAGTGGAATCACATGCCTTAACCCAGCCCTGAAATCCCGGCTCGGCATCACCAAGGACAACTCCAAGAGCCAAGTCTCTCTGTCAGTGAGCAGCGTAACAACTGAGGACACGGCCACATACTACTGTGCGAAAAATTTGTATGATACTTGTTTTTGTAGTCATTATGATTGTTATGCTTATAGTTATGATTCCTGGGGCCAAGGACTCCTGGTCACCGTCTCCTCAG		IGLV1-67*01,IGLV5-60	6	IGLJ/OR17-2*01,IGLJ4*01,IGLJ7*01,IGLJ8*01	0	ATGDYSNSAAV	11	IGLC/OR17-2	QAVLTQPSSVSGSLGQRVSITCSGSSNNIGRYGVGWYQQVPGSGLRTIIYISSSRPSEVPDRFSGSKAGNTATLTISSLQAEDEADYFCATGDYSNSAAVFGSGTTLTVL	CAGGCTGTGCTGACTCAGCCGTCCTCCGTGTCCGGCTCCCTGGGCCAGAGGGTCTCCATCACCTGCTCTGGAAGCAGCAACAACATCGGTAGATATGGTGTGGGCTGGTACCAACAGGTCCCAGGATCGGGCCTCAGAACCATCATCTATATTAGTAGCAGTCGACCCTCGGAGGTCCCCGACCGATTCTCCGGCTCCAAGGCTGGCAACACAGCCACCCTGACCATCAGCTCGCTCCAGGCTGAGGACGAGGCGGATTATTTCTGTGCAACTGGTGACTACAGTAACAGTGCTGCTGTTTTCGGCAGCGGGACCACACTGACCGTCCTGG	clonotype263_1	Sample_1
232_TGACTAGCACATCCGG-1	TGACTAGCACATCCGG-1	IGHV1-27*01	16	IGHD8-2*01	2	IGHJ2-4*01	1	AKHSGGRIDGNTCYVYGGDSHWSYYVDA	28	1	IGHM1	QVQLRESGPSLVKPSQTLSLTCTISGFSLSSYTVGWVRQAPGKALECLGGVDPAGRTYYNPALKSRLSITKDNSKSQVSLSVSSVTTEDTATYYCAKHSGGRIDGNTCYVYGGDSHWSYYVDAWGQGLLVTVSS	CAGGTGCAGCTGCGGGAGTCGGGCCCCAGCCTGGTGAAGCCCTCACAGACCCTCTCCCTCACCTGCACGATCTCTGGATTCTCATTGAGCAGCTATACTGTAGGCTGGGTCCGCCAGGCTCCAGGGAAGGCGCTGGAGTGTCTTGGTGGTGTAGATCCTGCTGGACGCACATACTACAACCCAGCCCTGAAATCCCGGCTCAGCATCACAAAGGACAACTCCAAGAGCCAAGTCTCTCTGTCAGTGAGCAGCGTGACAACTGAGGACACGGCCACATACTACTGTGCGAAACATAGTGGTGGCCGAATTGACGGTAATACTTGTTATGTTTACGGTGGTGATAGTCATTGGTCCTACTACGTCGATGCCTGGGGCCAGGGACTCCTGGTCACCGTCTCC…		IGLV1-67*02	16	IGLJ/OR17-2*01,IGLJ4*01,IGLJ7*01,IGLJ8*01	0	VAYDSSRSTAV	11	IGLC/OR17-2	QAVLTQPSSVSGSLGQRVSITCSGSSSNIGTYNVGWHQQVPGSGLKTIIYGSSSRPSGVPDRFSGSKSGNTATLTINSLQAEDEADYFCVAYDSSRSTAVFGSGTTLTVL	CAGGCTGTGCTGACTCAGCCGTCCTCCGTGTCCGGCTCCCTGGGCCAGAGGGTCTCCATCACCTGCTCTGGAAGCAGCAGCAATATTGGTACGTATAATGTGGGCTGGCACCAACAGGTCCCAGGATCGGGCCTCAAAACCATCATCTATGGTAGTAGCAGTCGACCCTCGGGGGTCCCCGACCGATTCTCCGGCTCCAAGTCTGGCAACACGGCCACCCTGACCATCAACTCCCTCCAGGCTGAGGACGAGGCGGATTATTTCTGTGTGGCTTATGACAGTAGTAGAAGTACTGCTGTTTTCGGCAGCGGGACCACACTGACCGTCCTGG	clonotype535_1	Sample_1
233_TCGCGTTTCTAACTGG-1	TCGCGTTTCTAACTGG-1	IGHV1-20*01	15	IGHD3-1*01,IGHD3-3*01,IGHD3-4*01	1	IGHJ2-4*01	0	AKESALNWGGEFVCGSSYTYVDA	23	1	IGHD	QVQLRESGPSLVKPSQTLSLTCTVSGFSLSNYAVSWVRQAPGKALECLGGISNRGDTYYNPALKSRLSITKDNSKSQVSLSVSSVTPEDTASYFCAKESALNWGGEFVCGSSYTYVDAWGQGLLVTVSS	CAGGTGCAGCTGCGCGAGTCGGGCCCCAGCCTGGTGAAGCCCTCACAGACCCTCTCCCTCACCTGCACGGTGTCTGGATTCTCATTGAGCAACTATGCTGTAAGCTGGGTCCGCCAGGCTCCGGGGAAGGCGCTTGAGTGCCTCGGTGGTATAAGCAATCGTGGAGACACATACTATAACCCAGCCCTGAAATCCCGGCTCAGCATCACCAAGGACAACTCCAAGAGCCAAGTCTCTCTGTCCGTGAGCAGCGTGACACCTGAGGACACGGCCTCATACTTCTGTGCGAAGGAAAGCGCTTTGAATTGGGGCGGTGAATTTGTTTGTGGCAGTTCGTATACCTACGTCGATGCCTGGGGCCAAGGACTCCTGGTCACCGTCTCCTCAG		IGLV1-67*02	7	IGLJ/OR17-2*01,IGLJ4*01,IGLJ7*01,IGLJ8*01	0	VTYDSSSNIAV	11	IGLC/OR17-2	QAVLTQPSSVSGSLGQRVSITCSGSSSNIGSYDVGWYQQVPGSGLRTIIYGSNSRPSGVPDRFSGSKSGNTATLTISSLQAEDEADYFCVTYDSSSNIAVFGSGTTLTVL	CAGGCTGTGCTGACTCAGCCGTCCTCCGTGTCCGGCTCCCTGGGCCAGAGGGTCTCCATCACCTGCTCTGGAAGCAGCAGCAACATCGGTAGTTATGATGTGGGCTGGTACCAACAGGTCCCAGGATCGGGCCTCAGAACCATCATCTATGGTAGTAACAGTCGACCCTCGGGGGTCCCCGACCGATTCTCCGGCTCCAAGTCTGGCAACACAGCCACCCTGACCATCAGCTCGCTCCAGGCTGAGGATGAGGCGGATTATTTCTGTGTAACTTATGACAGTAGTAGTAATATTGCTGTTTTCGGCAGCGGGACCACACTGACCGTCCTGG	clonotype330_1	Sample_1
234_CTCGAAATCCAAACAC-1	CTCGAAATCCAAACAC-1	IGHV1-27*01	12	IGHD7-3*01,IGHD7-4*01	5	IGHJ2-4*01	0	AKCSNGYSWNGCYGYNYFGADRENYVDA	28	2	IGHM1	QVQLRESGPSLVKPSQTLSLTCTVSGFSLSSYTVGWVRQAPGKALEWVGTIDNYGDTYYNPALKSRLSITRDTSKSQVSLSVSSVTTEDTATYYCAKCSNGYSWNGCYGYNYFGADRENYVDAWGQGLLVTVSS	CAGGTGCAGCTGCGGGAGTCGGGCCCCAGCCTGGTGAAGCCCTCACAGACCCTCTCCCTCACCTGCACGGTCTCTGGATTCTCACTGAGCAGCTATACTGTAGGCTGGGTCCGCCAGGCTCCAGGGAAGGCGCTGGAGTGGGTTGGTACTATAGATAATTATGGAGACACATACTATAACCCAGCCCTGAAATCCCGACTCAGCATCACCAGGGACACCTCCAAGAGCCAAGTCTCTCTGTCAGTGAGCAGCGTGACAACTGAGGACACGGCCACATACTACTGTGCGAAATGTAGTAATGGTTATAGTTGGAATGGTTGTTATGGCTATAATTATTTTGGTGCTGATAGAGAAAACTACGTCGATGCCTGGGGCCAAGGACTCCTGGTCACCGTCTCC…		IGLV1-67*02	19	IGLJ/OR17-2*01,IGLJ4*01,IGLJ7*01,IGLJ8*01	1	VAYDKSSDIDV	11	IGLC/OR17-2	QAVLTQPSSVSGSLGQRVSITCSGSSSNIGSVNVGWYQQVPGSGLRGIIYETSSRPSGVPDRFSGSKSGNTATLTISSLQAEDEADYFCVAYDKSSDIDVFGSGTTLTVL	CAGGCTGTGCTGACTCAGCCGTCCTCCGTGTCCGGCTCCCTGGGCCAGAGGGTCTCCATCACCTGCTCTGGAAGCAGCAGCAACATCGGTAGTGTGAATGTTGGCTGGTACCAACAGGTCCCAGGATCGGGCCTCAGAGGCATCATCTATGAGACTAGCAGTCGACCCTCGGGGGTCCCCGACCGATTCTCCGGCTCCAAGTCTGGCAACACAGCCACCCTGACCATCAGCTCCCTCCAGGCTGAGGACGAGGCGGATTATTTCTGTGTAGCTTATGACAAGAGTAGCGATATTGATGTTTTCGGCAGCGGAACCACACTGACCGTCCTGG	clonotype452_1	Sample_1
235_TGCTACCAGGCGATAC-1	TGCTACCAGGCGATAC-1	IGHV1-10*01	21	IGHD7-3*01,IGHD7-4*01,IGHD8-2*01	1	IGHJ2-4*01	0	AKWRSRHDYGLKCIYVGEVDA	21	1	IGHG1	QVQLRESGPSLVKPSQTLSLTCTIAGFSLSAYAVGWVRQAPGKALECLGVIGGNGNTDYRPALKSRLSITKDNSKSQVSLSVSSVTTEDTATYYCAKWRSRHDYGLKCIYVGEVDAWGQGLLVTVSS	CAGGTGCAGCTGCGGGAGTCGGGCCCCAGCCTGGTGAAGCCCTCACAGACCCTCTCCCTCACCTGCACGATCGCCGGATTCTCATTGAGCGCCTATGCTGTAGGCTGGGTCCGCCAGGCTCCAGGGAAGGCGCTGGAGTGTCTTGGTGTAATAGGTGGTAATGGAAACACAGACTATAGACCAGCCCTGAAATCCCGGCTCAGCATCACCAAGGACAACTCCAAGAGTCAAGTTTCTCTGTCAGTGAGTAGCGTGACAACTGAGGACACGGCCACATACTACTGTGCGAAGTGGCGTAGTAGGCATGACTATGGTTTAAAATGCATTTATGTTGGTGAAGTCGATGCCTGGGGCCAAGGACTCCTGGTCACCGTCTCCTCAG		IGLV1-67*01,IGLV5-60	7	IGLJ/OR17-2*01,IGLJ4*01,IGLJ7*01,IGLJ8*01	1	ATGDYSSSTAV	11	IGLC/OR17-2	QAVLTQPSSVSGSLGQRVSITCSGSKNNIGTYGVGWYQQVPGSGLRTVIYGSSRRPSGVPDRFSGSKSGNTATLTISSLQAEDEADYFCATGDYSSSTAVFGSGTTLTVL	CAGGCTGTGCTGACTCAGCCGTCCTCCGTGTCCGGCTCCCTGGGCCAGAGGGTCTCCATCACCTGCTCTGGAAGCAAGAACAACATCGGTACATATGGTGTGGGCTGGTACCAACAGGTCCCAGGATCGGGCCTCAGAACCGTCATCTATGGTAGTAGCCGTCGACCCTCGGGGGTCCCCGACCGATTCTCCGGCTCCAAGTCTGGCAATACAGCCACCCTGACCATCAGCTCCCTCCAGGCTGAGGACGAGGCGGATTATTTCTGTGCAACTGGTGACTACAGTAGCAGTACTGCTGTTTTCGGCAGCGGGACCACACTAACCGTCCTGG	clonotype244_1	Sample_1
236_AACTGGTGTACAGACG-1	AACTGGTGTACAGACG-1	IGHV1-17*01,IGHV1-20*01	28	IGHD5-3*01,IGHD5-4*01,IGHD6-2*01,IGHD6-3*01,IGHD6-4*01	0	IGHJ2-4*01	3	GKAAVSWIHTPNCRLDSNQYYLDT	24	1	IGHM1	QVQLRESGPSLVKPSQTLSLTCTISGFSLNSYAVSWVRQAPGKALECLGTVSSSGDTNYNPALKSRLIINKDNSKKQISLSVSSVTPEDTATYYCGKAAVSWIHTPNCRLDSNQYYLDTWGQGLLVTVSV	CAGGTGCAGCTGCGCGAGTCGGGCCCCAGCCTGGTGAAGCCCTCACAGACCCTCTCCCTCACCTGCACGATCTCTGGATTCTCATTGAACAGCTATGCTGTGAGCTGGGTCCGCCAGGCTCCAGGGAAGGCGCTGGAGTGTCTCGGTACAGTCAGCAGTAGTGGAGACACTAACTATAACCCAGCCCTGAAATCGCGACTCATCATCAACAAAGATAACTCCAAGAAGCAAATCTCTCTGTCAGTGAGCAGCGTGACACCTGAGGACACGGCCACGTACTACTGTGGGAAGGCTGCTGTTAGTTGGATTCATACCCCTAATTGTCGTTTGGATTCTAATCAGTACTACCTCGACACCTGGGGCCAAGGACTCCTGGTCACCGTCTCCGTGG		IGLV1-67*02	11	IGLJ/OR17-2*01,IGLJ4*01,IGLJ7*01,IGLJ8*01	0	VGYDSSSSTTV	11	IGLC/OR17-2	QAVLTQPSSVSGSLGQRVSITCSGSSSNIGTYTVGWYQQVPGSGLKTIIYGSSSRPSGVPDRFSGSKSGNTATLTISSLQAEDEADYFCVGYDSSSSTTVFGSGTTLTVL	CAGGCTGTGCTGACTCAGCCGTCCTCCGTGTCCGGCTCCCTGGGCCAGAGGGTCTCCATCACCTGCTCTGGAAGCAGCAGCAACATCGGTACTTATACGGTGGGCTGGTACCAACAGGTCCCAGGATCGGGCCTCAAAACCATCATCTATGGTAGTAGCAGTCGACCCTCGGGGGTCCCCGACCGATTCTCCGGCTCCAAGTCTGGCAACACAGCCACCCTGACCATCAGCTCCCTCCAGGCTGAGGACGAGGCGGATTATTTTTGTGTAGGTTATGACAGTAGTAGCAGTACTACTGTTTTCGGCAGCGGGACCACACTGACCGTCCTAG	clonotype358_1	Sample_1
237_CTCATTACACCCATGG-1	CTCATTACACCCATGG-1	IGHV1-21*01,IGHV1-33*01	11	IGHD6-2*01	5	IGHJ2-4*01	0	AKSRYGGGCDYGFGYDF	17	1	IGHM1	QVQLRESGPSLVKPSQTLSLTCTTSGFSLSSYMVGWVRQAPGKALEWVGAISSSGSTCLNPALKSRLGITKDNSKSQVSLSVSSVTTEDTATYYCAKSRYGGGCDYGFGYDFWGQGLLVTVSS	CAGGTGCAGCTGCGGGAGTCGGGCCCCAGCCTGGTGAAGCCCTCACAGACCCTCTCCCTCACCTGCACGACCTCTGGATTCTCATTGAGCAGCTATATGGTAGGCTGGGTCCGCCAGGCTCCGGGGAAGGCGCTGGAGTGGGTTGGCGCTATAAGTAGTAGTGGAAGCACATGCCTTAATCCAGCCCTGAAATCCCGGCTCGGCATCACCAAGGACAACTCCAAGAGTCAAGTTTCTCTGTCAGTGAGCAGCGTGACAACTGAGGACACGGCCACATACTACTGTGCGAAGAGTCGTTATGGTGGTGGTTGTGATTATGGTTTTGGTTATGATTTCTGGGGCCAAGGACTCCTGGTCACCGTCTCCTCAG		IGLV1-67*02	14	IGLJ/OR17-2*01,IGLJ4*01,IGLJ7*01,IGLJ8*01	0	VTRDNSISNAV	11	IGLC/OR17-2	QAVLTQPSSVSGSLGQRVSITCSGSSSNIGSYNVGWYQQVPGSGLRTIIYDSNNRPSGVPDRFSGSKSGNTATLTISSLQAEDEADYFCVTRDNSISNAVFGSGTTLTVL	CAGGCTGTGCTGACTCAGCCGTCCTCCGTGTCCGGCTCCCTGGGCCAGAGGGTCTCCATCACCTGCTCTGGAAGCAGCAGCAACATCGGTAGTTATAATGTGGGCTGGTACCAACAGGTCCCAGGATCGGGCCTCAGAACCATCATCTATGATAGTAACAATCGACCCTCGGGGGTCCCCGACCGATTCTCCGGCTCCAAGTCTGGCAACACAGCCACCCTGACCATCAGCTCGCTCCAGGCTGAGGATGAGGCGGATTATTTCTGTGTAACTAGGGACAATAGTATCAGTAATGCTGTTTTCGGCAGCGGGACCACACTGACCGTCCTGG	clonotype145_1	Sample_1
238_CTAGTGAAGCGAAGGG-1	CTAGTGAAGCGAAGGG-1	IGHV1-17*01,IGHV1-20*01	16	IGHD7-3*01,IGHD7-4*01	6	IGHJ2-4*01	0	AKDYWDYGDDDWHVYQYTYVDA	22	0	IGHG1	QVQLRESGPSLVKPSQTLSLTCTVSGFSLSNYAVSWVRQAPGKALEYLGGMRSGGTTIYSPALKSRLSITKDNSKRQVSLSVSSVTPEDTATYYCAKDYWDYGDDDWHVYQYTYVDAWGQGLLVTVSS	CAGGTGCAGCTGCGCGAGTCGGGCCCCAGCCTGGTGAAGCCCTCACAGACCCTCTCCCTCACCTGCACGGTCTCTGGATTCTCATTGAGCAACTATGCTGTAAGCTGGGTCCGCCAGGCTCCAGGGAAGGCGCTTGAGTACCTCGGTGGTATGAGAAGTGGTGGAACGACAATCTATAGCCCAGCCCTGAAATCCCGGCTCAGCATCACCAAGGACAACTCCAAGAGGCAAGTCTCTCTGTCAGTGAGCAGCGTGACACCTGAGGACACGGCCACGTACTACTGTGCGAAGGATTATTGGGATTATGGTGATGATGATTGGCATGTTTATCAATATACTTACGTCGATGCCTGGGGCCAAGGACTCCTGGTCACCGTCTCCTCAG		IGLV1-21*01,IGLV1-67*01,IGLV5-60	10	IGLJ/OR17-2*01,IGLJ4*01,IGLJ7*01,IGLJ8*01	0	AAGDSSSSTVV	11	IGLC/OR17-2	QAVLTQPSSVSGSLGQRVSITCSGSSNNIGSNEVGWYQQVPGSGLRTIIYGSSSRPSGVPDRFSGSKSANTATLTISSLQAEDEADYFCAAGDSSSSTVVFGSGTTLTVL	CAGGCTGTGCTGACTCAGCCGTCCTCCGTGTCCGGCTCCCTGGGCCAGAGGGTCTCCATCACCTGCTCTGGAAGCAGCAACAATATCGGTAGTAATGAGGTGGGCTGGTACCAACAGGTCCCAGGATCGGGCCTCAGAACCATCATCTATGGTAGTAGCAGTCGACCCTCGGGGGTCCCCGACCGATTCTCCGGCTCCAAGTCTGCCAACACAGCCACCCTGACCATCAGCTCGCTCCAGGCTGAGGACGAGGCGGATTATTTCTGTGCAGCTGGTGACAGTAGTAGCAGTACTGTTGTTTTCGGCAGCGGGACCACACTGACCGTCCTGG	clonotype273_1	Sample_1
239_GGATTACTCTGCAAGT-1	GGATTACTCTGCAAGT-1	IGHV1-10*01	24	IGHD8-2*01	0	IGHJ2-4*01	0	VKSIQSDLYTCEEIDA	16	1	IGHM1	QVQLRESGPSLVKPSQTLSLTCTTSGFSLSSYGIGWVRQAPGKALECLGDISSRGDTVYNPALKSRLSITRDNSKNQVFLSVNSVTIEDTATYYCVKSIQSDLYTCEEIDAWGQGLLVTVSS	CAGGTGCAGCTGCGGGAGTCGGGCCCCAGCCTGGTGAAGCCCTCACAGACCCTCTCCCTCACCTGCACGACTTCTGGATTCTCATTGAGCAGCTATGGTATAGGCTGGGTCCGCCAGGCTCCAGGGAAGGCGCTGGAGTGTCTTGGTGATATAAGTAGTAGAGGAGACACAGTCTATAACCCAGCCCTGAAGTCCCGGCTCAGCATTACCAGGGACAACTCCAAGAACCAAGTCTTTTTGTCAGTGAATAGCGTGACAATTGAGGACACGGCCACATATTATTGTGTGAAGTCTATTCAGAGTGACCTTTATACTTGTGAGGAGATCGATGCCTGGGGCCAAGGACTCCTGGTCACCGTCTCCTCAG		IGLV1-55*01	10	IGLJ/OR17-2*01,IGLJ4*01,IGLJ7*01,IGLJ8*01	1	ASYQSGCSV	9	IGLC/OR17-2	QAVLSQPSSVSGSLGQRVSITCSGSSSNVGVGNYVGWYQQIPGSAPRTLIYHATIRASGVPDRFSGSRSGNTATLTISSLQAEDEADYFCASYQSGCSVFGSGTTLTVL	CAGGCTGTGCTGAGTCAGCCGTCCTCCGTGTCCGGGTCCCTGGGCCAGAGGGTCTCCATCACCTGCTCTGGAAGCAGCAGCAACGTTGGAGTTGGCAATTACGTGGGCTGGTATCAACAGATCCCAGGATCAGCCCCCAGAACCCTCATCTATCATGCGACCATTCGAGCCTCGGGGGTCCCCGACCGATTCTCCGGCTCCAGGTCTGGGAACACAGCCACCCTGACCATCAGCTCGCTCCAGGCTGAGGACGAGGCAGATTATTTCTGTGCATCTTATCAGAGTGGTTGCAGTGTTTTCGGCAGCGGGACCACACTAACCGTCCTGG	clonotype130_1	Sample_1
240_AGTGTCAGTTACAGAA-1	AGTGTCAGTTACAGAA-1	IGHV1-21*01,IGHV1-33*01	18	IGHD6-3*01,IGHD6-4*01,IGHD7-3*01,IGHD7-4*01	1	IGHJ2-4*01	1	AKYDVVNVCYNDWNYDYGYGSVGA	24	1	IGHM1	QVQLRESGPSLVKPSQTLSLTCTTSGFSLSSYFVGWVRQAPGKALEWVGGIAGYGDACYNPALKPRLSITKDNSKSQVSLSVSSVTTEDTATYYCAKYDVVNVCYNDWNYDYGYGSVGAWGQGLLVTVSS	CAGGTGCAGCTGCGGGAGTCGGGCCCCAGCCTGGTGAAGCCCTCACAGACCCTCTCCCTCACCTGCACGACCTCTGGATTCTCACTGAGCAGCTATTTTGTAGGCTGGGTCCGCCAGGCTCCGGGGAAGGCGCTGGAGTGGGTTGGTGGTATAGCTGGTTATGGAGACGCATGCTATAACCCGGCCCTGAAACCCCGGCTCAGCATCACCAAGGACAACTCCAAGAGCCAAGTCTCTCTGTCAGTGAGCAGCGTGACAACTGAGGATACGGCCACATACTACTGCGCGAAATATGATGTCGTGAATGTGTGTTACAACGATTGGAACTATGATTATGGTTATGGCTCCGTCGGTGCCTGGGGCCAAGGACTCCTGGTCACCGTCTCCTCAG		IGLV1-67*01,IGLV5-60	0	IGLJ/OR17-2*01,IGLJ4*01,IGLJ7*01,IGLJ8*01	0	ATGDYSSSTVV	11	IGLC/OR17-2	QAVLTQPSSVSGSLGQRVSITCSGSSNNIGRYGVGWYQQVPGSGLRTIIYGSSSRPSGVPDRFSGSKSGNTATLTISSLQAEDEADYFCATGDYSSSTVVFGSGTTLTVL	CAGGCTGTGCTGACTCAGCCGTCCTCCGTGTCCGGCTCCCTGGGCCAGAGGGTCTCCATCACCTGCTCTGGAAGCAGCAACAACATCGGTAGATATGGTGTGGGCTGGTACCAACAGGTCCCAGGATCGGGCCTCAGAACCATCATCTATGGTAGTAGCAGTCGACCCTCGGGGGTCCCCGACCGATTCTCCGGCTCCAAGTCTGGCAACACAGCCACCCTGACCATCAGCTCGCTCCAGGCTGAGGACGAGGCGGATTATTTCTGTGCAACTGGTGACTACAGTAGCAGTACTGTTGTTTTCGGCAGCGGGACCACACTGACCGTCCTGG	clonotype373_1	Sample_1
241_TCATTTGCATCCCACT-1	TCATTTGCATCCCACT-1	IGHV1-27*01	16	IGHD7-3*01,IGHD7-4*01	1	IGHJ2-4*01	2	ANDYGSYGISWNCGDGATCA	20	2	IGHM1	QVQLRESGPSLVKPSQTLSLTCTVSGFSLSSSAVGWVRQAPGKALEWVGSINKNGNTFYNPALKSRLSITRDTSKSQVSLSVSSVTAEDTATYYCANDYGSYGISWNCGDGATCAWGQGLLVTVSS	CAGGTGCAGCTGCGGGAGTCGGGCCCCAGCCTGGTGAAGCCCTCACAGACCCTCTCCCTCACCTGCACGGTCTCTGGATTCTCACTGAGCAGCTCTGCTGTAGGCTGGGTCCGCCAGGCTCCAGGGAAGGCGCTGGAGTGGGTTGGTAGTATAAATAAAAATGGAAACACATTCTATAACCCAGCCCTGAAATCCCGGCTCAGCATCACCAGGGACACCTCCAAGAGCCAAGTCTCTCTGTCAGTGAGCAGCGTGACAGCTGAGGACACGGCCACCTACTACTGTGCGAACGATTATGGTTCTTATGGTATTAGTTGGAATTGTGGTGATGGTGCTACTTGCGCCTGGGGCCAAGGACTCCTTGTCACCGTTTCCTCAG		IGLV1-31*01	2	IGLJ/OR17-2*01,IGLJ4*01,IGLJ7*01,IGLJ8*01	0	ASYQSVNTAV	10	IGLC/OR17-2	QAVLTQPSSVSGSLGQRVSITCSGSSSNVGTGNYVSWFQQIPGSAPRTLIYGATSRASGVPDRFSGSRSGNTATLTISSLQAEDEADYFCASYQSVNTAVFGSGTTLTVL	CAGGCTGTCCTGACTCAGCCGTCCTCCGTGTCCGGGTCCCTGGGCCAGAGGGTCTCCATCACCTGCTCTGGAAGCAGCAGCAACGTTGGAACTGGCAATTATGTGAGCTGGTTCCAACAGATCCCAGGATCGGCCCCCAGAACCCTCATCTATGGTGCGACCAGTCGAGCCTCGGGGGTCCCCGACCGATTCTCCGGCTCCAGGTCTGGGAACACAGCCACCCTGACCATCAGCTCGCTCCAGGCTGAGGACGAGGCAGATTATTTCTGTGCATCTTATCAGAGTGTTAACACAGCTGTTTTCGGCAGCGGGACCACACTGACCGTCCTGG	clonotype218_1	Sample_1
242_GCTCCTATCTGCCAGG-1	GCTCCTATCTGCCAGG-1	IGHV1-21*01,IGHV1-33*01	6	IGHD4-1*01,IGHD8-2*01	2	IGHJ2-4*01	1	AKQDCWGWNCYNNGCKDYTYYVDA	24	3	IGHM1	QVQLRESGPSLVKPSQTLSLTCTISGFSLSSYAIVWVRQAPGKALEWVGGISSDGSTCLNPALKSRLSITKDNSKSQVSLSVSSVTSEDTATYYCAKQDCWGWNCYNNGCKDYTYYVDAWGQGLLVTVSS	CAGGTGCAGCTGCGGGAGTCGGGCCCCAGCCTGGTGAAGCCCTCACAGACCCTCTCCCTCACCTGCACGATCTCTGGATTCTCATTGAGTAGCTATGCTATAGTCTGGGTCCGCCAGGCTCCGGGGAAGGCGCTGGAGTGGGTTGGTGGTATAAGTAGTGATGGAAGCACATGCCTTAACCCAGCCCTGAAATCCCGGCTCAGCATCACCAAGGACAACTCCAAGAGCCAAGTCTCTTTGTCAGTGAGCAGCGTGACAAGTGAGGACACGGCCACATACTACTGTGCGAAGCAAGATTGTTGGGGTTGGAATTGTTATAATAATGGTTGTAAGGATTACACGTACTACGTCGATGCCTGGGGCCAAGGACTCCTGGTTACCGTCTCCTCAG		IGLV1-40*01	1	IGLJ/OR17-2*01,IGLJ4*01,IGLJ7*01,IGLJ8*01	0	ASPDSSSSSYFAV	13	IGLC/OR17-2	QAVLTQPSSVSGSLGQRVSITCSGSSSNVGLGNYVSWFQQIPGSAPRTLIYGATSRPSGVPDRFSGSRSGNTATLTISSLQAEDEADYFCASPDSSSSSYFAVFGSGTTLTVL	CAGGCTGTGCTGACTCAGCCGTCCTCCGTGTCCGGGTCCCTGGGCCAGAGGGTCTCCATCACCTGCTCTGGAAGCAGCAGCAACGTTGGGCTTGGTAATTATGTGAGCTGGTTCCAACAGATCCCAGGATCGGCCCCCAGAACCCTCATCTATGGTGCGACCAGTCGACCCTCGGGGGTCCCCGACCGATTCTCCGGCTCCAGGTCTGGGAACACAGCCACCCTGACCATCAGCTCGCTCCAGGCCGAGGACGAGGCGGATTATTTCTGTGCATCTCCTGACAGTAGTAGCAGTAGTTATTTTGCTGTTTTCGGCAGCGGGACCACACTGACCGTCCTGG	clonotype394_1	Sample_1
243_TCAGATGCATTAGGCT-1	TCAGATGCATTAGGCT-1	IGHV1-20*01	12	IGHD1-1*01,IGHD1-2*01,IGHD1-3*01,IGHD1-4*01	0	IGHJ2-4*01	2	AKDDDGRTTWGCPFGSSFLDV	21	1	IGHM1	QVQLRESGPSLVKPSQTLSLTCTVSGFSLSSYAVSWVRQAPGKALECLGGISSSGNTYYTPALKSRLSITKDNSKSQVSLSVSSVTPEDTATYYCAKDDDGRTTWGCPFGSSFLDVWGQGLLVTVAS	CAGGTGCAGCTGCGCGAGTCGGGCCCCAGCCTGGTGAAGCCCTCACAGACCCTCTCCCTCACCTGCACGGTCTCTGGATTCTCATTGAGCAGCTATGCTGTAAGCTGGGTCCGCCAGGCTCCAGGGAAGGCGCTTGAGTGCCTCGGTGGTATATCCAGTAGTGGAAACACATACTATACCCCAGCCCTGAAATCCCGGCTCAGCATCACCAAGGACAACTCCAAGAGCCAAGTCTCTCTGTCAGTGAGCAGCGTTACACCTGAGGACACGGCCACATACTATTGTGCGAAGGATGATGATGGCCGGACTACTTGGGGTTGTCCTTTTGGTAGTAGCTTTCTGGATGTCTGGGGCCAAGGACTCCTGGTCACCGTCGCCTCAG		IGLV1-67*01,IGLV5-60	9	IGLJ/OR17-2*01,IGLJ4*01,IGLJ7*01,IGLJ8*01	0	TTGDYSSSTVV	11	IGLC/OR17-2	QAVLTQPSSVSGSLGQRVSITCSGSSNNIGKYYVGWYQQVPGSGLRAVIYGSGSRPSGVPDRFSGSKSGNTATLTISSLQAEDEADYFCTTGDYSSSTVVFGSGTTLTVL	CAGGCTGTGCTGACTCAGCCGTCCTCCGTGTCCGGCTCCCTGGGCCAGAGGGTCTCCATCACCTGCTCTGGAAGCAGCAACAACATCGGTAAATATTATGTAGGCTGGTACCAACAGGTCCCAGGATCGGGCCTCAGAGCCGTCATCTATGGTAGTGGCAGTCGACCCTCGGGGGTCCCCGACCGATTCTCCGGCTCCAAGTCTGGCAACACAGCCACCCTGACCATCAGCTCGCTCCAGGCTGAGGACGAGGCGGATTATTTCTGTACAACTGGTGACTATAGTAGCAGTACTGTTGTTTTCGGCAGCGGGACCACACTGACCGTCCTGG	clonotype238_1	Sample_1
244_CGATCGGTCAGGCCCA-1	CGATCGGTCAGGCCCA-1	IGHV1-10*01	15	IGHD4-1*01,IGHD6-2*01,IGHD6-3*01,IGHD6-4*01	2	IGHJ2-4*01	0	WKAYNDYGTSCDWVDA	16	1	IGHM1	QVQLRESGPSLVKPSQTLSLTCTISGFSLSSYAVGWVRQAPGKALECLGGISSGGNILYNPALKSRLSITKDNSKSQVSLSVSSVTTEDTATYYCWKAYNDYGTSCDWVDAWGQGLLVTVSS	CAGGTGCAACTGCGGGAGTCGGGCCCCAGCCTGGTGAAGCCCTCACAGACCCTCTCCCTCACCTGCACAATCTCTGGATTCTCATTGAGCAGCTATGCTGTAGGCTGGGTCCGCCAGGCTCCAGGGAAGGCGCTGGAGTGTCTTGGTGGTATCAGTAGTGGTGGAAACATACTCTATAACCCAGCCCTGAAATCCCGGCTCAGCATCACCAAAGACAACTCCAAGAGCCAAGTCTCTCTGTCAGTGAGCAGCGTGACAACTGAGGACACGGCCACATACTATTGTTGGAAGGCTTATAATGATTATGGTACTTCTTGTGACTGGGTCGATGCCTGGGGCCAAGGACTCCTGGTCACCGTCTCCTCAG		IGLV1-67*02	7	IGLJ/OR17-2*01,IGLJ4*01,IGLJ7*01,IGLJ8*01	0	VAYDSSSSTGV	11	IGLC/OR17-2	QAVLTQPSSVSGSLGQRVSITCSGSSSNIGSHAVGWYQQVPGSGLRTIIYGSSSRPSGVPDRFSGSKSGNTATLTISSLQAEDEADYFCVAYDSSSSTGVFGSGTTLTVL	CAGGCTGTGCTGACTCAGCCGTCCTCCGTGTCCGGCTCCCTGGGCCAGAGGGTCTCCATCACCTGCTCTGGAAGCAGCAGCAACATCGGTAGTCATGCTGTGGGCTGGTACCAACAGGTCCCAGGATCGGGCCTCAGAACCATCATCTATGGTAGTAGCAGTCGACCCTCGGGGGTCCCCGACCGATTCTCCGGCTCCAAGTCTGGCAACACAGCCACCCTGACCATCAGCTCCCTCCAGGCTGAGGACGAGGCGGATTATTTCTGTGTAGCTTATGACAGTAGTAGCAGTACTGGTGTTTTCGGCAGCGGGACCACACTGACCGTCCTGG	clonotype134_1	Sample_1
245_GACTAACGTACTTGAC-1	GACTAACGTACTTGAC-1	IGHV1-17*01,IGHV1-20*01	15	IGHD6-2*01,IGHD6-3*01,IGHD6-4*01,IGHD8-2*01	3	IGHJ2-4*01	2	AKGTNVWSGVYCFGSGWSNPNRVSYIDA	28	1	IGHM1	QVQLRESGPSLVKPSQTLSLTCTVSGFSLSNYAVGWVRQAPGKALECLGGISNDGGIGYNPALKTRLSITKDNSKSQVSLSVSSVSPEDTATYYCAKGTNVWSGVYCFGSGWSNPNRVSYIDAWGQGLLVTVSS	CAGGTGCAGCTGCGCGAGTCGGGCCCCAGCCTGGTGAAGCCCTCACAGACCCTCTCCCTCACCTGCACGGTCTCTGGATTCTCATTGAGCAATTATGCTGTAGGCTGGGTCCGCCAGGCTCCAGGGAAGGCGCTGGAGTGCCTCGGTGGTATAAGCAATGATGGAGGCATAGGCTATAATCCAGCCCTGAAAACCCGGCTCAGCATCACCAAGGACAACTCCAAGAGCCAAGTCTCTCTGTCAGTGAGCAGCGTGTCACCTGAGGATACGGCCACATACTACTGTGCGAAGGGTACTAATGTTTGGAGTGGTGTCTATTGTTTTGGTAGTGGTTGGTCTAACCCTAATCGTGTCTCTTACATCGATGCCTGGGGCCAAGGACTCCTGGTCACCGTCTCG…		IGLV1-40*01	1	IGLJ/OR17-2*01,IGLJ4*01,IGLJ7*01,IGLJ8*01	0	ASPDSSSSNLI	11	IGLC/OR17-2	QAVLTQPSSVSGSLGQRVSITCSGSSSNVGLGNYVSWFQQIPGSAPRTLIYGATSRASGVPDRFSGSRSGNTATLTISSLQAEDEADYFCASPDSSSSNLIFGSGTTLTVL	CAGGCTGTGCTGACTCAGCCGTCCTCCGTGTCCGGGTCCCTGGGCCAGAGGGTCTCCATCACCTGCTCTGGAAGCAGCAGCAACGTTGGGCTTGGTAATTATGTGAGCTGGTTCCAACAGATCCCAGGATCGGCCCCCAGAACCCTCATCTATGGTGCGACCAGTCGAGCCTCGGGGGTCCCCGACCGATTCTCCGGCTCCAGGTCTGGGAACACAGCCACCCTGACCATCAGCTCGCTCCAGGCCGAGGACGAGGCGGATTATTTCTGTGCATCTCCTGACAGTAGCAGCAGTAATCTTATTTTCGGCAGCGGGACCACACTGACCGTCCTGG	clonotype540_1	Sample_1
246_CCGTACTAGTACGTAA-1	CCGTACTAGTACGTAA-1	IGHV1-21*01,IGHV1-33*01	8	IGHD8-2*01	5	IGHJ2-4*01	1	AKLGGLDYSYLYGCRFDYGPLDA	23	1	IGHM1	QVQLRESGPSLVKPSQTLSLTCTTSGFSLSSYAVGWVRQAPGKALEWIGGVTSSGTTCLNPALKSRLGITKDNSKSQVSLSVSSVTTEDTATYYCAKLGGLDYSYLYGCRFDYGPLDAWGQGLLVTVSS	CAGGTGCAGCTGCGGGAGTCGGGCCCCAGCCTGGTGAAGCCCTCACAGACCCTCTCCCTCACCTGCACGACCTCTGGATTCTCATTGAGCAGCTATGCTGTAGGCTGGGTCCGCCAGGCTCCGGGGAAGGCGCTGGAGTGGATTGGTGGTGTCACTAGTAGTGGAACCACATGCCTTAACCCAGCCCTGAAATCCCGGCTCGGCATCACCAAGGACAACTCCAAGAGCCAAGTCTCTCTGTCAGTGAGCAGCGTGACAACTGAGGACACGGCCACATACTACTGTGCGAAGCTGGGTGGTCTTGATTATAGTTATCTTTATGGTTGTCGTTTTGATTATGGTCCACTCGATGCCTGGGGCCAAGGACTCCTCGTCACCGTCTCCTCAG		IGLV1-67*02	5	IGLJ/OR17-2*01,IGLJ4*01,IGLJ7*01,IGLJ8*01	0	VAYDSSSSIFV	11	IGLC/OR17-2	QAVLTQPSSVSGSLGQRVSITCSGSSSNIGSYNVGWYQQVPGSGLRTIIYGSTSRPSGVPDRFSGSKSGNTATLTISSLQAEDEADYFCVAYDSSSSIFVFGSGTTLTVL	CAGGCTGTGCTGACTCAGCCGTCCTCCGTGTCCGGCTCCCTGGGCCAGAGGGTCTCCATCACCTGCTCTGGAAGCAGCAGCAACATCGGTAGTTATAATGTGGGCTGGTACCAACAGGTCCCAGGATCGGGCCTCAGAACCATCATCTATGGTAGTACCAGTCGACCCTCGGGGGTCCCCGACCGATTCTCCGGCTCCAAGTCTGGCAACACAGCCACCCTGACCATCAGCTCGCTCCAGGCTGAGGATGAGGCGGATTATTTCTGTGTAGCTTATGACAGTAGTAGCAGTATTTTTGTTTTCGGCAGCGGGACCACACTGACCGTCCTGG	clonotype310_1	Sample_1
247_CAGTCCTAGGTGCACA-1	CAGTCCTAGGTGCACA-1	IGHV1-17*01,IGHV1-20*01	17	IGHD6-2*01	10	IGHJ2-4*01	2	AKNVGGGGWGDACFYGGAYDSYIDA	25	1	IGHM1	QVQLRESGPSLVKPSQTLSLTCTVSGFSLSSYTVGWVRQAPGKALECLGSISSTGGSGYNPALKSRLSITKDNSKSQVFLSVSSVTPEETATYYCAKNVGGGGWGDACFYGGAYDSYIDAWGQGLRVTVSS	CAGGTGCAGCTGCGCGAGTCGGGCCCCAGCCTGGTGAAGCCCTCACAGACCCTCTCCCTCACCTGCACGGTCTCTGGATTCTCATTGAGCAGCTATACTGTAGGCTGGGTCCGCCAGGCTCCAGGGAAGGCGCTGGAGTGCCTCGGTAGTATAAGTAGTACTGGAGGCTCAGGCTATAACCCAGCCCTGAAATCCCGGCTCAGCATCACCAAGGACAACTCCAAGAGTCAAGTCTTTCTGTCAGTGAGTAGCGTGACACCAGAGGAAACGGCCACATACTACTGTGCGAAGAATGTTGGTGGTGGTGGTTGGGGTGATGCTTGTTTTTACGGTGGTGCTTATGACTCCTACATCGATGCCTGGGGCCAAGGACTCCGGGTCACCGTCTCCTCAG		IGLV1-21*01,IGLV1-67*01,IGLV5-60	9	IGLJ/OR17-2*01,IGLJ4*01,IGLJ7*01,IGLJ8*01	1	AAGDSSSGTAV	11	IGLC/OR17-2	QAVLTQPSSVSGSLGQRVSITCSGSSNNIGIYGVGWYQQVPGSGLRTIIYGSFSRPSGVPDRFSGSKSGNTATLTISSLQAEDEADYFCAAGDSSSGTAVFGSGTTLTVL	CAGGCTGTGCTGACTCAGCCGTCCTCCGTGTCCGGCTCCCTGGGCCAGAGGGTCTCCATCACCTGCTCTGGAAGCAGCAACAATATCGGTATTTATGGTGTGGGCTGGTACCAACAGGTCCCAGGATCGGGCCTCAGAACCATCATCTATGGTAGTTTCAGTCGACCCTCGGGGGTCCCCGACCGATTCTCCGGCTCCAAGTCTGGCAACACAGCCACCCTGACCATCAGCTCGCTCCAGGCTGAGGACGAGGCGGATTATTTCTGTGCAGCTGGTGACAGCAGTAGCGGTACTGCTGTTTTCGGCAGCGGGACCACTCTGACCGTCCTGG	clonotype414_1	Sample_1
248_CTTAGGAAGGGCTTCC-1	CTTAGGAAGGGCTTCC-1	IGHV1-10*01,IGHV1-17*01,IGHV1-20*01	16	IGHD6-2*01,IGHD6-3*01,IGHD6-4*01,IGHD8-2*01	0	IGHJ2-4*01	0	AKAFNGGPGGNYYGCGNVATGGIDA	25	1	IGHM1	QVQLRESGPSLVKPSQTLSLTCTVSGFSLSSYYVGWVRQAPGKALECLGGINNDGGTGYNPALKSRLSITKDNSKSQVSLSLSGVTPDDTATYYCAKAFNGGPGGNYYGCGNVATGGIDAWGQGLLVTVSS	CAGGTGCAGCTGCGCGAGTCGGGCCCCAGCCTGGTGAAGCCCTCACAGACCCTCTCCCTCACCTGCACGGTCTCTGGATTCTCATTGAGCAGCTATTATGTAGGCTGGGTCCGCCAGGCTCCAGGGAAGGCGCTGGAGTGCCTCGGTGGTATAAACAATGATGGAGGCACAGGCTATAACCCAGCCCTGAAATCCCGCCTCAGCATCACCAAGGACAACTCCAAGAGCCAAGTTTCTCTGTCACTGAGCGGCGTGACACCTGACGACACGGCCACATACTACTGTGCGAAGGCTTTCAATGGTGGTCCTGGTGGGAATTATTATGGTTGTGGGAATGTTGCTACTGGTGGCATTGATGCCTGGGGCCAAGGACTCCTGGTCACCGTCTCCTCAG		IGLV1-67*02	15	IGLJ/OR17-2*01,IGLJ4*01,IGLJ7*01,IGLJ8*01	0	VTYDSSTRTAV	11	IGLC/OR17-2	QAVLTQPSSVSGSLGQRVSITCSGSSNNIGTYNVGWYQQVPGSGLRTIIHGTTNRPSGVPDRFSGSESGNTATLTISSLQAEDEADYFCVTYDSSTRTAVFGSGTTLTVL	CAGGCTGTGCTGACTCAGCCGTCCTCCGTGTCCGGCTCCCTGGGCCAGAGGGTCTCCATCACCTGCTCTGGAAGCAGCAACAACATCGGTACTTATAATGTGGGCTGGTACCAACAGGTCCCAGGATCGGGCCTCAGAACCATCATCCATGGTACTACCAATCGACCCTCGGGGGTCCCCGACCGATTCTCCGGCTCCGAGTCTGGCAACACAGCCACCCTGACCATCAGCTCCCTCCAGGCTGAGGACGAGGCGGATTATTTCTGTGTAACTTATGACAGTAGTACCCGTACTGCTGTTTTCGGCAGCGGGACCACACTGACCGTCCTGG	clonotype418_1	Sample_1
249_CATGCCTCAGGTCTCG-1	CATGCCTCAGGTCTCG-1	IGHV1-27*01	25	IGHD6-2*01,IGHD6-3*01,IGHD6-4*01,IGHD8-2*01	0	IGHJ2-4*01	1	DKHRLSSCEHGRDGIDA	17	1	IGHM1	QAQLRESGPSLVKPSQTLSLTCTISGFSLNSYAIDWVRQAPGKALEFLGCIEPGGNTYYNPTLKSRLSITKDNSKSQVSLSVSSVSTEDTATYYCDKHRLSSCEHGRDGIDAWGQGLLVTVSS	CAGGCGCAGCTGCGGGAGTCGGGCCCCAGCCTGGTGAAGCCCTCACAGACCCTCTCCCTCACCTGCACGATCTCTGGATTCTCTTTGAACAGCTATGCTATAGACTGGGTCCGCCAGGCTCCAGGGAAGGCGCTGGAATTTCTTGGTTGTATAGAGCCTGGTGGTAACACATACTATAACCCAACCCTGAAATCCCGGCTCAGCATCACCAAGGACAACTCCAAGAGCCAAGTCTCTCTGTCAGTGAGCAGCGTGAGTACTGAGGACACGGCCACATACTACTGTGATAAACATAGACTTAGTAGTTGTGAGCATGGCAGAGACGGTATCGATGCCTGGGGCCAGGGACTCCTGGTCACCGTCTCCTCAG		IGLV1-31*01	11	IGLJ/OR17-2*01,IGLJ4*01,IGLJ7*01,IGLJ8*01	0	SSYQTTNTLV	10	IGLC/OR17-2	QAVLTQPSSVSGSLGQRVSITCSGSSSNVGTGNYVRWFQQIPGSAPRNIIYGATSRASGVPDRFSGSRSGNTATLTISSLQAEDEANYFCSSYQTTNTLVFGSGTTLTVL	CAGGCTGTGCTGACTCAGCCGTCCTCCGTGTCCGGGTCCCTGGGCCAGAGGGTCTCCATCACCTGCTCTGGAAGCAGCAGCAACGTTGGAACTGGCAATTATGTGAGGTGGTTCCAACAGATCCCAGGATCGGCCCCCAGAAATATCATCTATGGTGCGACCAGTCGAGCCTCGGGGGTTCCCGACCGATTCTCCGGCTCCAGGTCTGGGAACACAGCCACCCTGACCATCAGCTCGCTCCAGGCTGAGGACGAGGCAAATTATTTCTGTTCATCTTATCAAACTACTAACACACTTGTTTTCGGCAGCGGGACCACACTGACCGTCCTGG	clonotype148_1	Sample_1
250_TTGACTTGTACCGTTA-1	TTGACTTGTACCGTTA-1	IGHV1-27*01	21	IGHD8-2*01	1	IGHJ2-4*01	0	AKYIGGWSGWALYGGGAVDA	20	0	NoneCalled	QVQLRESGPSLVKPSETLSLTCTVSGFSLNRYDVGWVRQAPGKALEWLGSIDNYGDTGYNSALKSRLSITRDNSKSQVALSVSSATPEDTATYYCAKYIGGWSGWALYGGGAVDAWGQGLLVTVSS	CAGGTGCAGCTGCGGGAGTCGGGCCCCAGCCTGGTGAAGCCCTCAGAGACCCTCTCCCTCACCTGCACGGTCTCTGGATTCTCACTAAATCGCTATGATGTAGGCTGGGTCCGCCAGGCTCCGGGGAAGGCACTGGAGTGGCTTGGTAGTATAGATAATTATGGGGACACAGGCTATAACTCAGCCCTGAAATCCCGGCTCAGCATCACCAGGGACAACTCCAAGAGCCAAGTCGCTCTGTCAGTGAGCAGCGCGACACCTGAGGACACGGCCACATACTACTGTGCGAAGTATATAGGTGGTTGGAGTGGTTGGGCTTTGTATGGTGGTGGTGCCGTCGATGCCTGGGGCCAAGGACTCCTGGTCACCGTCTCCTCAG		IGLV5-64,IGLV5-72*01	13	IGLJ/OR17-3*01,IGLJ2*01	0	AVWHGDTNDYL	11	IGLC/OR17-2	QPVLTQPVTVSASLGASARLSCTLSSGYNVSNYSIYGLQQKAGNPLRYLLRFKSDLYKHQGSGVPSRFSGSKDASTNAGLLLISGLQPEDEAGAYCAVWHGDTNDYLFGGGTRVTVL	CAGCCTGTGTTGACTCAGCCGGTCACCGTCTCTGCGTCTCTGGGAGCATCAGCCAGACTCTCCTGCACCCTGAGTAGTGGCTACAATGTTAGCAACTATAGCATATACGGGTTGCAACAGAAGGCAGGGAACCCTCTCCGGTACCTCCTGAGGTTCAAATCAGACTTGTATAAACACCAGGGCTCCGGGGTCCCCAGCCGCTTCTCTGGATCCAAAGATGCCTCGACCAATGCAGGGCTCCTGCTCATCTCTGGGCTGCAGCCCGAGGACGAGGCCGGCGCCTACTGTGCTGTGTGGCATGGCGACACTAACGATTATCTTTTCGGCGGCGGGACCAGAGTGACCGTCCTGG	clonotype226_1	Sample_1
251_AAGCCGCAGGAACTGC-1	AAGCCGCAGGAACTGC-1	IGHV1-10*01	15	IGHD6-2*01,IGHD6-3*01,IGHD6-4*01,IGHD8-2*01	0	IGHJ2-4*01	2	AKTSYGGYQLGDHGCGIFGDRNDYIDA	27	1	IGHM1	QVQLRESGPSLVKPSQTLSLTCTISGFSLSSYAIGWVRQAPGKALECLGEISGNGNTGYNPVLKSRLSITKDNSNNQVSLSLSSVTTEDTATYYCAKTSYGGYQLGDHGCGIFGDRNDYIDAWGQGLLVTVSS	CAGGTGCAGCTGCGGGAGTCGGGCCCCAGCCTGGTGAAGCCCTCACAGACCCTCTCCCTCACCTGCACGATCTCTGGATTCTCATTGAGCAGCTATGCTATAGGCTGGGTCCGCCAGGCTCCAGGGAAGGCGCTGGAGTGTCTTGGTGAAATAAGTGGTAATGGAAACACAGGCTATAACCCAGTCCTGAAATCCCGGCTCAGCATCACCAAGGACAACTCCAATAATCAAGTCTCTCTATCACTGAGCAGCGTGACAACTGAGGACACGGCCACATACTACTGTGCGAAAACATCATATGGTGGATATCAGTTGGGTGATCATGGTTGTGGTATTTTTGGTGACCGAAATGACTACATCGACGCCTGGGGCCAAGGACTCCTGGTCACCGTCTCCTCAG		IGLV1-31*01	0	IGLJ/OR17-2*01,IGLJ4*01,IGLJ7*01,IGLJ8*01	0	ASYQSGNTAV	10	IGLC/OR17-2	QAVLTQPSSVSGSLGQRVSITCSGSSSNVGTGNYVSWFQQIPGSAPRTLIYGATSRASGVPDRFSGSRSGNTATLTISSLQAEDEADYFCASYQSGNTAVFGSGTTLTVL	CAGGCTGTGCTGACTCAGCCGTCCTCCGTGTCCGGGTCCCTGGGCCAGAGGGTCTCCATCACCTGCTCTGGAAGCAGCAGCAACGTTGGAACTGGCAATTATGTGAGCTGGTTCCAACAGATCCCAGGATCGGCCCCCAGAACCCTCATCTATGGTGCGACCAGTCGAGCCTCGGGGGTCCCCGACCGATTCTCCGGCTCCAGGTCTGGGAACACAGCCACCCTGACCATCAGCTCGCTCCAGGCTGAGGACGAGGCAGATTATTTCTGTGCATCTTATCAGAGTGGTAACACAGCTGTTTTCGGCAGCGGGACCACACTGACCGTCCTGG	clonotype510_1	Sample_1
252_ATGGGAGGTCTTGTCC-1	ATGGGAGGTCTTGTCC-1	IGHV1-20*01	13	IGHD8-2*01	6	IGHJ2-4*01	0	TKCSNGNGNYGCYGGYAGDSYQTYVDA	27	2	IGHM1	QVQLRESGPSLVKPSQTLSLTCTVSGFSLSSYGVGWVRQAPGKALEWLGGIHNGGNTYYNPSLKSRLSITKDNSKSQVSLSVSSVTPEDTATYYCTKCSNGNGNYGCYGGYAGDSYQTYVDAWGQGLLVTVSS	CAGGTGCAGCTGCGGGAGTCGGGCCCCAGCCTGGTGAAGCCCTCACAGACCCTCTCCCTCACCTGCACGGTCTCTGGATTCTCACTGAGCAGCTATGGTGTAGGCTGGGTCCGCCAGGCTCCGGGGAAGGCACTGGAGTGGCTTGGTGGTATACATAATGGTGGAAACACATATTATAACCCATCCCTGAAATCCCGGCTCAGCATCACCAAGGACAACTCCAAGAGCCAAGTCTCTCTGTCAGTGAGCAGCGTAACACCTGAGGACACGGCCACATACTACTGTACGAAGTGTAGTAACGGCAATGGTAATTACGGTTGTTATGGTGGTTATGCGGGTGATAGTTATCAAACATACGTCGATGCCTGGGGCCAAGGACTCCTGGTCACCGTCTCCTCAG		IGLV1-67*01,IGLV5-60	1	IGLJ/OR17-2*01,IGLJ4*01,IGLJ7*01,IGLJ8*01	0	ATGDYSSSTAV	11	IGLC/OR17-2	QAVLTQPSSVSGSLGQRVSITCSGSSNNIGRYGVGWYQQVPGSGLRTIIYDSSSRPSGVPDRFSGSKSGNTATLTISSLQAEDEADYFCATGDYSSSTAVFGSGTTLTVL	CAGGCTGTGCTGACTCAGCCGTCCTCCGTGTCCGGCTCCCTGGGCCAGAGGGTCTCCATCACCTGCTCTGGAAGCAGCAACAACATCGGTAGATATGGTGTGGGCTGGTACCAACAGGTCCCAGGATCGGGCCTCAGAACCATCATCTATGATAGTAGCAGTCGACCCTCGGGGGTCCCCGACCGATTCTCCGGCTCCAAGTCTGGCAACACAGCCACCCTGACCATCAGCTCGCTCCAGGCTGAGGACGAGGCGGATTATTTCTGTGCAACTGGTGACTACAGTAGCAGTACTGCTGTTTTCGGCAGCGGGACCACACTGACCGTCCTGG	clonotype514_1	Sample_1
253_CCACTACGTTCCGGCA-1	CCACTACGTTCCGGCA-1	IGHV1-27*01	21	IGHD1-1*01,IGHD1-2*01,IGHD1-3*01,IGHD1-4*01,IGHD4-1*01	0	IGHJ2-4*01	0	AKTIRDGWWEAGYLDA	16	0	IGHM1	QVQLRESGPSLVKPSQTLSLTCTVSGFSLSNYAISWVRQAPGKALEWVGGMYSDGRTDYNPALKPRLSITKDNSKSQVSLSVSSVTPEDTATYYCAKTIRDGWWEAGYLDAWGQGLLVTVSS	CAGGTGCAGCTGCGGGAGTCGGGCCCCAGCCTGGTGAAGCCCTCACAGACCCTCTCCCTCACCTGCACGGTCTCTGGATTCTCATTAAGCAACTATGCTATTTCCTGGGTCCGCCAGGCTCCAGGGAAGGCGCTGGAGTGGGTTGGTGGTATGTACAGTGATGGGCGTACAGATTATAATCCAGCCCTGAAACCCCGGCTCAGCATCACCAAGGACAACTCCAAGAGCCAAGTCTCTCTGTCAGTGAGCAGCGTGACACCTGAGGACACGGCCACGTACTACTGTGCAAAGACAATACGTGATGGCTGGTGGGAGGCTGGTTATCTCGATGCCTGGGGCCAAGGACTCCTGGTCACCGTCTCCTCAG		IGLV1-55*01	3	IGLJ/OR17-2*01,IGLJ4*01,IGLJ7*01,IGLJ8*01	0	ASYQSGDTVV	10	IGLC/OR17-2	QAVLTQPSSVSGSLGQRVSITCSGSSSNVGTGNYVGWYQQIPGSAPRTLIYGATSRASGVPDRFSGSRSGNTATLTISSLQAEDEADYFCASYQSGDTVVFGSGTTLTVL	CAGGCTGTGCTGACTCAGCCGTCCTCCGTGTCCGGGTCCCTGGGCCAGAGGGTCTCCATCACCTGCTCTGGAAGCAGCAGCAACGTTGGAACTGGCAATTATGTGGGCTGGTACCAACAGATCCCAGGATCAGCCCCCAGAACCCTCATCTATGGTGCGACCAGTCGAGCCTCGGGGGTCCCCGACCGATTCTCCGGCTCCAGGTCTGGGAACACAGCCACCCTGACCATCAGCTCGCTCCAGGCTGAGGACGAGGCAGATTATTTCTGTGCATCTTATCAGAGTGGTGACACAGTTGTTTTCGGCAGCGGGACCACACTGACCGTCCTGG	clonotype141_1	Sample_1
254_CTGCGGATCCACGACG-1	CTGCGGATCCACGACG-1	IGHV1-27*01	22	IGHD7-3*01,IGHD7-4*01	1	IGHJ2-4*01	1	AKGTNGWYRYAIDA	14	0	IGHG1	QVQLRESGPSLVKPSQTLSLTCTTSGFSLSSYGVGWVRQAPGKALEWVGGVDYNGNSNYNPVLKSRLSITKDNSQSQVSLLVSSVTTEDSATYYCAKGTNGWYRYAIDAWGQGLLVTVSS	CAGGTGCAGCTGCGGGAGTCGGGCCCCAGCCTGGTGAAGCCCTCACAGACCCTCTCCCTCACCTGCACGACCTCTGGATTCTCACTGAGCAGCTATGGTGTAGGGTGGGTCCGCCAGGCTCCGGGGAAGGCGCTGGAGTGGGTTGGTGGGGTAGATTATAATGGAAACTCCAACTATAATCCAGTCCTGAAATCCCGGCTCAGCATCACCAAGGACAACTCCCAGAGCCAAGTCTCTCTGTTAGTGAGTAGCGTGACAACTGAGGACTCGGCCACATACTACTGTGCGAAGGGTACTAATGGTTGGTATCGATACGCCATCGATGCCTGGGGCCAAGGACTCCTGGTCACCGTTTCCTCAG		IGLV1-55*01	17	IGLJ/OR17-2*01,IGLJ4*01,IGLJ7*01,IGLJ8*01	0	ASGQNDHTAV	10	IGLC/OR17-2	QAVLTQPSSVSGYLGQRVSITCSGSSSNVGFGDYVGWYQQIPGSAPRILIYSATIRAWGVPDRFSGSRSGNTATLTISSLQAEDEADYFCASGQNDHTAVFGSGTTLTVL	CAGGCTGTGCTGACTCAGCCGTCCTCCGTGTCCGGGTACCTGGGCCAGAGGGTCTCCATCACCTGCTCCGGAAGCAGCAGCAACGTTGGTTTTGGCGATTATGTGGGCTGGTACCAACAGATCCCAGGATCAGCCCCCAGAATCCTCATCTATAGTGCGACCATTCGAGCCTGGGGGGTCCCCGACCGATTCTCCGGCTCCAGGTCTGGGAACACAGCCACCCTGACCATCAGCTCGCTCCAGGCTGAGGACGAGGCAGATTATTTCTGTGCATCTGGTCAGAATGATCACACAGCTGTTTTCGGCAGCGGGACCACACTGACCGTCCTGG	clonotype8_1	Sample_1
255_TTGGAACAGGGAGTAA-1	TTGGAACAGGGAGTAA-1	IGHV1-10*01	15	IGHD7-3*01,IGHD7-4*01	6	IGHJ2-4*01	2	AKFTCDVCGFGVYSWHDYGYIDA	23	2	IGHM1	QVQLRESGPSLVKPSQTLSLTCTISGFSLSNYAVGWVRQAPGKALECLGGISWSGNSGYNSALKSRLSITKNNSKNQVSLSVSSVTTEDTATYYCAKFTCDVCGFGVYSWHDYGYIDAWGQGLLVTVSS	CAGGTGCAGCTGCGGGAGTCGGGCCCCAGCCTGGTGAAGCCCTCACAGACCCTCTCCCTCACCTGCACGATCTCTGGATTCTCATTGAGCAACTATGCTGTAGGCTGGGTCCGCCAGGCTCCAGGGAAGGCGCTGGAGTGTCTTGGTGGTATAAGTTGGAGTGGAAACTCAGGCTATAACTCAGCCCTGAAATCCCGGCTCAGCATCACCAAGAACAACTCGAAGAACCAAGTCTCTCTGTCAGTGAGCAGCGTGACAACTGAAGACACGGCCACATACTACTGTGCGAAGTTTACTTGTGATGTTTGTGGTTTTGGTGTTTATAGTTGGCATGATTATGGATACATCGACGCCTGGGGCCAAGGACTCCTGGTCACCGTCTCCTCAG		IGLV1-21*01,IGLV1-67*01,IGLV5-60	5	IGLJ/OR17-3*01,IGLJ2*01	0	AAGDSSSSTGL	11	IGLC/OR17-2	QAVLTQPSSVSGSLGQRVSITCSGSSNNIGSYGVGWYQQVPGSGLRTIIYGSSSRPSGVPDRFSGSKSGNTATLTISSLQAEDEADYFCAAGDSSSSTGLFGGGTRVTVL	CAGGCTGTGCTGACTCAGCCGTCCTCCGTGTCCGGCTCCCTGGGCCAGAGGGTCTCCATCACCTGCTCTGGAAGCAGCAACAATATCGGTAGTTATGGTGTGGGCTGGTACCAACAGGTCCCAGGATCGGGCCTCAGAACCATCATCTATGGTAGTAGCAGTCGACCCTCGGGGGTCCCCGACCGATTCTCCGGCTCCAAGTCTGGCAACACAGCCACCCTGACCATCAGCTCGCTCCAGGCTGAGGACGAGGCGGATTATTTCTGTGCAGCTGGTGACAGCAGTAGCAGTACTGGTCTTTTCGGCGGCGGGACCAGAGTGACCGTCCTGG	clonotype334_1	Sample_1
256_CCGTTCATCATTATCC-1	CCGTTCATCATTATCC-1	IGHV1-21*01,IGHV1-33*01	21	IGHD7-3*01,IGHD7-4*01	5	IGHJ2-4*01	0	AKQGYGGGGFSAGHCARYGVGAGYNVDA	28	1	IGHA	QVQLRESGPSLVKPSQTLSLTCTTSGFSLSSYYAVGWVRQAPGKALEWVGGIDSDGDTCYNSALKSRLAVTKDKSKSQVSLSLRSVTTEDTATYYCAKQGYGGGGFSAGHCARYGVGAGYNVDAWGQGLLVTVSS	CAGGTGCAGCTGCGGGAGTCGGGCCCCAGCCTGGTGAAGCCCTCACAGACCCTCTCCCTCACCTGCACAACTTCTGGATTCTCATTGAGTAGCTATTATGCTGTAGGCTGGGTCCGCCAGGCTCCGGGGAAGGCGCTGGAGTGGGTTGGTGGTATAGATTCTGATGGAGACACATGCTATAATTCAGCCCTGAAATCCCGGCTCGCCGTCACCAAGGACAAGTCCAAGAGCCAAGTCTCTCTGTCACTGCGCAGCGTGACAACTGAGGACACGGCCACATACTACTGTGCGAAGCAAGGATATGGTGGCGGGGGTTTTAGTGCTGGTCATTGTGCACGTTATGGTGTAGGTGCTGGTTATAACGTCGATGCCTGGGGCCAAGGACTCCTGGTCACCGTC…		IGLV1-40*01	11	IGLJ/OR17-2*01,IGLJ4*01,IGLJ7*01,IGLJ8*01	3	ASPDSGSSGFL	11	IGLC/OR17-2	QAVLTQPSSVSGSLGQRVSITCSGSSSNVGYGNYVSWFRQIPGSAPRMLIYGATSRASGVPDRFSGSRSGNTATLTISSLQAEDEADYFCASPDSGSSGFLFARGTTLTVL	CAGGCTGTGCTGACTCAGCCGTCCTCCGTGTCCGGGTCCCTGGGCCAGAGGGTCTCCATCACCTGCTCTGGAAGCAGCAGCAATGTTGGATATGGCAATTATGTGAGCTGGTTCCGACAGATCCCAGGATCGGCCCCCAGAATGCTCATCTATGGTGCGACCAGTCGAGCCTCTGGGGTCCCCGACCGATTCTCCGGCTCCAGGTCTGGGAACACAGCCACCCTGACCATCAGCTCGCTCCAGGCCGAGGACGAGGCGGATTATTTCTGTGCATCTCCTGACAGTGGTAGCAGTGGTTTTCTTTTCGCCCGCGGGACCACGCTGACCGTCCTGG	clonotype542_1	Sample_1
257_ACACTGAGTACCGTTA-1	ACACTGAGTACCGTTA-1	IGHV1-27*01	29	IGHD3-1*01,IGHD3-3*01,IGHD3-4*01	0	IGHJ2-4*01	0	AKCISGSSCISANNGDYVDA	20	2	IGHM1	QVQLRESGPSLVKPSQTLSLTCTASGFSLSSYGIGWVRQAPGKALEWLVTLNKNEHTVYNPALKSRLSITRDASKSQVSLTVSSVTTEDTATYYCAKCISGSSCISANNGDYVDAWGQGLLVTVSS	CAGGTGCAGCTGCGGGAGTCGGGCCCCAGCCTGGTGAAGCCCTCACAGACCCTCTCCCTCACCTGCACGGCCTCTGGATTCTCACTGAGCAGCTATGGTATAGGCTGGGTCCGCCAGGCTCCAGGGAAGGCGCTGGAGTGGCTTGTAACACTGAATAAGAATGAACACACAGTGTATAACCCGGCCCTGAAATCCCGGCTCAGCATCACCAGGGACGCCTCCAAGAGCCAAGTTTCTCTCACAGTGAGCAGCGTGACAACTGAGGACACGGCCACATACTACTGTGCGAAGTGTATCAGTGGTAGTAGCTGTATTTCGGCTAATAATGGTGACTACGTCGATGCCTGGGGCCAAGGACTCCTGGTCACCGTCTCCTCAG		IGLV1-67*02	9	IGLJ/OR17-2*01,IGLJ4*01,IGLJ7*01,IGLJ8*01	0	VTWDSSSSIVV	11	IGLC/OR17-2	QAVLTQPSSVSGSLGQRVSITCSGSSSNIGSYNVGWYQQVPGSGLRTIIYDSSSRPSGVPDRFSGSKSGSTATLTISSLQAEDEADYFCVTWDSSSSIVVFGSGTTLTVL	CAGGCTGTGCTGACTCAGCCGTCCTCCGTGTCCGGCTCCCTGGGCCAGAGGGTCTCCATCACCTGCTCTGGAAGCAGCAGCAACATCGGTAGTTATAATGTGGGCTGGTACCAACAGGTCCCAGGATCGGGCCTCAGAACCATCATCTATGATAGTAGCAGTCGACCCTCGGGGGTCCCCGACCGATTCTCCGGCTCCAAGTCTGGCAGCACAGCCACCCTGACCATCAGCTCGCTCCAGGCTGAGGATGAGGCGGATTATTTCTGTGTAACTTGGGACAGTAGTAGCAGTATTGTTGTTTTCGGCAGCGGGACCACACTGACCGTCCTGG	clonotype224_1	Sample_1
258_CCCAATCTCAGCTCGG-1	CCCAATCTCAGCTCGG-1	IGHV1-21*01,IGHV1-33*01	14	IGHD7-3*01,IGHD7-4*01	4	IGHJ2-4*01	0	TKNRGDYWSYGGNVDA	16	0	IGHM1	QVQLRESGPSLVKPSQTLSLTCTTSGFSLRGYAVGWVRQAPGKALEWVGFISSSGSTYFNPALKSRLSITKDNSKSQVSLSVSSVTTEDTATYYCTKNRGDYWSYGGNVDAWGQGLLVTVSS	CAGGTGCAGCTGCGGGAGTCGGGCCCCAGCCTGGTGAAGCCCTCACAGACCCTCTCCCTCACCTGCACGACCTCTGGATTCTCATTGCGTGGCTATGCTGTGGGCTGGGTCCGCCAGGCTCCGGGGAAGGCACTAGAGTGGGTTGGTTTTATAAGTAGTAGTGGAAGCACATACTTTAACCCAGCCCTGAAATCCCGGCTCAGCATCACCAAGGACAACTCCAAGAGCCAAGTCTCTCTGTCAGTGAGCAGCGTGACAACTGAGGACACGGCCACATACTACTGTACAAAAAATCGTGGTGATTATTGGTCTTATGGTGGGAACGTCGATGCCTGGGGCCAAGGACTCCTGGTCACCGTCTCCTCAG		IGLV1-67*01,IGLV5-60	8	IGLJ/OR17-2*01,IGLJ4*01,IGLJ7*01,IGLJ8*01	0	ASSDDSSGTSAV	12	IGLC/OR17-2	QAVLTQPSSVSGSLGQRVSITCSGSSNNIGRYDVGWYQQVPGSGLRTIIYGSSSRPSGVPDRFSGSKSGNTATLTISSLQAEDEADYLCASSDDSSGTSAVFGSGTTLTVL	CAGGCTGTGCTGACTCAGCCGTCCTCCGTGTCCGGCTCCCTGGGCCAGAGGGTCTCCATCACCTGCTCTGGAAGCAGCAACAACATCGGTAGATATGATGTGGGCTGGTACCAACAGGTCCCAGGATCGGGCCTCAGAACCATCATCTACGGTAGTAGCAGTCGACCCTCGGGGGTCCCCGACCGATTCTCCGGCTCCAAGTCTGGCAACACAGCCACCCTGACCATCAGCTCCCTCCAGGCTGAGGACGAGGCGGATTATTTGTGTGCAAGTAGTGACGACAGTAGCGGTACTTCTGCTGTTTTCGGCAGCGGGACCACACTGACCGTCCTGG	clonotype143_1	Sample_1
259_ACTGAACAGTCACGCC-1	ACTGAACAGTCACGCC-1	IGHV1-17*01,IGHV1-20*01	16	IGHD7-3*01,IGHD7-4*01	7	IGHJ2-4*01	0	AKYSRGGDGCCSDYYGYGYVDA	22	2	IGHM1	QVQLRESGPSLVKPSQTLSLTCTVSGFSLSSYAVTWVRQAPGKALECLGDMGIGGSTYYNPALKSRLSITKDNFNSQVSLSVSDVTPEDTATYYCAKYSRGGDGCCSDYYGYGYVDAWGQGLLVTVSS	CAGGTGCAGCTGCGCGAGTCGGGCCCCAGCCTGGTGAAGCCCTCACAGACCCTCTCCCTCACCTGCACGGTCTCTGGATTCTCATTGAGCAGCTATGCTGTAACCTGGGTCCGCCAGGCTCCAGGGAAGGCGCTTGAGTGCCTCGGTGATATGGGCATTGGTGGAAGTACATACTATAACCCAGCCCTGAAATCCCGGCTCAGCATCACCAAGGACAATTTCAACAGCCAAGTCTCTCTGTCAGTGAGCGACGTGACACCTGAGGACACGGCCACATACTACTGTGCGAAATATAGTCGTGGTGGTGATGGTTGCTGTAGTGATTATTATGGTTATGGTTACGTCGATGCCTGGGGCCAAGGACTCCTGGTCACCGTCTCCTCAG		IGLV1-67*01,IGLV5-60	6	IGLJ/OR17-2*01,IGLJ4*01,IGLJ7*01,IGLJ8*01	0	AAGDSSSSTTV	11	IGLC/OR17-2	QAVLTQPSSVSGSLGQRVSITCSGSSSNIGRYGVGWYQQVPGSGLRTIIYGSSSRPSGVPDRFSGSKSGNTATLTISSLQAEDEADYFCAAGDSSSSTTVFGSGTTLTVL	CAGGCTGTGCTGACTCAGCCGTCCTCCGTGTCCGGGTCCCTGGGCCAGAGGGTCTCCATCACCTGCTCTGGAAGCAGCAGCAACATCGGTAGATATGGTGTGGGCTGGTACCAACAGGTCCCAGGATCGGGCCTCAGAACCATCATCTATGGTAGTAGCAGTCGACCCTCGGGGGTCCCCGACCGATTCTCCGGCTCCAAGTCTGGCAACACAGCCACCCTGACCATCAGCTCGCTCCAGGCTGAGGACGAGGCAGATTATTTCTGTGCAGCTGGTGACAGCAGTAGCAGTACTACTGTTTTCGGCAGCGGGACCACACTGACCGTCCTGG	clonotype277_1	Sample_1
260_CGCTATCAGCGATATA-1	CGCTATCAGCGATATA-1	IGHV1-20*01	21	IGHD7-3*01,IGHD7-4*01	1	IGHJ2-4*01	1	ARCSGPYVGYGCVSSWFGADVSYGVDA	27	2	IGHM1	QVQLRESGPSLVKPSQTLSLTCTVSGFSLSNYAVGWVRQAPGKALEWLGGINKDGQTAYNPALTSRLSITRDTSTSQVSLSVSSVTTEDTATYYCARCSGPYVGYGCVSSWFGADVSYGVDAWGQGLLATVSS	CAGGTGCAACTGCGGGAGTCGGGCCCCAGCCTGGTGAAGCCCTCACAGACCCTCTCCCTCACCTGCACGGTCTCTGGATTCTCACTGAGTAACTATGCTGTAGGCTGGGTCCGCCAGGCTCCAGGGAAGGCGCTGGAGTGGCTTGGTGGTATAAATAAGGATGGACAAACAGCGTATAACCCAGCCCTGACATCCCGGCTCAGCATCACCAGGGACACTTCCACGAGCCAAGTCTCTCTGTCAGTGAGCAGCGTGACAACTGAGGACACGGCCACATACTACTGTGCGAGATGTAGTGGTCCCTATGTTGGTTATGGTTGTGTTTCTTCTTGGTTTGGTGCTGATGTCAGTTACGGCGTCGATGCCTGGGGCCAAGGACTCCTGGCCACCGTCTCCTCAG		IGLV1-67*01,IGLV5-60	7	IGLJ/OR17-2*01,IGLJ4*01,IGLJ7*01,IGLJ8*01	0	ATGDYSSSTAV	11	IGLC/OR17-2	QAVLTQPSSVSGSLGQRVSITCSGSSNNIGRYAVAWYQQVPGSGLRTIIYGSSSRPSGVADRFSGSKSGNTATLSISSLQAEDEANYFCATGDYSSSTAVFGSGTTLTVL	CAGGCTGTGCTGACTCAGCCGTCCTCCGTGTCCGGCTCCCTGGGCCAGAGGGTCTCCATCACCTGCTCTGGAAGCAGCAACAACATCGGTAGATATGCTGTGGCCTGGTACCAACAGGTCCCAGGATCGGGCCTCAGAACCATCATCTATGGTAGTAGCAGTCGACCCTCGGGGGTCGCCGACCGATTCTCCGGCTCCAAGTCTGGCAACACAGCCACCCTGAGCATCAGCTCCCTCCAGGCTGAGGACGAGGCGAATTATTTCTGTGCAACAGGTGACTACAGTAGCAGTACTGCTGTTTTCGGCAGCGGGACCACACTGACCGTCCTGG	clonotype496_1	Sample_1
261_AGCCTAACAGACGCCT-1	AGCCTAACAGACGCCT-1	IGHV1-10*01	11	IGHD4-1*01,IGHD6-2*01,IGHD6-3*01,IGHD6-4*01,IGHD8-2*01	3	IGHJ2-4*01	1	AKSTVGAVANDYGCIYGGAIDA	22	1	IGHM1	QVQLRESGPSLVKPSQTLSLTCTISGFSLSSYAVGWVRQTPGKALECLGGISSGGGTVYNPALKSRLSITKDNSKNQVSLSVSSVTTEDTATYYCAKSTVGAVANDYGCIYGGAIDAWGQGLLVTVSS	CAGGTGCAGCTGCGGGAGTCGGGCCCCAGCCTGGTGAAGCCCTCACAGACCCTCTCCCTCACCTGCACGATCTCTGGATTCTCATTGAGCAGCTATGCTGTAGGCTGGGTCCGCCAGACTCCAGGGAAGGCGCTGGAGTGTCTTGGTGGTATTAGTAGTGGTGGAGGAACAGTCTATAACCCAGCCCTGAAATCCCGACTCAGCATCACCAAGGACAACTCCAAGAACCAAGTCTCTCTGTCAGTGAGCAGCGTGACAACTGAGGACACGGCCACATACTACTGTGCGAAAAGTACTGTGGGTGCTGTTGCTAATGATTATGGTTGTATTTATGGAGGCGCCATCGATGCCTGGGGTCAAGGACTCCTGGTCACCGTCTCCTCAG		IGLV1-67*01,IGLV5-60	16	IGLJ/OR17-2*01,IGLJ4*01,IGLJ7*01,IGLJ8*01	0	AAGDSSSSTAV	11	IGLC/OR17-2	QAVLTQPSSVSGSLGQRVSITCSGSSNNIGKYSVGWYQQVPGSGLRTIIYDAVSRPSGVPDRFSGSRSGNTATLTITSLQAEDEADYFCAAGDSSSSTAVFGSGTTLTVL	CAGGCTGTGCTGACTCAGCCGTCCTCCGTGTCCGGCTCCCTGGGCCAGAGGGTCTCCATCACCTGCTCTGGAAGCAGCAACAATATCGGTAAATATAGTGTGGGCTGGTACCAACAGGTCCCAGGATCGGGCCTCAGAACCATCATCTATGACGCGGTCAGTCGGCCCTCGGGGGTCCCCGACCGATTCTCCGGCTCCAGGTCTGGCAACACAGCCACCCTGACCATCACCTCGCTCCAGGCTGAGGACGAGGCGGATTATTTCTGTGCAGCTGGTGACAGCAGTAGCAGTACTGCTGTTTTCGGCAGCGGGACCACACTGACCGTCCTGG	clonotype286_1	Sample_1
262_TGCTGCTTCTGTGCAA-1	TGCTGCTTCTGTGCAA-1	IGHV1-17*01,IGHV1-20*01	20	IGHD4-1*01,IGHD6-2*01,IGHD6-3*01,IGHD6-4*01	0	IGHJ2-4*01	0	AKDFFGSRSDSGCIRASGLFDA	22	1	IGHD	QVQLRESGPSLVKPSQTLSLTCTVSGFSLSSFMVSWVRQAPGKALECLGDISSSGISYYNTVLKSRLSITKDNSKNQVSLSVSSVTPEDTATYYCAKDFFGSRSDSGCIRASGLFDAWGQGLLVTVSS	CAGGTGCAGCTGCGCGAGTCGGGCCCCAGCCTGGTGAAGCCCTCACAGACCCTCTCCCTCACCTGCACGGTCTCTGGATTCTCATTGAGCAGCTTTATGGTAAGCTGGGTCCGCCAGGCTCCAGGGAAGGCGCTTGAGTGCCTCGGTGATATAAGCAGTAGTGGAATCTCGTACTATAACACAGTCTTGAAATCCCGGCTCAGCATCACGAAGGACAACTCCAAGAACCAAGTCTCTCTGTCAGTGAGCAGCGTGACACCTGAGGACACGGCCACATACTACTGTGCGAAAGATTTTTTTGGTTCACGATCTGATAGTGGGTGTATTCGTGCTTCGGGACTTTTTGATGCCTGGGGCCAAGGACTCCTGGTCACCGTCTCCTCAG		IGLV1-67*02	17	IGLJ/OR17-2*01,IGLJ4*01,IGLJ7*01,IGLJ8*01	0	VVRDSSSDTAV	11	IGLC/OR17-2	QAVLTQPSSVSGSLGQRVSITCSGSSSNIGSYNVGWYQQVPGSGLRIIIYGSSSRASGVPDRFSGSKSGNTATLTISSLQAEDEADYFCVVRDSSSDTAVFGSGTTLTVL	CAGGCTGTGCTGACTCAGCCGTCCTCCGTGTCCGGCTCCCTGGGCCAGAGGGTCTCCATCACCTGCTCTGGAAGCAGCAGCAACATCGGTAGTTATAATGTGGGTTGGTACCAACAGGTCCCAGGATCGGGCCTCAGAATTATCATCTATGGTAGTAGCAGTCGAGCCTCGGGGGTCCCCGACCGATTCTCCGGCTCCAAGTCTGGCAACACAGCCACCCTGACCATCAGCTCCCTCCAGGCTGAGGACGAGGCGGATTATTTCTGTGTAGTTCGTGATAGTAGTAGCGATACTGCTGTTTTCGGCAGCGGGACCACACTGACCGTCCTGG	clonotype292_1	Sample_1
263_GGTATTGAGATGCGAC-1	GGTATTGAGATGCGAC-1	IGHV1-27*01	21	IGHD6-2*01,IGHD6-3*01,IGHD6-4*01,IGHD8-2*01	1	IGHJ2-4*01	0	AKSYYKWWYGSGCSVGSAYEYLNVDA	26	1	IGHM1	QVQLRESGPSLVKPSQTLSLTCTTSGFSLSSYAVGWVRQAPGKALEWVGGIEWDDESCYNPALKSRVSITRDNSKSQISLSVTSVTTEDTATYYCAKSYYKWWYGSGCSVGSAYEYLNVDAWGQGLLVTVSS	CAGGTGCAGCTGCGGGAGTCGGGCCCCAGCCTGGTGAAGCCCTCACAGACCCTCTCCCTCACCTGCACGACCTCTGGATTCTCACTGAGCAGCTATGCTGTAGGCTGGGTCCGCCAGGCTCCGGGGAAGGCGCTGGAGTGGGTTGGTGGTATAGAATGGGATGACGAGTCATGCTATAATCCAGCCCTGAAATCCCGGGTCAGCATCACCAGGGACAACTCCAAGAGCCAAATCTCTCTGTCAGTGACCAGCGTGACAACTGAGGACACGGCCACATACTACTGTGCAAAAAGTTATTATAAATGGTGGTATGGTAGTGGTTGTTCTGTTGGGTCTGCTTATGAGTACCTTAACGTCGATGCCTGGGGCCAAGGACTCCTGGTCACCGTCTCCTCAG		IGLV1-40*01	2	IGLJ/OR17-2*01,IGLJ4*01,IGLJ7*01,IGLJ8*01	0	ASPDSSISSAV	11	IGLC/OR17-2	QAVLTQPSSVSGSLGQRVSITCSGSSSNVGLGNYVSWFQQIPGSAPRTLIYSATSRASGVPDRFSGSRSGNTATLTISSLQAEDEADYFCASPDSSISSAVFGSGTTLTVL	CAGGCTGTGCTGACTCAGCCGTCCTCCGTGTCCGGGTCCCTGGGCCAGAGGGTCTCCATCACCTGCTCTGGAAGCAGCAGCAACGTTGGGCTTGGTAATTATGTGAGCTGGTTCCAACAGATCCCAGGATCGGCCCCCAGAACCCTCATCTATAGTGCGACCAGTCGAGCCTCGGGGGTCCCCGACCGATTCTCCGGCTCCAGGTCTGGGAACACAGCCACCCTGACCATCAGCTCGCTCCAGGCCGAGGACGAGGCGGATTATTTCTGTGCATCTCCTGACAGTAGTATCAGTAGTGCTGTTTTCGGCAGCGGGACCACACTGACCGTCCTGG	clonotype482_1	Sample_1
264_CACCTTGTCTGGTTCC-1	CACCTTGTCTGGTTCC-1	IGHV1-21*01,IGHV1-33*01	18	IGHD3-1*01,IGHD3-3*01,IGHD3-4*01	1	IGHJ2-4*01	1	AKSRSYNDCGAAFTRWYVDA	20	1	IGHM1	QVQLRESGPSLVKPSQTLSLTCTTSGFSLSSYDVGWVRQAPGKALEWIGVMTAGGRTCLNPALKSRLSITKDNSKSQLSLLVSSVTIEDTATYYCAKSRSYNDCGAAFTRWYVDAWGQGLLVAVSS	CAGGTGCAGCTGCGGGAGTCGGGCCCCAGCCTGGTGAAGCCCTCACAGACCCTCTCCCTCACCTGCACGACCTCTGGATTCTCATTGAGCAGCTATGATGTAGGCTGGGTCCGCCAGGCTCCGGGGAAGGCGCTGGAGTGGATTGGTGTGATGACTGCTGGCGGGAGGACATGCCTTAATCCAGCCCTGAAATCCCGGCTCAGCATCACCAAGGACAACTCCAAGAGCCAACTCTCTCTATTAGTGAGCAGCGTGACAATTGAGGACACGGCCACATACTACTGTGCAAAAAGCCGTAGTTATAATGACTGTGGTGCGGCTTTTACCAGGTGGTATGTCGATGCCTGGGGCCAAGGACTCCTGGTCGCCGTCTCCTCAG		IGLV1-31*01	10	IGLJ/OR17-2*01,IGLJ4*01,IGLJ7*01,IGLJ8*01	0	SSWQTGDTAV	10	IGLC/OR17-2	QTVLTQPSSVSGSLGQRVSITCSGSSSNVGTGNYVSWFQQFPGSAPRTLIYGAINRPSGVPDRFSGSRSGNTATLTISSLQAEDEADYFCSSWQTGDTAVFGSGTTLTVL	CAAACTGTGCTGACTCAGCCGTCCTCCGTGTCCGGGTCCCTGGGCCAGAGGGTCTCCATCACCTGCTCTGGAAGCAGCAGCAACGTTGGAACTGGCAATTATGTGAGCTGGTTCCAACAGTTCCCAGGATCGGCCCCCAGAACCCTCATCTATGGTGCGATCAATCGACCCTCGGGGGTCCCCGACCGATTCTCCGGCTCCAGGTCTGGGAACACAGCCACCCTGACCATCAGCTCGCTCCAGGCTGAGGACGAGGCAGATTATTTCTGTTCATCTTGGCAGACTGGTGATACAGCTGTTTTCGGCAGCGGGACCACACTGACCGTCCTGG	clonotype1_1	Sample_1
265_CGCGTTTCACTCAGGC-1	CGCGTTTCACTCAGGC-1	IGHV1-10*01	13	IGHD7-3*01,IGHD7-4*01	1	IGHJ2-4*01	1	VKGIYENSISDGIDA	15	0	IGHM1	QVQLRESGPSLVKPSQTLSLTCTISGFSLSSYAVGWVRQAPGKAREYLGRISSGGGTDYNPTLKSRLSITKDNSKSQVSLSMSSVTSEDTATYYCVKGIYENSISDGIDAWGQGLLVTVSS	CAGGTGCAGCTGCGGGAGTCGGGCCCCAGCCTGGTGAAGCCCTCACAGACCCTCTCCCTCACCTGCACGATCTCTGGATTCTCATTGAGCAGCTATGCTGTAGGCTGGGTCCGCCAGGCTCCAGGGAAGGCGCGGGAGTATCTTGGTCGTATAAGTAGTGGTGGAGGCACAGACTATAACCCAACCCTGAAATCCCGGCTCAGCATCACCAAGGACAACTCCAAGAGCCAAGTCTCTCTGTCAATGAGCAGCGTGACAAGTGAGGACACGGCCACATACTACTGTGTAAAGGGTATTTATGAAAACTCTATTAGTGATGGCATCGATGCCTGGGGCCAAGGACTCCTTGTCACCGTCTCCTCAG		IGLV1-67*02	15	IGLJ/OR17-2*01,IGLJ4*01,IGLJ7*01,IGLJ8*01	1	VAWDSGSWIGF	11	IGLC/OR17-2	QAVLTQPSSVSGSLGQRVSITCSGSSSNIGSYNVGWHQQVPGSGLRTIIYDSSNRPSGVPDRFSGSKSGNTATLTISSLQAEDEADYFCVAWDSGSWIGFFGSGTTLIVL	CAGGCTGTGCTGACTCAGCCGTCCTCCGTGTCCGGCTCCCTGGGCCAGAGGGTCTCCATCACCTGCTCTGGAAGCAGCAGCAACATCGGTAGTTATAATGTGGGCTGGCACCAACAGGTCCCAGGATCGGGCCTCAGAACCATCATCTATGATAGTAGCAATCGACCCTCGGGGGTCCCCGACCGATTCTCCGGCTCCAAGTCTGGCAACACAGCCACCCTGACCATCAGCTCCCTCCAGGCTGAAGACGAGGCGGATTATTTCTGTGTAGCTTGGGACAGTGGTAGCTGGATTGGTTTTTTCGGCAGCGGGACCACACTGATCGTCCTGG	clonotype125_1	Sample_1
266_GACGTTACACGAGGTA-1	GACGTTACACGAGGTA-1	IGHV1-20*01	16	IGHD3-1*01,IGHD3-3*01,IGHD3-4*01	0	IGHJ2-4*01	1	GKLYYYYNSHDGDYCGFAHGANYVDP	26	1	IGHD	QVQLRESGPSLVKPSQTLSLTCTVSGFLLSNYAVTWVRQAPGKALECLGGISSGGTTYYNPALKSRLSITKDDSKSQVSLSVSSVTPEDTATYYCGKLYYYYNSHDGDYCGFAHGANYVDPWGQGLLVTVSS	CAGGTGCAGCTGCGCGAGTCGGGCCCCAGCCTGGTGAAGCCCTCACAGACCCTCTCCCTCACCTGCACGGTGTCTGGATTCTTATTGAGTAACTATGCTGTAACCTGGGTCCGCCAGGCTCCAGGGAAGGCGCTTGAGTGCCTCGGTGGTATAAGCAGTGGTGGCACCACATACTATAACCCGGCCCTGAAATCCCGGCTCAGCATCACCAAGGACGACTCCAAGAGCCAAGTTTCTCTGTCAGTGAGCAGCGTGACACCTGAGGACACGGCCACATACTACTGTGGGAAGCTTTATTACTATTATAATAGTCATGATGGTGACTATTGTGGTTTTGCTCATGGGGCAAACTACGTCGATCCCTGGGGCCAAGGACTCCTGGTCACCGTCTCCTCAG		IGLV1-67*01,IGLV5-60	10	IGLJ/OR17-2*01,IGLJ4*01,IGLJ7*01,IGLJ8*01	0	ASWDTSSNTAD	11	IGLC/OR17-2	QAVLTQPSSVSGSLGQRVSITCSGSSNNIGRSGVGWYQQVPGSGLRTIIYDSSSRPSGVPDRFSGSKSGNTATLTISSLQAEDEADYICASWDTSSNTADFGSGTTLTVL	CAGGCTGTGCTGACTCAGCCGTCCTCCGTGTCCGGCTCCCTGGGCCAGAGGGTCTCCATCACCTGCTCTGGAAGCAGCAACAACATCGGTAGAAGTGGTGTGGGCTGGTACCAACAGGTCCCAGGATCGGGCCTCAGAACCATCATCTATGATAGTAGCAGTCGACCCTCGGGGGTCCCCGACCGATTCTCCGGCTCCAAGTCTGGCAACACAGCCACCCTGACCATCAGCTCGCTCCAGGCTGAGGACGAGGCGGATTATATCTGTGCAAGTTGGGACACCAGTAGCAATACTGCTGACTTCGGCAGCGGGACCACACTGACCGTCCTGG	clonotype384_1	Sample_1
267_TAAACCGGTTCACGGC-1	TAAACCGGTTCACGGC-1	IGHV1-10*01	17	IGHD7-3*01,IGHD7-4*01	1	IGHJ2-4*01	2	AKAYGSRDYGSYAVCSAIDA	20	1	NoneCalled	QVQLRESGPSLVKPSQTLSLTCTISGFSLSNYNVAWVRQAPGKALECLAYISPGGNTGYNPALKSRLSITKDNSKSQVSLSVSSVTTDDTATYYCAKAYGSRDYGSYAVCSAIDAWGQGVLVTVSS	CAGGTGCAGCTGCGGGAGTCGGGCCCCAGCCTGGTGAAGCCCTCACAGACCCTCTCCCTCACCTGCACGATCTCTGGATTCTCATTGAGCAACTATAATGTAGCCTGGGTCCGACAGGCTCCAGGGAAGGCGCTGGAGTGTCTTGCTTATATTAGTCCTGGTGGAAACACAGGCTATAACCCAGCCCTGAAATCCCGGCTCAGCATCACCAAGGACAACTCCAAGAGCCAAGTCTCTCTGTCAGTGAGCAGCGTTACAACTGACGACACGGCCACATACTACTGTGCGAAGGCGTACGGTTCTAGGGATTATGGTTCTTATGCTGTTTGTAGTGCTATTGATGCCTGGGGCCAAGGAGTCCTTGTCACCGTCTCCTCAC		IGLV1-67*02	15	IGLJ/OR17-2*01,IGLJ4*01,IGLJ7*01,IGLJ8*01	1	VTYDKRSSFYV	11	IGLC/OR17-2	QAVLTQPSSVSGSLGQRVSITCSGSSSNIGSYTVGWYQQVPGSGLRTIMYASNSRPSGVPDRFSGSNSGNTATLTISSLQTEDEADYFCVTYDKRSSFYVSGSGTTLTVL	CAGGCTGTGCTGACTCAGCCGTCCTCCGTGTCCGGCTCCCTGGGCCAGAGGGTCTCCATCACCTGCTCTGGAAGCAGCAGCAACATCGGTAGTTATACTGTGGGCTGGTACCAACAGGTCCCAGGATCGGGCCTCAGAACCATCATGTATGCTAGTAACAGTCGACCCTCGGGGGTCCCCGACCGATTCTCCGGCTCCAATTCTGGCAACACAGCCACCCTGACCATCAGCTCGCTCCAGACCGAGGATGAGGCGGATTATTTCTGTGTAACTTATGACAAACGTAGCAGTTTTTATGTTTCCGGCAGCGGGACCACACTGACCGTCCTGG	clonotype210_1	Sample_1
268_GTACTCCCATTTCACT-1	GTACTCCCATTTCACT-1	IGHV1-21*01,IGHV1-33*01	20	IGHD8-2*01	2	IGHJ2-4*01	0	TKHSSWPCGHGGQYDA	16	1	IGHM1	QVQLRESGPSLVKPSQTLSLTCTTSGFSLSNYIVGWVRQAPGKALEWVGSISGGGDICLNPALKSRLGITKDNSKSQVSLSMNSVTLEDTATYYCTKHSSWPCGHGGQYDAWGQGLLVTVSS	CAGGTGCAGCTGCGGGAGTCGGGCCCCAGCCTGGTGAAGCCCTCACAGACCCTCTCCCTCACCTGCACGACCTCTGGATTCTCATTGAGCAACTACATTGTAGGCTGGGTCCGCCAGGCTCCGGGGAAGGCGCTGGAGTGGGTTGGTAGTATAAGTGGTGGTGGTGACATATGCCTTAACCCAGCCCTGAAGTCCCGACTCGGCATCACCAAGGACAACTCCAAGAGCCAAGTCTCTCTGTCAATGAACAGCGTGACACTTGAGGACACGGCCACATACTATTGTACGAAACATAGTTCTTGGCCATGTGGTCACGGTGGTCAATACGATGCCTGGGGCCAAGGACTCCTGGTCACCGTCTCCTCAG		IGLV1-67*02	11	IGLJ/OR17-2*01,IGLJ4*01,IGLJ7*01,IGLJ8*01	1	GTYDSSRSTGV	11	IGLC/OR17-2	QAVLTQPSSVSGSLGQRVSITCSGSSSNIGSYSVGWYQQVPGSGLRTIIYGSSSRPSGVPDRFSGSKSGNTATLTISSLQAEDEADYLCGTYDSSRSTGVFGTGTTLTVL	CAGGCTGTGCTGACTCAGCCGTCCTCCGTGTCCGGCTCCCTGGGCCAGAGGGTCTCCATCACCTGCTCTGGAAGCAGCAGCAACATCGGTAGTTATAGTGTGGGCTGGTACCAACAGGTCCCAGGATCGGGCCTCAGAACCATCATCTATGGTAGTAGCAGTCGACCCTCGGGGGTCCCCGACCGATTCTCCGGCTCCAAGTCTGGCAACACAGCCACCCTGACCATCAGCTCCCTCCAGGCTGAGGACGAGGCGGATTATCTCTGTGGTACTTATGACAGTAGTAGAAGTACTGGTGTTTTCGGCACCGGGACCACACTGACCGTCCTGG	clonotype131_1	Sample_1
269_GTTCATTAGTGACATA-1	GTTCATTAGTGACATA-1	IGHV1-21*01,IGHV1-33*01	8	IGHD8-2*01	8	IGHJ2-4*01	1	AKLGPIFYRYYSDCDYLYEYIDA	23	1	IGHM1	QVQLRESGPSLVKPSQTLSLTCTTSGFSLSSYAVGWVRQAPGKALEWVGSMSSGGSTCLTSALKSRLGITKDNSKSQVSLSVSSVTTEDTATYYCAKLGPIFYRYYSDCDYLYEYIDAWGQGLLVTVSS	CAGGTGCAGCTGCGGGAGTCGGGCCCCAGCCTGGTGAAGCCCTCACAGACCCTCTCCCTCACCTGCACGACCTCTGGATTCTCATTGAGCAGCTATGCTGTAGGCTGGGTCCGCCAGGCTCCGGGGAAGGCGCTGGAGTGGGTTGGTAGTATGAGTAGTGGTGGAAGCACATGCCTTACTTCAGCCCTGAAATCCCGGCTCGGCATCACCAAAGACAACTCCAAGAGCCAAGTCTCTCTGTCAGTGAGCAGCGTGACAACTGAGGACACGGCCACATACTACTGTGCGAAGCTAGGTCCTATTTTTTATAGGTATTATTCTGATTGTGATTATCTTTATGAATACATCGATGCCTGGGGCCAAGGACTCCTGGTCACCGTCTCCTCAG		IGLV1-40*01	9	IGLJ/OR17-2*01,IGLJ4*01,IGLJ7*01,IGLJ8*01	0	ASPDSSSSGFV	11	IGLC/OR17-2	QAVLTQPSSVSGSLGQRVSITCSGSSSNVGYGNYVSWFQQIPGSAPRMLIYGATSRASGVPDRFSGSRSGNTATLTISSLQAEDEADYFCASPDSSSSGFVFGSGTTLTVL	CAGGCTGTGCTGACTCAGCCGTCCTCCGTGTCCGGGTCCCTGGGCCAGAGGGTCTCCATCACCTGCTCTGGAAGCAGCAGCAATGTTGGATATGGCAATTATGTGAGCTGGTTCCAACAGATCCCAGGATCGGCCCCCAGAATGCTCATCTATGGTGCGACCAGTCGAGCCTCTGGGGTCCCCGACCGATTCTCCGGCTCCAGGTCTGGGAACACAGCCACCCTGACCATCAGCTCGCTCCAGGCCGAGGACGAGGCGGATTATTTCTGTGCATCTCCTGACAGTAGTAGCAGTGGTTTTGTTTTCGGCAGCGGGACCACACTGACCGTCCTCG	clonotype342_1	Sample_1
270_GGAACTTGTTCGTGAT-1	GGAACTTGTTCGTGAT-1	IGHV1-17*01	13	IGHD4-1*01,IGHD6-2*01,IGHD6-3*01,IGHD6-4*01,IGHD8-2*01	2	IGHJ2-4*01	1	AKFDGGGYSYTGGTGCGLGYSSGQFDA	27	1	IGHM1	QVQLRESGPSLVKPSQTLSLICTVSGFSLSNYAVGWVRQAPGKALECLGDISAGGNIGYNPALKSRLTITRDNSKSQVSLSVSSVTPEDTATYYCAKFDGGGYSYTGGTGCGLGYSSGQFDAWGQGLLVTVSS	CAGGTGCAGCTGCGCGAGTCGGGCCCCAGCCTGGTGAAGCCCTCACAGACCCTCTCCCTCATCTGCACGGTCTCTGGATTCTCATTGAGCAACTATGCTGTAGGCTGGGTCCGCCAGGCTCCAGGGAAGGCGCTGGAGTGCCTCGGTGATATAAGCGCTGGTGGAAACATAGGCTATAACCCAGCCCTGAAATCCCGGCTCACTATCACCAGGGACAACTCCAAGAGCCAAGTCTCTCTGTCAGTGAGCAGCGTGACACCTGAGGACACGGCCACATACTACTGTGCGAAGTTTGATGGTGGTGGTTATAGTTATACTGGTGGTACCGGTTGTGGTTTGGGTTATAGTAGTGGGCAATTCGACGCCTGGGGCCAAGGACTCCTGGTCACCGTCTCCTCAG		IGLV1-67*02	12	IGLJ/OR17-2*01,IGLJ4*01,IGLJ7*01,IGLJ8*01	0	VAYDSSSSSAV	11	IGLC/OR17-2	QAVLTQPSSVSGSLGQRVSITCSGSSSNIGSYNVGWYQQVPGSGLRTIIYGTISRPSGVPDRFSGSKSGSTATLTITSLQAEDEADYFCVAYDSSSSSAVFGSGTTLTVL	CAGGCTGTGCTGACTCAGCCGTCCTCCGTGTCCGGCTCCCTGGGCCAGAGGGTCTCCATCACCTGCTCTGGAAGCAGCAGCAACATCGGTAGTTATAATGTGGGCTGGTACCAACAGGTCCCAGGATCGGGCCTCAGAACCATCATCTATGGTACTATCAGTCGACCCTCGGGGGTCCCCGACCGATTCTCCGGCTCCAAGTCTGGCAGCACAGCCACCCTAACCATCACCTCCCTCCAGGCTGAGGACGAGGCGGATTATTTCTGTGTAGCTTATGACAGTAGTAGCAGTAGTGCTGTTTTCGGCAGCGGGACCACACTGACCGTCCTGG	clonotype502_1	Sample_1
271_CGGAGTCAGAATTCCC-1	CGGAGTCAGAATTCCC-1	IGHV1-7*02	6	IGHD8-2*01	0	NoneAssigned	NoneAssigned	ATVHQKTRESCPDGFSFDGFCGWRGDCSAVGCRGSGGCCFGHYGSGRSWSYTYNYEFYVDA	61	6	IGHM1	QVQLRESGPSLVKPSQTLSLTCSASGFSLSDKAVGWVRQAPGKALEWLGSVDTGGSTGYNPGLKSRLSITKDNSKSQVSLSVSSVTTEDSATYYCATVHQKTRESCPDGFSFDGFCGWRGDCSAVGCRGSGGCCFGHYGSGRSWSYTYNYEFYVDAWGQGLLVTVSS	CAGGTGCAGCTGCGCGAGTCGGGCCCCAGCCTGGTGAAGCCGTCACAGACCCTCTCGCTCACCTGCTCGGCCTCTGGATTCTCATTGAGCGACAAGGCTGTAGGCTGGGTCCGCCAGGCTCCAGGGAAGGCGCTGGAGTGGCTCGGTAGTGTAGACACTGGTGGAAGCACAGGCTATAACCCAGGCCTGAAATCCCGGCTCAGCATCACCAAGGACAACTCCAAGAGCCAAGTCTCTCTGTCAGTGAGCAGCGTGACAACTGAGGACTCGGCCACATACTACTGTGCTACTGTGCACCAAAAAACCAGAGAAAGTTGTCCTGATGGTTTTTCTTTCGATGGTTTTTGTGGTTGGCGTGGTGATTGTAGTGCAGTAGGTTGTCGTGGTAGTGGTGGTTGT…		IGLV1-67*02	12	IGLJ/OR17-2*01,IGLJ4*01,IGLJ7*01,IGLJ8*01	0	VAYDSSRSTAV	11	IGLC/OR17-2	QAVLTQPSSVSGSLGQRVSITCSGSSSNIGSSNLGWYQQVPGSGLRTIIYGSSSRPSGVPDRFSGSKSGNTATLTITSLQAEDEADYFCVAYDSSRSTAVFGSGTTLTVL	CAGGCTGTGCTGACTCAGCCGTCCTCCGTGTCCGGCTCCCTGGGCCAGAGGGTCTCCATCACCTGCTCTGGAAGCAGCAGCAACATCGGTAGTAGTAATCTGGGCTGGTACCAACAGGTCCCAGGATCGGGCCTCAGAACCATCATCTATGGTAGTAGCAGTCGACCCTCGGGGGTCCCCGACCGATTCTCCGGCTCCAAGTCTGGCAACACAGCCACCCTGACCATCACCTCCCTCCAGGCTGAGGACGAGGCGGATTATTTCTGTGTAGCTTATGACAGTAGTAGAAGTACTGCTGTTTTCGGCAGCGGGACCACACTGACCGTCCTGG	clonotype479_1	Sample_1
272_TTGAACGCACCTCGTT-1	TTGAACGCACCTCGTT-1	IGHV1-20*01	20	IGHD7-3*01,IGHD7-4*01	1	IGHJ2-4*01	1	AKRYGYYALGNDGCLDENNYYSGNYVDA	28	1	IGHG1	QVQLRESGPSLVKPSQTLSLTCTVSGFSLSSYTVSWVRQTPGKALQCLGSINSGGTTKYHPALKSRLTITKDNSKSQVSLSVSSVTPEDTATYYCAKRYGYYALGNDGCLDENNYYSGNYVDAWGQGLLVTVSS	CAGGTGCAGCTGCGCGAGTCGGGCCCCAGCCTGGTGAAGCCCTCACAGACCCTCTCCCTCACCTGCACGGTCTCTGGATTCTCATTGAGTAGCTATACTGTAAGCTGGGTCCGCCAGACTCCAGGGAAGGCGCTTCAGTGCCTCGGTAGTATAAATAGTGGTGGAACCACTAAGTACCACCCAGCCCTGAAATCCCGGCTCACCATCACCAAGGACAACTCCAAGAGCCAAGTCTCTCTGTCAGTGAGCAGCGTGACACCTGAGGACACGGCCACATACTACTGCGCGAAGCGTTATGGTTATTATGCTCTTGGTAATGATGGTTGCTTGGATGAGAATAATTATTATAGTGGGAACTACGTCGATGCCTGGGGCCAGGGACTCCTGGTCACCGTCTCC…		IGLV1-21*01,IGLV1-67*01,IGLV5-60	15	IGLJ/OR17-2*01,IGLJ4*01,IGLJ7*01,IGLJ8*01	0	AAGDATVSTAV	11	IGLC/OR17-2	QAVLTQPSSVSGSLGQRVSITCSGSSNNIGTYGVGWYRQVPGSGFTTIIYGSTSRPSGVPDRFSGSKSGNTATLTISSLQAEDEADYFCAAGDATVSTAVFGSGTTLTVL	CAGGCTGTGCTGACTCAGCCGTCCTCCGTGTCCGGCTCCCTGGGCCAGAGGGTCTCCATCACCTGCTCTGGAAGCAGCAACAATATCGGTACTTATGGTGTGGGCTGGTACCGACAGGTCCCAGGATCGGGCTTCACCACCATCATCTATGGTAGTACCAGTCGACCCTCGGGGGTCCCCGACCGATTCTCCGGCTCCAAGTCTGGCAACACAGCCACCCTGACCATCAGCTCGCTCCAGGCTGAGGACGAGGCGGATTATTTCTGTGCAGCCGGTGACGCCACTGTCAGTACTGCTGTTTTCGGCAGCGGGACCACACTGACCGTCCTGG	clonotype12_1	Sample_1
273_TCAGATGAGCTACCTA-1	TCAGATGAGCTACCTA-1	IGHV1-20*01	15	IGHD7-3*01,IGHD7-4*01	7	IGHJ2-4*01	1	AKRMYNDGGGACSDFGWGHVDA	22	1	IGHM1	QVQLRESGPSLVKPSQTLSLTCTVSGFSLSTYAVGWVRQAPGKALECLGAISRDGGTDYNPALKSRLSITKDNSKSQVSLSVSSVTSEDTATYYCAKRMYNDGGGACSDFGWGHVDAWGQGLLVTVSS	CAGGTGCAGCTGCGCGAGTCGGGCCCCAGCCTGGTAAAGCCCTCACAGACCCTCTCCCTCACCTGCACGGTCTCTGGATTCTCATTAAGCACCTATGCTGTAGGCTGGGTCCGCCAGGCTCCAGGGAAGGCGCTGGAGTGCCTCGGTGCTATAAGTCGTGATGGAGGCACAGACTATAACCCAGCCCTGAAATCCCGGCTCAGCATCACCAAGGACAACTCCAAGAGCCAAGTTTCTCTGTCAGTGAGCAGCGTGACATCTGAGGACACGGCCACGTACTACTGTGCGAAGCGTATGTATAATGATGGTGGTGGTGCTTGTAGTGATTTTGGTTGGGGCCACGTCGATGCCTGGGGCCAAGGACTCCTAGTCACCGTCTCCTCAG		IGLV1-67*02	15	IGLJ/OR17-2*01,IGLJ4*01,IGLJ7*01,IGLJ8*01	0	AAYDSGSSTTV	11	IGLC/OR17-2	QAALTQPSSVSGSLGQRVSITCSGSSSNIGRYPVAWYQQVPRSGLRTIIHTSSSRPSGVPDRFSGSKSGNTATLTISSLQAEDEADYFCAAYDSGSSTTVFGSGTTLTVL	CAGGCTGCGCTGACTCAGCCGTCCTCCGTGTCCGGCTCCCTGGGCCAGAGGGTCTCCATCACCTGCTCTGGAAGCAGCAGCAACATCGGTCGTTATCCTGTGGCCTGGTACCAACAGGTCCCAAGATCGGGCCTCAGAACCATCATCCATACTAGTAGCAGTCGACCCTCGGGGGTCCCCGACCGATTCTCCGGCTCCAAGTCTGGCAACACAGCCACCCTGACCATCAGCTCCCTCCAGGCTGAGGACGAGGCGGATTATTTCTGTGCAGCTTATGACAGTGGTAGCAGTACTACTGTTTTCGGCAGCGGGACCACACTGACCGTCCTGG	clonotype271_1	Sample_1
274_ATTGGACAGCAGGTCA-1	ATTGGACAGCAGGTCA-1	IGHV1-20*01	20	IGHD6-2*01	3	IGHJ2-4*01	3	AKSSSSVYDFGCPFGNSYMNA	21	1	IGHM1	QVQLRESGPSLVKPSQTLSLTCTVSGFSLSSYAVSWIRQAPGKALECLGGIDSGATTYLNPALKSRLRITKDNSKSQVSLSMNNVTPEDTATYYCAKSSSSVYDFGCPFGNSYMNAWGQGLLITVSS	CAGGTACAGCTGCGCGAGTCGGGCCCCAGCCTGGTGAAGCCCTCACAGACCCTCTCCCTCACCTGCACGGTCTCTGGATTCTCATTGAGCAGCTATGCTGTAAGTTGGATCCGCCAGGCTCCAGGGAAGGCGCTTGAGTGCCTCGGTGGTATAGACAGTGGAGCAACAACATACCTTAACCCAGCCCTGAAATCCCGGCTCCGCATCACCAAGGACAACTCCAAGAGCCAAGTCTCTCTGTCAATGAACAACGTGACACCTGAGGACACGGCCACATACTACTGTGCGAAGAGTTCGAGTAGTGTTTATGATTTTGGTTGTCCTTTTGGTAATTCATACATGAATGCCTGGGGCCAAGGACTCCTAATCACCGTCTCTTCAG		IGLV1-67*01,IGLV5-60	4	IGLJ/OR17-2*01,IGLJ4*01,IGLJ7*01,IGLJ8*01	0	VTGDYSSSTTV	11	IGLC/OR17-2	QAVLTQPSSVSGSLGQRVSITCSGSSNNIGRYGVGWYQQVPGSGLRSIIYGSSSRPSGVPDRFSGSKSGNTATLTISSLQAEDEADYFCVTGDYSSSTTVFGSGTTLTVL	CAGGCTGTGCTGACTCAGCCGTCCTCCGTGTCCGGCTCCCTGGGCCAGAGGGTCTCCATCACCTGCTCTGGAAGCAGCAACAACATCGGTAGATATGGTGTGGGCTGGTACCAACAGGTCCCAGGATCGGGCCTCAGAAGCATCATCTATGGTAGTAGCAGTCGACCCTCGGGGGTCCCCGACCGATTCTCCGGCTCCAAATCTGGCAACACAGCCACCCTGACCATCAGCTCGCTCCAGGCTGAGGACGAGGCGGATTATTTCTGTGTAACTGGTGACTACAGTAGTAGTACTACTGTTTTCGGCAGCGGGACCACACTGACCGTCCTGG	clonotype233_1	Sample_1
275_ACAGCCGCATTCTTAC-1	ACAGCCGCATTCTTAC-1	IGHV1-20*01	21	IGHD7-4*01	14	IGHJ2-4*01	0	TREYYGGNGAGGGGCYAGYYGVGNCYTDA	29	2	IGHM1	QVQLRESGPSLVKPSQTLSLTCTVSGFSLSSYFVSWVRQAPGKALECLGGINTSGQTYYNPALKSRLSITKDNSKSQVYLSVGSVTPEDTATYYCTREYYGGNGAGGGGCYAGYYGVGNCYTDAWGQGLLVTVSS	CAGGTGCAGCTGCGCGAGTCGGGCCCCAGCCTGGTGAAGCCCTCACAGACCCTCTCCCTCACCTGCACGGTCTCTGGATTCTCATTGAGCAGCTATTTTGTAAGCTGGGTCCGCCAGGCTCCAGGGAAGGCGCTTGAGTGCCTCGGTGGTATAAATACTAGTGGACAGACATACTACAACCCAGCCCTGAAATCCCGGCTCAGCATCACCAAGGACAACTCCAAGAGCCAAGTCTATCTATCAGTTGGCAGCGTGACACCTGAGGACACGGCCACATACTACTGTACGAGGGAATATTATGGTGGTAATGGTGCTGGTGGTGGTGGTTGTTATGCTGGTTATTATGGTGTTGGTAATTGTTACACCGATGCCTGGGGCCAAGGACTCCTGGTCACCGTC…		IGLV1-21*01,IGLV1-67*01,IGLV5-60	12	IGLJ/OR17-3*01,IGLJ2*01	0	AVGDSTINTGL	11	IGLC/OR17-2	QAVLTQPSSVSGSLGQTVSITCSGSSNNIGSYGVGWYQQVPGSGLRIIIYGSRSRPSGVPDRFSGSKSGNTATLTISSLQAEDEADYFCAVGDSTINTGLFGGGTRVTVL	CAGGCTGTGCTGACTCAGCCGTCCTCCGTGTCCGGCTCCCTGGGCCAGACGGTCTCCATCACCTGCTCTGGAAGCAGCAACAATATCGGTAGTTATGGTGTGGGCTGGTACCAACAGGTCCCAGGATCGGGCCTCAGAATCATCATCTATGGTAGTAGGAGTCGACCCTCGGGGGTCCCCGACCGATTCTCCGGCTCCAAGTCTGGCAACACAGCCACCCTGACCATCAGCTCGCTCCAGGCTGAGGACGAGGCGGATTATTTCTGTGCAGTTGGTGACAGCACTATCAATACTGGTCTTTTCGGCGGCGGGACCAGAGTGACCGTCCTGA	clonotype10_1	Sample_1
276_CGCCAAGAGTTAAGTG-1	CGCCAAGAGTTAAGTG-1	IGHV1-17*01,IGHV1-20*01	21	IGHD6-2*01,IGHD6-3*01,IGHD6-4*01,IGHD8-2*01	1	IGHJ2-4*01	1	GRSYYGWGDSCTSVDS	16	1	IGHD	QVQLRESGPSLVKPSQTLSLTCTISGFSLSDYAVSWVRQAPGKALECLGDMHSVGSTHYNPALKSRLTITKDNSKSQVSLSMSSVTPEDTATYYCGRSYYGWGDSCTSVDSWGQGLLVTVSS	CAGGTGCAGCTGCGCGAGTCGGGCCCCAGCCTGGTGAAGCCCTCACAGACCCTCTCCCTCACCTGCACGATCTCTGGATTCTCATTGAGCGACTATGCTGTGTCCTGGGTCCGCCAGGCTCCAGGGAAGGCGCTTGAGTGCCTCGGTGATATGCACAGTGTTGGAAGCACACACTATAACCCAGCCCTGAAATCCCGGCTCACCATCACCAAGGACAACTCCAAGAGCCAGGTGTCTCTGTCAATGAGCAGCGTGACACCTGAGGACACGGCCACATACTACTGTGGGAGGTCTTATTATGGTTGGGGTGATTCTTGTACTTCCGTCGATTCCTGGGGCCAAGGACTCCTGGTCACCGTCTCCTCAG		IGLV1-55*01	2	IGLJ/OR17-2*01,IGLJ4*01,IGLJ7*01,IGLJ8*01	0	ASYQSGNTAV	10	IGLC/OR17-2	QAVLTQPSSVSGSLGQRVSITCSGSSSNVGTGNYVGWYQQIPGSAPRTLIYGATSRASGVPDRFSGSRSGNTATLTISSLQAEDEADYFCASYQSGNTAVFGSGTTLTVL	CAGGCTGTGCTGACTCAGCCGTCCTCCGTGTCCGGGTCCCTGGGCCAGAGGGTCTCCATCACCTGCTCTGGAAGCAGCAGCAACGTTGGAACTGGCAATTATGTGGGCTGGTACCAACAGATCCCAGGATCAGCCCCCAGAACCCTCATCTATGGTGCGACCAGTCGAGCCTCGGGGGTCCCCGACCGATTCTCCGGCTCCAGGTCTGGGAACACAGCCACCCTGACCATCAGCTCGCTCCAGGCTGAGGACGAGGCAGATTATTTCTGTGCATCTTATCAGAGTGGTAACACAGCTGTTTTCGGCAGCGGGACCACACTGACCGTCCTGG	clonotype136_1	Sample_1
277_TGACAACCACCAGATT-1	TGACAACCACCAGATT-1	IGHV1-20*01	20	IGHD6-2*01,IGHD6-3*01,IGHD6-4*01,IGHD7-3*01,IGHD7-4*01	1	IGHJ2-4*01	1	GKLSIDGSWVGDGCPYYGNVHA	22	1	IGHM1	QVQLRESGPSLVKPSQTLSLTCTISGFSLSTYGVNWVRQAPGKALECLGGISADGSTYYNPALKSRLSITKENSKSQVSLSVTSVTREDTATYYCGKLSIDGSWVGDGCPYYGNVHAWGQGLLVTVSS	CAGGTGCAACTGCGCGAGTCGGGCCCCAGCCTGGTGAAGCCCTCACAGACCCTCTCCCTCACCTGCACGATCTCTGGATTCTCATTGAGCACCTATGGTGTAAATTGGGTCCGCCAGGCTCCAGGGAAGGCGCTTGAGTGCCTCGGTGGTATAAGCGCTGATGGAAGCACATACTATAATCCAGCCCTGAAATCCCGGCTCAGCATCACCAAGGAAAACTCCAAGAGCCAAGTCTCTCTGTCAGTGACCAGCGTGACACGTGAGGACACGGCCACATACTACTGTGGAAAGCTGAGTATTGATGGCAGCTGGGTTGGTGATGGTTGTCCTTATTATGGAAACGTCCATGCCTGGGGCCAAGGACTCCTGGTCACCGTCTCCTCAG		IGLV1-67*02	10	IGLJ/OR17-2*01,IGLJ4*01,IGLJ7*01,IGLJ8*01	3	VAYDSSSKIAV	11	IGLC/OR17-2	QAVLTQPSSVSGSLGQRVSITCSGSSSNIGGSYVGWYQQVPGSGLRTIIYGSSSRPSGVPDRFSGSKSGNTATLTISSLQVEDEADYFCVAYDSSSKIAVFGSGTILTVL	CAGGCTGTGCTGACTCAGCCGTCCTCCGTGTCCGGCTCCCTGGGCCAGAGGGTCTCCATCACCTGCTCTGGAAGCAGCAGCAACATCGGTGGTAGTTATGTGGGCTGGTACCAACAGGTCCCAGGATCGGGCCTCAGAACCATCATCTATGGTAGTAGCAGTCGACCCTCGGGGGTCCCCGACCGATTCTCCGGCTCCAAGTCTGGCAACACAGCCACCCTGACCATCAGCTCGCTCCAGGTTGAGGATGAGGCGGATTATTTCTGTGTAGCTTATGACAGTAGTAGCAAGATTGCTGTTTTCGGCAGCGGGACTATACTGACCGTTCTGG	clonotype268_1	Sample_1
278_CGGACTGAGATCTGCT-1	CGGACTGAGATCTGCT-1	IGHV1-10*01	19	IGHD8-2*01	1	IGHJ2-4*01	0	AKSSMNYGCSCSHDYGEIYVDA	22	2	IGHM1	QVQLRESGPSLVKPSQTLSLTCTISGFSLRSYAVGWVRQAPGKALECLGGISSLGYTAYNPALKSRLSITKDNSKSQVSLLVRSVTSEDTATYYCAKSSMNYGCSCSHDYGEIYVDAWGQGLLVTVSS	CAGGTGCAACTGCGGGAGTCGGGCCCCAGCCTGGTGAAGCCCTCACAGACCCTCTCCCTCACCTGCACGATCTCTGGATTCTCATTGAGGAGCTATGCTGTGGGCTGGGTCCGCCAGGCTCCAGGGAAGGCGTTGGAATGTCTTGGTGGTATAAGTAGTCTTGGCTACACAGCCTATAACCCAGCCCTGAAATCCCGGCTCAGCATCACCAAGGACAACTCCAAGAGCCAAGTCTCTCTGTTAGTGAGAAGCGTGACAAGTGAGGACACGGCCACATACTATTGTGCGAAGAGTAGTATGAATTATGGTTGTAGTTGTTCTCATGACTATGGTGAAATTTACGTCGATGCCTGGGGCCAAGGACTCCTGGTCACCGTCTCCTCAG		IGLV1-67*01,IGLV5-60	14	IGLJ/OR17-2*01,IGLJ4*01,IGLJ7*01,IGLJ8*01	0	ATGDYRSSIVFAV	13	IGLC/OR17-2	QAVLTQPSSVSGSLGQRVSITCSGSSNNIGRYGVGWYQQVPGSGLRSIIYSNKNRPSGVPDRFSGSKSGNTATLTISSLQAEDEADYFCATGDYRSSIVFAVFGSGTTLTVL	CAGGCTGTATTAACTCAGCCGTCCTCCGTGTCCGGCTCCCTGGGCCAGAGGGTCTCCATCACCTGCTCTGGAAGCAGCAACAACATCGGAAGATATGGTGTGGGCTGGTACCAACAGGTCCCAGGATCGGGCCTCAGATCCATCATCTATAGTAATAAAAATCGACCCTCGGGGGTCCCCGACCGATTCTCCGGCTCCAAGTCTGGCAACACAGCCACCCTGACCATCAGCTCGCTCCAGGCTGAGGACGAGGCGGATTATTTCTGTGCAACTGGTGACTATAGAAGTAGTATTGTATTCGCTGTTTTCGGCAGCGGGACCACACTGACCGTCCTGG	clonotype293_1	Sample_1
279_CAGTCCTTCACAGTAC-1	CAGTCCTTCACAGTAC-1	IGHV1-17*01	17	IGHD6-2*01,IGHD8-2*01	1	IGHJ2-4*01	2	ARNTGDDFACTHEFGRNYIDA	21	1	IGHM1	QVQLRESGPSLVKPSQTLSLTCTVSGFSLNDYTVVWVRQAPGKALECLGGINRGGSTGYNPALKSRLSITKDNSKSQASLSVSSVTPEDTATYYCARNTGDDFACTHEFGRNYIDAWGQGLLVTVSS	CAGGTGCAGCTGCGCGAGTCGGGCCCCAGCCTGGTGAAGCCCTCACAGACCCTCTCCCTCACCTGCACGGTCTCTGGATTCTCATTGAACGACTACACTGTAGTCTGGGTCCGCCAGGCTCCAGGGAAGGCACTAGAGTGTCTCGGTGGTATAAACAGGGGTGGAAGCACAGGCTATAACCCAGCCCTGAAATCCCGGCTCAGCATCACCAAGGACAACTCCAAGAGCCAAGCCTCTCTGTCAGTGAGCAGCGTGACACCAGAGGACACGGCCACGTACTACTGTGCCAGGAATACTGGTGATGATTTTGCGTGTACTCATGAGTTTGGTAGGAATTACATCGATGCCTGGGGCCAGGGACTCCTGGTCACCGTCTCCTCGG		IGLV1-67*02	17	IGLJ/OR17-2*01,IGLJ4*01,IGLJ7*01,IGLJ8*01	1	VTYDSTSENAV	11	IGLC/OR17-2	QAVLTQPSSVSGSLGQRVSITCSGSSRNIGTYYTGWYQQVPGSGLRTIIYRSISRASGVPDRFSGSKSGNTATLTISSLQAEDEADYFCVTYDSTSENAVFGSGTTLIVL	CAGGCTGTGCTGACTCAGCCGTCCTCCGTGTCCGGCTCCCTGGGCCAGAGGGTCTCCATCACCTGCTCTGGAAGCAGCAGGAACATCGGTACTTATTACACGGGCTGGTACCAACAGGTCCCAGGATCGGGCCTCAGAACCATCATCTATCGTAGTATCAGTCGAGCCTCGGGGGTCCCCGACCGATTCTCCGGCTCCAAGTCTGGCAACACAGCCACCCTAACCATCAGCTCCCTCCAGGCTGAGGACGAGGCGGATTATTTCTGTGTAACTTATGACAGTACTAGCGAAAATGCTGTTTTCGGCAGCGGGACCACACTGATCGTCCTGG	clonotype234_1	Sample_1
280_ACGATGTCACGCCAGT-1	ACGATGTCACGCCAGT-1	IGHV1-10*01,IGHV1-17*01,IGHV1-20*01	26	IGHD5-2*01,IGHD7-3*01,IGHD7-4*01	0	IGHJ2-4*01	1	AKDAGVTCDLWGGCSDA	17	2	IGHM1	QVQLRESGPSLVKPSQTLSLTCTVSGFSLSSYTVNWVRQAPGKTLEWIGIINKDGRTVYNPALKSRLSITKDTSQSQVSLSMSSVTTEDAATYYCAKDAGVTCDLWGGCSDAWGQGLPVTVSS	CAGGTGCAGCTGCGGGAGTCGGGCCCCAGCCTGGTGAAGCCCTCACAGACCCTCTCCCTCACCTGCACGGTCTCTGGATTCTCACTGAGCAGCTATACTGTAAACTGGGTCCGCCAGGCTCCAGGGAAAACGCTGGAATGGATTGGTATAATAAATAAGGATGGACGCACAGTCTATAACCCGGCCCTGAAATCCCGGCTCAGCATCACCAAGGACACCTCCCAGAGCCAAGTCTCTCTGTCAATGAGCAGCGTGACAACTGAGGACGCGGCCACATATTACTGTGCGAAGGATGCTGGTGTTACTTGTGATCTTTGGGGTGGTTGTTCTGATGCCTGGGGCCAAGGACTCCCGGTCACCGTCTCCTCAG		IGLV1-67*01,IGLV5-60	12	IGLJ/OR17-2*01,IGLJ4*01,IGLJ7*01,IGLJ8*01	0	GTDDSNTNTAV	11	IGLC/OR17-2	QAVLTQPSSVSGSLGQRVSITCSGSSNNIGKYDVGWYQQIPGSGLRTIIYGSTGRPSGVPDRFSGSKSGNTATLTISSLQAEDEADYFCGTDDSNTNTAVFGSGTTLTVL	CAGGCTGTGCTGACTCAGCCGTCCTCCGTGTCCGGCTCCCTGGGCCAGAGGGTCTCCATCACCTGCTCTGGAAGCAGCAACAACATCGGTAAATATGATGTGGGCTGGTACCAACAGATCCCAGGATCGGGCCTCAGAACCATCATCTATGGTAGTACCGGTCGACCCTCGGGGGTCCCCGACCGATTCTCCGGCTCCAAGTCTGGCAACACAGCCACCCTGACCATCAGCTCCCTCCAGGCTGAGGACGAGGCGGATTATTTCTGTGGAACTGATGACTCCAATACCAATACTGCTGTTTTCGGCAGCGGGACCACACTGACCGTCCTGG	clonotype158_1	Sample_1
281_GGACATTTCTGAGGGA-1	GGACATTTCTGAGGGA-1	IGHV1-20*01	21	IGHD8-2*01	3	IGHJ2-4*01	3	AKGDDYRCYCGSVGTVRRNIDS	22	2	IGHM1	QVQLRESGPSLVKPSQTLSLTCTVSGFSLSSYGVNWVRQAPGKALECLGCVMGDGTTYYNRALQSRLSITKDNSKSQVSLSVSSVIPEDTATYYCAKGDDYRCYCGSVGTVRRNIDSWGQGLLVAVSS	CAGGTGCAGCTGCGCGAGTCGGGCCCCAGCCTGGTGAAGCCCTCACAGACCCTCTCCCTCACCTGCACGGTCTCTGGATTCTCATTGAGCAGCTATGGTGTAAACTGGGTCCGCCAGGCTCCAGGGAAGGCGCTTGAGTGCCTCGGTTGTGTAATGGGTGATGGAACCACATACTATAACCGGGCCCTGCAATCCCGACTCAGCATCACTAAGGACAACTCCAAGAGCCAAGTCTCTCTGTCAGTGAGCAGCGTGATACCTGAGGACACGGCCACATATTACTGTGCGAAGGGTGATGATTATAGGTGTTATTGTGGTTCTGTTGGTACTGTTCGGCGTAACATCGATTCTTGGGGCCAAGGACTCCTGGTCGCCGTCTCCTCAG		IGLV1-21*01,IGLV1-67*01,IGLV5-60	7	IGLJ/OR17-2*01,IGLJ4*01,IGLJ7*01,IGLJ8*01	0	AASDISSSTAV	11	IGLC/OR17-2	QAVLTQPSSVSGSLGQRVSITCSGSSNNIGSYGVDWYQQVPGSGLRTIIYGSSSRPSGVPDRFSGSKSGNTATLTISSLQAEDEADYFCAASDISSSTAVFGSGTTLTVL	CAGGCTGTGCTGACTCAGCCGTCCTCCGTGTCCGGCTCCCTGGGCCAGAGGGTCTCCATCACCTGCTCTGGAAGCAGCAACAATATCGGTAGTTATGGTGTGGACTGGTACCAACAGGTCCCAGGATCGGGCCTCAGAACCATCATCTATGGTAGTAGCAGTCGACCCTCGGGGGTCCCCGACCGATTCTCCGGCTCCAAGTCTGGCAACACAGCCACCCTGACCATCAGCTCGCTCCAGGCTGAGGACGAGGCGGATTATTTCTGTGCAGCTAGTGACATCAGTAGCAGTACTGCTGTTTTCGGCAGCGGGACCACACTGACCGTCCTGA	clonotype280_1	Sample_1
282_ACGGGTCAGGCTCATT-1	ACGGGTCAGGCTCATT-1	IGHV1-21*01,IGHV1-33*01	12	IGHD7-3*01,IGHD7-4*01	1	IGHJ2-4*01	2	ARYCGSKDSFGSYGCYVYSIDGRYGCVDA	29	3	IGHM1	QVQLRESGPSLVKPSQTLSLTCTTSGFSLSSYPVGWVRQAPGKALEWVGDIDSSGITCLNPALKSRVGITKDNSKSQVSLSVSSVTTEDAATYYCARYCGSKDSFGSYGCYVYSIDGRYGCVDAWGQGLLVSVSS	CAGGTGCAGCTGCGGGAGTCGGGCCCCAGCCTGGTGAAGCCCTCACAGACCCTCTCCCTCACCTGCACGACCTCTGGATTCTCATTGAGCAGCTATCCTGTAGGCTGGGTCCGCCAGGCTCCGGGGAAGGCGCTGGAGTGGGTTGGTGATATAGATAGTAGTGGAATCACATGCCTGAACCCAGCCCTGAAATCCCGGGTCGGCATCACCAAGGACAACTCCAAGAGCCAAGTCTCTCTGTCAGTGAGCAGCGTGACAACCGAGGACGCGGCCACATACTACTGTGCGAGATATTGTGGTAGTAAGGATTCGTTTGGTAGTTATGGTTGTTATGTCTATTCTATTGATGGTAGGTATGGGTGCGTCGATGCCTGGGGCCAAGGACTCCTGGTCAGCGTT…		IGLV1-67*02	10	IGLJ/OR17-2*01,IGLJ4*01,IGLJ7*01,IGLJ8*01	0	VAYDSSSSTGV	11	IGLC/OR17-2	QAVLTQPSSVSGSLGQRVSITCSGSSSNIERYNVGWYQQVPGSGLRTIIYGSSSRPSGVPDRFSGSKSGNTATLTISSLQAEDEADYFCVAYDSSSSTGVFGSGTTLTVL	CAGGCTGTGCTGACTCAGCCGTCCTCCGTGTCCGGCTCCCTGGGCCAGAGGGTCTCCATCACCTGCTCTGGAAGCAGCAGCAACATCGAGCGTTATAATGTGGGCTGGTACCAACAGGTCCCAGGATCGGGCCTCAGAACCATCATCTATGGTAGTAGCAGTCGACCCTCGGGGGTCCCCGACCGATTCTCCGGCTCCAAGTCTGGCAACACAGCCACCCTGACCATCAGCTCCCTCCAGGCTGAGGACGAGGCGGATTATTTCTGTGTAGCTTATGACAGTAGTAGCAGTACTGGTGTTTTCGGCAGCGGGACCACACTGACCGTCCTGG	clonotype546_1	Sample_1
283_CCTCAGTTCCACGTTC-1	CCTCAGTTCCACGTTC-1	IGHV1-21*01,IGHV1-33*01	10	IGHD8-2*01	4	IGHJ2-4*01	0	RKLYGRCSYSSWGCDADAWGYISYVDA	27	2	IGHM1	QVQLRESGPGLVKPSQTLSLTCTTSGFSLSSYAVDWVRQAPGKALEWVGSMCSDGNTCLNPALKSRLSITKDNSKSQVSLSVSSVTTEDTATYYCRKLYGRCSYSSWGCDADAWGYISYVDAWGQGLLVTVSS	CAGGTGCAGCTGCGGGAGTCGGGCCCCGGCCTGGTGAAGCCCTCACAGACCCTCTCCCTCACCTGCACGACCTCTGGATTCTCATTGAGCAGCTATGCTGTAGACTGGGTCCGCCAGGCTCCGGGGAAGGCGCTGGAGTGGGTTGGTAGTATGTGTAGTGATGGAAACACATGCCTTAACCCAGCCCTGAAATCCCGGCTCAGCATCACCAAGGACAATTCCAAGAGCCAAGTCTCTCTGTCAGTGAGCAGCGTGACAACTGAGGACACGGCCACATACTATTGTAGAAAACTTTATGGTCGTTGTAGTTACAGTAGTTGGGGTTGTGACGCTGATGCTTGGGGTTATATTTCGTATGTCGATGCCTGGGGCCAAGGACTCCTGGTCACCGTCTCCTCAG		IGLV1-40*01	0	IGLJ/OR17-2*01,IGLJ4*01,IGLJ7*01,IGLJ8*01	0	ASPDSSSSSYAV	12	IGLC/OR17-2	QAVLTQPSSVSGSLGQRVSITCSGSSSNVGLGNYVSWFQQIPGSAPRTLIYGATSRASGVPDRFSGSRSGNTATLTISSLQAEDEADYFCASPDSSSSSYAVFGSGTTLTVL	CAGGCTGTGCTGACTCAGCCGTCCTCCGTGTCCGGGTCCCTGGGCCAGAGGGTCTCCATCACCTGCTCTGGAAGCAGCAGCAACGTTGGGCTTGGTAATTATGTGAGCTGGTTCCAACAGATCCCAGGATCGGCCCCCAGAACCCTCATCTATGGTGCGACCAGTCGAGCCTCGGGGGTCCCCGACCGATTCTCCGGCTCCAGGTCTGGGAACACAGCCACCCTGACCATCAGCTCGCTCCAGGCCGAGGACGAGGCGGATTATTTCTGTGCATCTCCTGACAGTAGTAGCAGTAGTTATGCTGTTTTCGGCAGCGGGACCACACTGACCGTCCTGG	clonotype523_1	Sample_1
284_TTTGGTTTCAGCTTAG-1	TTTGGTTTCAGCTTAG-1	IGHV1-17*01,IGHV1-20*01	9	IGHD8-2*01	2	IGHJ2-4*01	1	ARYPTDYPYSGEDCWLPSCGFCVDA	25	3	IGHM1	QVQLRESGPSLVKPSQTLSLTCTVSGFSLSTYAVGWVRQAPGKALECLGSISSGGNTGYNPALKSRLSITKDNSKSQVSLSVSSVTPEDTATYYCARYPTDYPYSGEDCWLPSCGFCVDAWGRGLLVTVSS	CAGGTGCAGCTGCGCGAGTCGGGCCCCAGCCTGGTGAAGCCCTCACAGACCCTCTCCCTCACCTGCACGGTCTCTGGATTCTCATTGAGCACCTATGCTGTAGGCTGGGTCCGCCAGGCTCCAGGAAAGGCGCTGGAGTGCCTCGGTAGTATAAGCAGTGGTGGAAACACAGGCTATAACCCAGCCCTGAAATCCCGGCTCAGCATCACCAAGGACAACTCCAAGAGCCAAGTCTCTCTGTCAGTGAGCAGCGTGACACCTGAGGACACGGCCACATACTACTGTGCGAGGTATCCTACTGACTATCCTTATAGTGGTGAAGATTGTTGGCTGCCTTCGTGCGGTTTCTGCGTCGATGCCTGGGGCCGAGGACTCCTGGTCACCGTCTCCTCAG		IGLV1-31*01	4	IGLJ/OR17-2*01,IGLJ4*01,IGLJ7*01,IGLJ8*01	0	ASWQSDHTTV	10	IGLC/OR17-2	QAVLTQPSSVSGSLGQRVSITCSGSSSNVGTGNYVSWFQQIPGSAPRTLIYGATSRASGVPDRFSGSRSGNTATLTISSLQAEDEADYFCASWQSDHTTVFGSGTTLTVL	CAGGCTGTGCTGACTCAGCCGTCCTCCGTGTCCGGGTCCCTGGGCCAGAGGGTCTCCATCACCTGCTCTGGAAGCAGCAGCAACGTTGGAACTGGCAATTATGTGAGCTGGTTCCAACAGATCCCAGGATCGGCCCCCAGAACCCTCATCTATGGTGCGACCAGTCGAGCCTCGGGGGTCCCCGACCGATTCTCCGGCTCCAGGTCTGGGAACACAGCCACCCTGACCATCAGCTCGCTCCAGGCTGAGGACGAGGCAGATTATTTCTGTGCATCTTGGCAGAGTGATCACACAACTGTTTTCGGCAGCGGGACCACACTGACCGTCCTGG	clonotype411_1	Sample_1
[truncated: 4,472 more rows]

## Sheet: S6- Efficency
Table S6A: Recovered antibody heavy and light chains using three different strategies *
	Strategy I	Strategy II	Strategy III
1H + 1L (pairs)	24	31	4756
>1H + 1L	1	8	113
1H + >1L	1	7	320
>1H + >1L	0	3	71
Only H	7	13	435
Only L	15	7	2618
No sequence	36	27
Starting number of cells *	84	96
Number of amplified cells	48	69	8313
Efficency (%) from targeted cells
[truncated: 56 more rows]

## Sheet: S7-UL CDR
Table S7A: Ultralong antibody heavy chains' CDR3 and paired CDRL3 from pairs recovered by the three strategies					Table S7B: CDRL3 sequences associated to ultralong antibodies and their frequencies
[truncated: 54 more rows]

[truncated: 2 more sheets: S8-isotypes, S9-Public L chains]
